# Supplementary material for: Predictive Models Based on Molecular Images and Molecular Descriptors for Drug Screening
Source: ACS Omega. 2023 Sep 13;8(40):37186–95. doi: 10.1021/acsomega.3c04073 (PMC10568689; doi:10.1021/acsomega.3c04073)
Supplement: Supplementary file 2 — ao3c04073_si_002.xlsx [file ao3c04073_si_002.xlsx]

## Sheet: Table S1.
Table S1. External test results for the CL pathway (seed = 1–5)
		n	AUC	BAC	ACC	Sensitivity	Specificity	MCC	F-measure	Precision	Recall
Seed=1	DeepSnap–DL method	127	0.888117	0.759501	0.795276	0.860465	0.658537	0.526061	0.850575	0.840909	0.860465
	MD-based method	127	0.896483	0.819342	0.850394	0.906977	0.731707	0.652139	0.891429	0.876404	0.906977
	Ensemble model	127	0.9135	0.82629	0.84252	0.872093	0.780488	0.644765	0.882353	0.892857	0.872093
	Consensus model	110	-	0.834752	0.872727	0.934211	0.735294	0.694695	0.910256	0.8875	0.934211
Seed=2	DeepSnap–DL method	127	0.884572	0.765882	0.795276	0.848837	0.682927	0.531764	0.848837	0.848837	0.848837
	MD-based method	127	0.929665	0.833806	0.826772	0.813953	0.853659	0.636757	0.864198	0.921053	0.813953
	Ensemble model	127	0.929665	0.869824	0.858268	0.837209	0.902439	0.705464	0.888889	0.947368	0.837209
	Consensus model	103	-	0.878539	0.883495	0.890411	0.866667	0.731473	0.915493	0.942029	0.890411
Seed=3	DeepSnap–DL method	127	0.877623	0.75312	0.795276	0.872093	0.634146	0.520925	0.852273	0.833333	0.872093
	MD-based method	127	0.915485	0.833806	0.826772	0.813953	0.853659	0.636757	0.864198	0.921053	0.813953
	Ensemble model	127	0.908111	0.833239	0.834646	0.837209	0.829268	0.642677	0.872727	0.911392	0.837209
	Consensus model	109	-	0.847808	0.862385	0.883117	0.8125	0.678486	0.900662	0.918919	0.883117
Seed=4	DeepSnap–DL method	127	0.880459	0.753687	0.787402	0.848837	0.658537	0.510716	0.843931	0.83908	0.848837
	MD-based method	127	0.887691	0.795519	0.826772	0.883721	0.707317	0.599077	0.873563	0.863636	0.883721
	Ensemble model	127	0.895916	0.814663	0.826772	0.848837	0.780488	0.615181	0.869048	0.890244	0.848837
	Consensus model	106	-	0.830968	0.867925	0.92	0.741935	0.675434	0.907895	0.896104	0.92
Seed=5	DeepSnap–DL method	127	0.882019	0.783324	0.818898	0.883721	0.682927	0.578585	0.868571	0.853933	0.883721
	MD-based method	127	0.869824	0.75312	0.795276	0.872093	0.634146	0.520925	0.852273	0.833333	0.872093
	Ensemble model	127	0.892796	0.813528	0.84252	0.895349	0.731707	0.635585	0.885057	0.875	0.895349
	Consensus model	100	-	0.842973	0.89	0.945205	0.740741	0.713052	0.926174	0.907895	0.945205

## Sheet: Table S2.
Table S2. External test results for BBBP (seed = 1–5)
		n	AUC	BAC	ACC	Sensitivity	Specificity	MCC	F-measure	Precision	Recall
Seed=1	DeepSnap–DL method	409	0.88966	0.824431	0.814181	0.84375	0.805112	0.577644	0.680672	0.570423	0.84375
	MD-based method	409	0.913671	0.848675	0.889976	0.770833	0.926518	0.694858	0.766839	0.762887	0.770833
	Ensemble model	409	0.933606	0.854716	0.882641	0.802083	0.907348	0.686189	0.762376	0.726415	0.802083
	Consensus model	328	-	0.934811	0.939024	0.927536	0.942085	0.828879	0.864865	0.810127	0.927536
Seed=2	DeepSnap–DL method	409	0.883952	0.81235	0.828851	0.78125	0.84345	0.576032	0.681818	0.604839	0.78125
	MD-based method	409	0.916833	0.849507	0.880196	0.791667	0.907348	0.678208	0.756219	0.72381	0.791667
	Ensemble model	409	0.933739	0.836661	0.882641	0.75	0.923323	0.673323	0.75	0.75	0.75
	Consensus model	346	-	0.907298	0.919075	0.887324	0.927273	0.770409	0.818182	0.759036	0.887324
Seed=3	DeepSnap–DL method	409	0.893005	0.819988	0.823961	0.8125	0.827476	0.580156	0.684211	0.590909	0.8125
	MD-based method	409	0.918497	0.859924	0.885086	0.8125	0.907348	0.69415	0.768473	0.728972	0.8125
	Ensemble model	409	0.936202	0.875965	0.887531	0.854167	0.897764	0.710758	0.780952	0.719298	0.854167
	Consensus model	338	-	0.924499	0.928994	0.916667	0.932331	0.804372	0.846154	0.785714	0.916667
Seed=4	DeepSnap–DL method	409	0.890642	0.820753	0.836186	0.791667	0.84984	0.592889	0.694064	0.617886	0.791667
	MD-based method	409	0.917499	0.843883	0.882641	0.770833	0.916933	0.678218	0.755102	0.74	0.770833
	Ensemble model	409	0.933373	0.843883	0.882641	0.770833	0.916933	0.678218	0.755102	0.74	0.770833
	Consensus model	348	-	0.908684	0.922414	0.885714	0.931655	0.775339	0.821192	0.765432	0.885714
Seed=5	DeepSnap–DL method	409	0.909328	0.8436	0.843521	0.84375	0.84345	0.625486	0.716814	0.623077	0.84375
	MD-based method	409	0.928115	0.844299	0.877751	0.78125	0.907348	0.670204	0.75	0.721154	0.78125
	Ensemble model	409	0.941194	0.8543	0.887531	0.791667	0.916933	0.694128	0.767677	0.745098	0.791667
	Consensus model	351	-	0.914797	0.920228	0.905405	0.924188	0.780731	0.82716	0.761364	0.905405

## Sheet: Table S3.
Table S3. External test results for LD50 (seed = 1–5)
	model	n	AUC	BAC	ACC	Sensitivity	Specificity	MCC	F-measure	Precision	Recall
Seed=1	DeepSnap–DL method	2894	0.896186	0.827147	0.779198	0.769521	0.884774	0.401806	0.86459	0.98646	0.769521
	MD-based method	2894	0.931966	0.80571	0.941949	0.969445	0.641975	0.618413	0.96835	0.967256	0.969445
	Ensemble model	2894	0.944808	0.842988	0.921216	0.937005	0.748971	0.584198	0.95612	0.976031	0.937005
	Consensus model	2265	-	0.922006	0.960706	0.967542	0.876471	0.755563	0.978518	0.989746	0.967542
Seed=2	DeepSnap–DL method	2894	0.875447	0.801307	0.769523	0.763108	0.839506	0.369268	0.858477	0.981086	0.763108
	MD-based method	2894	0.931505	0.807717	0.931928	0.956997	0.658436	0.582993	0.962626	0.968321	0.956997
	Ensemble model	2894	0.937694	0.833575	0.907395	0.922293	0.744856	0.543624	0.948042	0.975269	0.922293
	Consensus model	2248	-	0.906679	0.951512	0.959557	0.853801	0.711498	0.973382	0.987611	0.959557
Seed=3	DeepSnap–DL method	2894	0.875606	0.808904	0.756047	0.745379	0.872428	0.371643	0.848433	0.984554	0.745379
	MD-based method	2894	0.923171	0.826218	0.931583	0.952848	0.699588	0.598043	0.962286	0.971912	0.952848
	Ensemble model	2894	0.934745	0.842199	0.912923	0.927197	0.757202	0.563904	0.951238	0.976559	0.927197
	Consensus model	2232	-	0.919536	0.945789	0.950804	0.888268	0.710362	0.969938	0.989858	0.950804
Seed=4	DeepSnap–DL method	2894	0.89233	0.828638	0.816171	0.813655	0.843621	0.425893	0.890219	0.982688	0.813655
	MD-based method	2894	0.934721	0.784037	0.943331	0.975481	0.592593	0.60865	0.969265	0.963128	0.975481
	Ensemble model	2894	0.944226	0.836232	0.915688	0.931724	0.740741	0.564425	0.952932	0.975128	0.931724
	Consensus model	2342	-	0.90719	0.969257	0.978938	0.835443	0.770804	0.983441	0.987985	0.978938
Seed=5	DeepSnap–DL method	2894	0.897876	0.821712	0.776088	0.76688	0.876543	0.394416	0.862537	0.985458	0.76688
	MD-based method	2894	0.931716	0.802161	0.942294	0.970577	0.633745	0.617204	0.968568	0.966566	0.970577
	Ensemble model	2894	0.949601	0.854031	0.924326	0.938514	0.769547	0.602263	0.957844	0.977987	0.938514
	Consensus model	2241	-	0.92434	0.963855	0.970631	0.878049	0.766687	0.980306	0.990177	0.970631

## Sheet: Table S4.
Table S4. Top three validation results for the LD50 prediction model using 100 descriptors
	Algorithms	LogLoss
Seed=1	Advanced GLM Blender (RandomForest Classifier (Gini)×2,Light Gradient Boosted Trees Classifier with Early Stopping,eXtreme Gradient Boosted Trees Classifier with Early Stopping and Unsupervised Learning Features,Gradient Boosted Trees Classifier,ExtraTrees Classifier (Gini),RandomForest Classifier (Entropy),Keras Slim Residual Neural Network Classifier using Training Schedule (1 Layer: 64 Units))	0.1646
	GLM Blender (RandomForest Classifier (Gini),ExtraTrees Classifier (Gini),RandomForest Classifier (Entropy))	0.1651
	ENET Blender (RandomForest Classifier (Gini)×2, Light Gradient Boosted Trees Classifier with Early Stopping, eXtreme Gradient Boosted Trees Classifier with Early Stopping and Unsupervised Learning Features, Gradient Boosted Trees Classifier, ExtraTrees Classifier (Gini), RandomForest Classifier (Entropy), Keras Slim Residual Neural Network Classifier using Training Schedule (1 Layer: 64 Units))	0.1657
Seed=2	GLM Blender (RandomForest Classifier (Gini),ExtraTrees Classifier (Gini),RandomForest Classifier (Entropy))	0.1672
	Advanced GLM Blender (RandomForest Classifier (Gini)×2,Light Gradient Boosted Trees Classifier with Early Stopping, eXtreme Gradient Boosted Trees Classifier with Early Stopping and Unsupervised Learning Features,Nystroem Kernel SVM Classifier, eXtreme Gradient Boosted Trees Classifier with Early Stopping, ExtraTrees Classifier (Gini), RandomForest Classifier (Entropy))	0.1677
	ENET Blender(RandomForest Classifier (Gini)×2, Light Gradient Boosted Trees Classifier with Early Stopping, eXtreme Gradient Boosted Trees Classifier with Early Stopping and Unsupervised Learning Features, Nystroem Kernel SVM Classifier, eXtreme Gradient Boosted Trees Classifier with Early Stopping, ExtraTrees Classifier (Gini), RandomForest Classifier (Entropy))	0.1682
Seed=3	GLM Blender (ExtraTrees Classifier (Gini),RandomForest Classifier (Entropy),eXtreme Gradient Boosted Trees Classifier with Early Stopping)	0.1719
	Advanced AVG Blender (Gradient Boosted Trees Classifier with Early Stopping, RandomForest Classifier (Gini), Light Gradient Boosted Trees Classifier with Early Stopping, eXtreme Gradient Boosted Trees Classifier with Early Stopping and Unsupervised Learning Features, eXtreme Gradient Boosted Trees Classifier with Early Stopping, ExtraTrees Classifier (Gini), RandomForest Classifier (Entropy), eXt…	0.1728
	RandomForest Classifier (Entropy)	0.173
Seed=4	GLM Blender (RandomForest Classifier (Gini),ExtraTrees Classifier (Gini),RandomForest Classifier (Entropy))	0.1678
	RandomForest Classifier (Entropy)	0.17
	AVG Blender (RandomForest Classifier (Gini), ExtraTrees Classifier (Gini), RandomForest Classifier (Entropy))	0.1702
Seed=5	Advanced GLM Blender (RandomForest Classifier (Gini)×2,Elastic-Net Classifier (mixing alpha=0.5 / Binomial Deviance),Gradient Boosted Trees Classifier,eXtreme Gradient Boosted Trees Classifier with Early Stopping,ExtraTrees Classifier (Gini),ExtraTrees Classifier (Gini),RandomForest Classifier (Entropy),Keras Slim Residual Neural Network Classifier using Training Schedule (1 Layer: 64 Units))	0.1646
	GLM Blender (RandomForest Classifier (Gini), ExtraTrees Classifier (Gini), RandomForest Classifier (Entropy))	0.1658
	ENET Blender (RandomForest Classifier (Gini)×2,Elastic-Net Classifier (mixing alpha=0.5 / Binomial Deviance), Gradient Boosted Trees Classifier, eXtreme Gradient Boosted Trees Classifier with Early Stopping, ExtraTrees Classifier (Gini), RandomForest Classifier (Entropy), Keras Slim Residual Neural Network Classifier using Training Schedule (1 Layer: 64 Units) )	0.1669
GLM Blender, Generalized Linear Model Blender
ENET Blender, Elastic-Net Blender
AVG Blender, Average Blender

## Sheet: Table S5.
Table S5. Top three validation results for the BBBP prediction model using 100 descriptors
	Algorithms	LogLoss
Seed=1	ENET Blender (eXtreme Gradient Boosted Trees Classifier×2,ExtraTrees Classifier (Gini))	0.2583
	AVG Blender (eXtreme Gradient Boosted Trees Classifier×2, ExtraTrees Classifier (Gini))	0.2593
	ENET Blender (RandomForest Classifier (Gini), eXtreme Gradient Boosted Trees Classifier×2, eXtreme Gradient Boosted Trees Classifier with Unsupervised Learning Features, Regularized Logistic Regression (L2), ExtraTrees Classifier (Gini), RandomForest Classifier (Entropy), Generalized Additive2 Model)	0.2618
Seed=2	ENET Blender (Nystroem Kernel SVM Classifier,RandomForest Classifier (Gini)×2,eXtreme Gradient Boosted Trees Classifier×2,Gradient Boosted Greedy Trees Classifier,ExtraTrees Classifier (Gini),RandomForest Classifier (Entropy),)	0.2517
	ENET Blender (Nystroem Kernel SVM Classifier, ExtraTrees Classifier (Gini), RandomForest Classifier (Gini))	0.2521
	AVG Blender (Nystroem Kernel SVM Classifier, ExtraTrees Classifier (Gini),RandomForest Classifier (Gini) )	0.2523
Seed=3	ENET Blender (Keras Slim Residual Neural Network Classifier using Training Schedule (1 Layer: 64 Units),ExtraTrees Classifier (Gini),RandomForest Classifier (Entropy))	0.2517
	AVG Blender (Keras Slim Residual Neural Network Classifier using Training Schedule (1 Layer: 64 Units), ExtraTrees Classifier (Gini), RandomForest Classifier (Entropy))	0.2518
	ENET Blender (eXtreme Gradient Boosted Trees Classifier×2, Keras Slim Residual Neural Network Classifier using Training Schedule (1 Layer: 64 Units), eXtreme Gradient Boosted Trees Classifier with Unsupervised Learning Features, Regularized Logistic Regression (L2), Gradient Boosted Greedy Trees Classifier, ExtraTrees Classifier (Gini), RandomForest Classifier (Entropy))	0.2569
Seed=4	AVG Blender (Nystroem Kernel SVM Classifier,Light Gradient Boosted Trees Classifier with Early Stopping,Support Vector Classifier (Radial Kernel))	0.2471
	ENET Blender (Nystroem Kernel SVM Classifier, Light Gradient Boosted Trees Classifier with Early Stopping, Support Vector Classifier (Radial Kernel))	0.2476
	ENET Blender (Nystroem Kernel SVM Classifier, Light Gradient Boosted Trees Classifier with Early Stopping, eXtreme Gradient Boosted Trees Classifier, eXtreme Gradient Boosted Trees Classifier with Unsupervised Learning Features, Gradient Boosted Greedy Trees Classifier, ExtraTrees Classifier (Gini), Support Vector Classifier (Radial Kernel), Generalized Additive2 Model)	0.251
Seed=5	Advanced AVG Blender (Gradient Boosted Trees Classifier,eXtreme Gradient Boosted Trees Classifier×2,Light Gradient Boosted Trees Classifier with Early Stopping,eXtreme Gradient Boosted Trees Classifier with Unsupervised Learning Features,ExtraTrees Classifier (Gini),RandomForest Classifier (Entropy),Support Vector Classifier (Radial Kernel))	0.2576
	ENET Blender (Gradient Boosted Trees Classifier, eXtreme Gradient Boosted Trees Classifier×2, Light Gradient Boosted Trees Classifier with Early Stopping, eXtreme Gradient Boosted Trees Classifier with Unsupervised Learning Features, ExtraTrees Classifier (Gini), RandomForest Classifier (Entropy), Support Vector Classifier (Radial Kernel))	0.2596
	ENET Blender (eXtreme Gradient Boosted Trees Classifier, eXtreme Gradient Boosted Trees Classifier with Unsupervised Learning Features, ExtraTrees Classifier (Gini))	0.2605
GLM Blender, Generalized Linear Model Blender
ENET Blender, Elastic-Net Blender
AVG Blender, Average Blender

## Sheet: Table S6.
Table S6. Top three validation results for the CL pathway prediction model using 100 descriptors
	Algorithms	LogLoss
Seed=1	Regularized Logistic Regression (L2)	0.3523
	AVG Blender (RandomForest Classifier (Gini), RandomForest Classifier (Entropy), Nystroem Kernel SVM Classifier)	0.3597
	ENET Blender (RandomForest Classifier (Gini), RandomForest Classifier (Entropy), Nystroem Kernel SVM Classifier)	0.3607
Seed=2	ENET Blender (Regularized Logistic Regression (L2),Elastic-Net Classifier (L2 / Binomial Deviance),Regularized Logistic Regression (L2))	0.368
	Regularized Logistic Regression (L2)	0.3688
	AVG Blender (Regularized Logistic Regression (L2), Elastic-Net Classifier (L2 / Binomial Deviance), Regularized Logistic Regression (L2))	0.371
Seed=3	ENET Blender (RandomForest Classifier (Gini),ExtraTrees Classifier (Gini),Elastic-Net Classifier (L2 / Binomial Deviance))	0.3621
	AVG Blender (RandomForest Classifier (Gini), ExtraTrees Classifier (Gini), Elastic-Net Classifier (L2 / Binomial Deviance))	0.3623
	Elastic-Net Classifier (L2 / Binomial Deviance)	0.3702
Seed=4	AVG Blender (Regularized Logistic Regression (L2),Elastic-Net Classifier (L2 / Binomial Deviance) with Binned numeric features,Keras Slim Residual Neural Network Classifier using Training Schedule (1 Layer: 64 Units))	0.3089
	Keras Slim Residual Neural Network Classifier using Training Schedule (1 Layer: 64 Units)	0.3192
	ENET Blender (Regularized Logistic Regression (L2), Elastic-Net Classifier (L2 / Binomial Deviance) with Binned numeric features, Keras Slim Residual Neural Network Classifier using Training Schedule (1 Layer: 64 Units))	0.325
Seed=5	Keras Slim Residual Neural Network Classifier using Training Schedule (1 Layer: 64 Units)	0.2971
	Elastic-Net Classifier (mixing alpha=0.5 / Binomial Deviance)	0.3045
	ENET Blender (ExtraTrees Classifier (Gini), Keras Slim Residual Neural Network Classifier using Training Schedule (1 Layer: 64 Units), Light Gradient Boosted Trees Classifier with Early Stopping)	0.3058
GLM Blender, Generalized Linear Model Blender
ENET Blender, Elastic-Net Blender
AVG Blender, Average Blender

## Sheet: Table S7.
Table S7. Final algorithm selected by DataRobot using 100 descriptors
	Seed=1	Seed=2	Seed=3	Seed=4	Seed=5
LD50	Advanced GLM Blender (RandomForest Classifier (Gini)×2,Light Gradient Boosted Trees Classifier with Early Stopping,eXtreme Gradient Boosted Trees Classifier with Early Stopping and Unsupervised Learning Features,Gradient Boosted Trees Classifier,ExtraTrees Classifier (Gini),RandomForest Classifier (Entropy),Keras Slim Residual Neural Network Classifier using Training Schedule (1 Layer: 64 Units))	GLM Blender (RandomForest Classifier (Gini),ExtraTrees Classifier (Gini),RandomForest Classifier (Entropy))	GLM Blender (ExtraTrees Classifier (Gini),RandomForest Classifier (Entropy),eXtreme Gradient Boosted Trees Classifier with Early Stopping)	GLM Blender (RandomForest Classifier (Gini),ExtraTrees Classifier (Gini),RandomForest Classifier (Entropy))	Advanced GLM Blender (RandomForest Classifier (Gini)×2,Elastic-Net Classifier (mixing alpha=0.5 / Binomial Deviance),Gradient Boosted Trees Classifier,eXtreme Gradient Boosted Trees Classifier with Early Stopping,ExtraTrees Classifier (Gini),ExtraTrees Classifier (Gini),RandomForest Classifier (Entropy),Keras Slim Residual Neural Network Classifier using Training Schedule (1 Layer: 64 Units))
BBBP	ENET Blender (eXtreme Gradient Boosted Trees Classifier×2,ExtraTrees Classifier (Gini))	ENET Blender (Nystroem Kernel SVM Classifier,RandomForest Classifier (Gini)×2,eXtreme Gradient Boosted Trees Classifier×2,Gradient Boosted Greedy Trees Classifier,ExtraTrees Classifier (Gini),RandomForest Classifier (Entropy),)	ENET Blender (Keras Slim Residual Neural Network Classifier using Training Schedule (1 Layer: 64 Units),ExtraTrees Classifier (Gini),RandomForest Classifier (Entropy))	AVG Blender (Nystroem Kernel SVM Classifier,Light Gradient Boosted Trees Classifier with Early Stopping,Support Vector Classifier (Radial Kernel))	Advanced AVG Blender (Gradient Boosted Trees Classifier,eXtreme Gradient Boosted Trees Classifier×2,Light Gradient Boosted Trees Classifier with Early Stopping,eXtreme Gradient Boosted Trees Classifier with Unsupervised Learning Features,ExtraTrees Classifier (Gini),RandomForest Classifier (Entropy),Support Vector Classifier (Radial Kernel))
CL Pathway	Regularized Logistic Regression (L2)	ENET Blender (Regularized Logistic Regression (L2),Elastic-Net Classifier (L2 / Binomial Deviance),vRegularized Logistic Regression (L2))	ENET Blender (RandomForest Classifier (Gini),ExtraTrees Classifier (Gini),Elastic-Net Classifier (L2 / Binomial Deviance))	AVG Blender (Regularized Logistic Regression (L2),Elastic-Net Classifier (L2 / Binomial Deviance) with Binned numeric features,Keras Slim Residual Neural Network Classifier using Training Schedule (1 Layer: 64 Units))	Keras Slim Residual Neural Network Classifier using Training Schedule (1 Layer: 64 Units)
GLM Blender, Generalized Linear Model Blender
ENET Blender, Elastic-Net Blender
AVG Blender, Average Blender

## Sheet: Table S8.
Table S8. Top 10 ranked descriptors in BBBP predictive models using a molecular descriptor-based method
Descriptor	Software to calculate molecular descriptor	Average Effect	Descriptions
CATS2D_08_AA	alvaDesc	0.835741	CATS2D Acceptor-Acceptor at lag 08
FUnion	ADMET Predictor	0.715318	Cumulative Contribution of All Species with Zero Formal Charge to Fraction Ionized at Specified pH (default = 7.4)
FAnion	ADMET Predictor	0.659942	Cumulative Contribution of Purely Anionic Species to Fraction Ionized at Specified pH (default = 7.4)
PEOE_VSA_PPOS	MOE	0.579698	Total positive polar van der Waals surface area. This is the sum of the vi such that qi is greater than 0.2. The vi are calculated using a connection table approximation.
TDB10s	alvaDesc	0.54592	3D Topological distance based descriptors – lag 10 weighted by I-state
PEOE_VSA-4	MOE	0.482425	Sum of vi where qi is in the range [-0.25,-0.20).
ALOGP	alvaDesc	0.471585	Ghose-Crippen octanol-water partition coeff. (logP)
Q2	alvaDesc	0.468313	total squared charge
HBDch	ADMET Predictor	0.453982	Sum of Estimated NPA Partial Atomic Charges on HB Donor Hydrogens
PEoED___3D	ADMET Predictor	0.427453	Proximity effects of electron donors. Descriptor derived from Anna Seelig's work on P-glycoprotein substrate recognition patterns.
Top 10 ranked descriptors were calculated by permutation importance using a molecular descriptor-based method.
Average effect was calculated as the average of the five patterns.
MOE, molecular operating environment

## Sheet: Table S9.
Table S9. List of the studied compounds for LD50
CASRN	smiles	very_toxic	Training / Test
7545-48-4	C1=CN(C(=O)NC1=O)C2C(C(C(O2)COP(=O)([O-])[O-])O)O.[Na+].[Na+]	FALSE	Training
134528-32-8	C1=C(C(=O)NC(=O)N1C2C(C(C(O2)CO)O)O)C=CBr	FALSE	Training
17902-23-7	C1CC(OC1)N2C=C(C(=O)NC2=O)F	FALSE	Training
27942-00-3	CN1C=CC(=O)NC1=O	FALSE	Training
76751-94-5	C1=CC(=CC=C1C(=O)C2=CC3=C(C=C2)NC(=O)O3)Cl	FALSE	Training
80834-51-1	CCC(C(=O)C1=CC2=C(C=C1)NC(=O)C=C2)N3CCN(CC3)C4=CC(=CC=C4)Cl	FALSE	Training
80834-80-6	CCOC1=CC=CC=C1N2CCN(CC2)CCC=CC3=CC4=C(C=C3)NC(=O)C=C4	FALSE	Training
33353-01-4	CC(=O)C[N+]1(CC(N)=O)c2cc(Cl)ccc2SC1=O	FALSE	Training
467430-13-3	CC(C)C(OC(C(O)=O)[P+](=O)CCCCC1C=CC=CC=1)OC(=O)CC	FALSE	Training
6172-80-1	CCCCO[P+](C)=O	FALSE	Training
123252-99-3	CC(C)=CC(NC(=O)C1=C([O-])C2SC(Cl)=CC=2S(=O)(=O)N1C)[N+]1C=CC=CC=1	TRUE	Training
2121-12-2	OC1=CC2CC[N+]3=CC4=CC5OCOC=5C=C4C(=C1)C3=2	FALSE	Training
87957-27-5	OC[P+](CNC(=O)NC[P+](CO)(CO)CO)(CO)CO	FALSE	Training
15302-91-7	C[N+]1(C)CCCCC1	FALSE	Training
60-26-4	C[N+](C)(C)CCCCCC[N+](C)(C)C	FALSE	Training
13473-38-6	CC[N+]1(C)CC(CCC1)OC(=O)C(O)(C1C=CC=CC=1)C1C=CC=CC=1	FALSE	Training
7492-32-2	C[N+](CCC(C(N)=O)(C1C=CC=CC=1)C1C=CC=CC=1)(C(C)C)C(C)C	FALSE	Training
14007-49-9	CC[N+](C)(C)CCC(C(N)=O)(c1ccccc1)c1ccccc1	FALSE	Training
35712-88-0	CC1CCCC2N1C(=O)C(=C[N+]=2CC)C(=O)OCC	FALSE	Training
2447-54-3	C[N+]1=CC2C3OCOC=3C=CC=2C2C=CC3C=C4OCOC4=CC=3C1=2	FALSE	Training
26062-79-3	C[N+](C)(CC=C)CC=C	FALSE	Training
135991-95-6	C1CCC2[NH2+]CC[n]3c2c1c1cc(ccc31)C1CCCCC1	FALSE	Training
14652-09-6	C[N+](C)(N)CCBr	FALSE	Training
5976-95-4	[O-]C(=O)[C@@H](O)[C@@H](O)C([O-])=O	FALSE	Training
987-78-0	C[N+](C)(C)CCOP(O)(=O)OP(O)(=O)OC[C@H]1O[C@H]([C@H](O)[C@@H]1O)N1C=CC(N)=NC1=O	FALSE	Training
66257-53-2	NC(=O)C([O-])=O	FALSE	Training
2764-72-9	C1C[N+]2=CC=CC=C2C2C=CC=C[N+]=21	FALSE	Training
4685-14-7	C[N+]1C=CC(=CC=1)C1C=C[N+](C)=CC=1	FALSE	Training
106966-25-0	[Br-].COC(=O)CCN[N+](C)(C)C	FALSE	Training
50765-71-4	[Cl-].CC(C)=CCC(CC[NH+](C)C)(C#N)c1cccc2ccccc21	FALSE	Training
50765-73-6	[Cl-].CC(C)=CCC(CC[NH+](CC)CC)(C#N)c1cccc2ccccc21	FALSE	Training
10605-03-5	[Cl-].CC1C2C3=CC(OC)=C(C=C3CC[N+]=2C=C2C=1C=CC(OC)=C2OC)OC	FALSE	Training
107812-70-4	[Cl-].CC1NC(C[P+](c2ccccc2)(c2ccccc2)c2ccccc2)=C(C(C=1C(=O)OCC)c1cc(ccc1)[N+]([O-])=O)C(=O)OCC	FALSE	Training
110528-94-4	[Cl-].[Cl-].C[N+](C)(CC(O)C[N+](C)(C)CCO)CCO	FALSE	Training
132-98-9	[K+].CC1(C)S[C@@H]2[C@H](NC(=O)COC3C=CC=CC=3)C(=O)N2[C@H]1C([O-])=O	FALSE	Training
49723-69-5	[O-]S(O)(=O)=O.C1=CC=CC=C1[I+]C1C=CC=CC=1	FALSE	Training
50765-77-0	[Cl-].CC(CC[NH+](CC=C(C)C)CC=C(C)C)(C#N)c1cccc2ccccc21	FALSE	Training
50765-78-1	[Cl-].CCC(CC[NH+](CC=C(C)C)CC=C(C)C)(C#N)c1cccc2ccccc21	FALSE	Training
50765-79-2	[Cl-].CC(C)C(CC[NH+](CC=C(C)C)CC=C(C)C)(C#N)c1cccc2ccccc21	FALSE	Training
50765-83-8	[Cl-].CC(C)C(Cc1cccc2ccccc12)(CC[NH+](CC=C(C)C)CC=C(C)C)C#N	FALSE	Training
65-29-2	[I-].[I-].[I-].CC[N+](CCOC1C(=CC=CC=1OCC[N+](CC)(CC)CC)OCC[N+](CC)(CC)CC)(CC)CC	FALSE	Training
68955-20-4	[Na+].CCCCCCCCCCCCCCCCCOS([O-])(=O)=O	FALSE	Training
74758-25-1	[Cl-].[Cl-].Cc1cc2c(c[n](c2cc1)N(CC[NH+](CC)CC)CC[NH+](CC)CC)-c1ccc(Cl)cc1	FALSE	Training
102601-34-3	[Na+].[O-]S(=O)(=O)CC(O)CNC1CCCCC1	FALSE	Training
11097-59-9	[OH-].[OH-].[OH-].[OH-].[OH-].[OH-].[OH-].[OH-].[OH-].[OH-].[OH-].[OH-].[OH-].[OH-].[OH-].[OH-].[Mg+2].[Mg+2].[Mg+2].[Mg+2].[Mg+2].[Mg+2].[Al+3].[Al+3].[O-]C([O-])=O	FALSE	Training
12389-75-2	[Na+].[Fe+3].[O-]C(=O)C[N@@](CC[N@@](CC(O)=O)CC([O-])=O)CCN(CC([O-])=O)CC([O-])=O |&1:6,9|	FALSE	Training
1239-45-8	[Br-].CC[N+]1=C(C2=CC(N)=CC=C2C2=CC=C(N)C=C12)C1C=CC=CC=1	FALSE	Training
129423-54-7	[Ca+2].CC1=NN(C2C=C(C=CC=2)S([O-])(=O)=O)C(=O)C1/N=N/C1C=C(Cl)C(C)=CC=1S([O-])(=O)=O	FALSE	Training
13007-85-7	[Na+].[O-]C(=O)C(O)C(O)C(O)C(O)C(O)CO	FALSE	Training
145022-45-3	CCN1C=[N+](C)C=C1.CS([O-])(=O)=O	FALSE	Training
15245-44-0	[Pb+2].[O-][N+](=O)c1c([O-])c(cc(c1[O-])[N+]([O-])=O)[N+]([O-])=O	FALSE	Training
15375-84-5	[Na+].[Na+].[Mn+2].[O-]C(=O)CN(CC([O-])=O)CCN(CC([O-])=O)CC([O-])=O	FALSE	Training
1934-21-0	[Na+].[Na+].[Na+].[O-]C(=O)C1NN(C2C=CC(=CC=2)S([O-])(=O)=O)C(=O)C=1/N=N/C1C=CC(=CC=1)S([O-])(=O)=O	FALSE	Training
20262-58-2	[Na+].[Na+].CC(=O)NC1=CC2=C(O)C(N=NC3C=CC(=CC=3)S(=O)(=O)CCOS([O-])(=O)=O)=C(C=C2C=C1)S([O-])(=O)=O	FALSE	Training
2353-45-9	[Na+].[Na+].CC[N+](CC1=CC(=CC=C1)S([O-])(=O)=O)=C1C=CC(C=C1)=C(C1C=CC(O)=CC=1S([O-])(=O)=O)C1C=CC(=CC=1)N(CC1=CC(=CC=C1)S([O-])(=O)=O)CC |c:14,t:21|	FALSE	Training
2736-18-7	[Na+].O=C1[N-]C(Cl)=NC(Cl)=N1	FALSE	Training
28874-51-3	[Na+].[O-]C(=O)[C@@H]1CCC(=O)N1	FALSE	Training
298-14-6	[K+].[O-]C(O)=O	FALSE	Training
3164-34-9	[Ca+2].[O-]C(=O)[C@H](O)[C@@H](O)C([O-])=O	FALSE	Training
31900-04-6	[Na+].[Na+].CNC1=NC(NC2=CC(=C(C=CC3C=CC(=CC=3S([O-])(=O)=O)NC3=NC(NC4C=CC=CC=4)=NC(NC)=N3)C=C2)S([O-])(=O)=O)=NC(NC2C=CC=CC=2)=N1	FALSE	Training
33494-80-3	[K+].CC(C)(C)OP([O-])(=O)OC(C)(C)C	FALSE	Training
34335-10-9	[Zn+2].[O-]P([O-])(=O)C1C=CC=CC=1	FALSE	Training
3844-45-9	[Na+].[Na+].CC[N+](CC1=CC(=CC=C1)S([O-])(=O)=O)=C1C=CC(C=C1)=C(C1C=CC=CC=1S([O-])(=O)=O)C1C=CC(=CC=1)N(CC1=CC(=CC=C1)S([O-])(=O)=O)CC |c:14,t:21|	FALSE	Training
4156-21-2	[Na+].[O-]S(=O)(=O)C1C=CC(=CC=1)NC1N=C(Cl)N=C(Cl)N=1	FALSE	Training
4548-53-2	[Na+].[Na+].CC1C=C(C)C(=CC=1S([O-])(=O)=O)N=NC1=CC(=C2C=CC=CC2=C1O)S([O-])(=O)=O	FALSE	Training
4553-89-3	[Na+].[Na+].[O-]S(=O)(=O)C1C=CC(/N=N/C2C(O)=C(CO)C=C(/N=N/C3C=CC(=C4C=CC=CC=34)S([O-])(=O)=O)C=2O)=C2C=CC=CC2=1	FALSE	Training
46830-22-2	[Cl-].C[N+](C)(CC1C=CC=CC=1)CCOC(=O)C=C	FALSE	Training
5039-78-1	[Cl-].CC(=C)C(=O)OCC[N+](C)(C)C	FALSE	Training
5141-20-8	[Na+].[Na+].CC[N+](CC1=CC(=CC=C1)S([O-])(=O)=O)=C1C=CC(C=C1)=C(C1C=CC(=CC=1)N(CC1=CC(=CC=C1)S([O-])(=O)=O)CC)C1C=CC(=CC=1)S([O-])(=O)=O |t:14,21|	FALSE	Training
51981-21-6	[Na+].[Na+].[Na+].[Na+].[O-]C(=O)CC[C@@H](C([O-])=O)N(CC([O-])=O)CC([O-])=O	FALSE	Training
546-93-0	[Mg+2].[O-]C([O-])=O	FALSE	Training
598-62-9	[Mn+2].[O-]C([O-])=O	FALSE	Training
61791-42-2	[Na+].CNCCS([O-])(=O)=O	FALSE	Training
631-61-8	[NH4+].CC([O-])=O	FALSE	Training
6428-31-5	[Na+].[Na+].NC1C=C(N)C=CC=1N=NC1C=CC(=CC=1)N=NC1=C(O)C2C(C=C1S([O-])(=O)=O)=CC(=C(N=NC1C=CC(=CC=1)N=NC1C=CC(N)=CC=1N)C=2N)S([O-])(=O)=O	FALSE	Training
68779-00-0	[K+].C/C(=C/C(=O)OC)/N[C@@H](C([O-])=O)C1C=CC(O)=CC=1	FALSE	Training
68955-19-1	[Na+].CCCCCCCCCCCCCCCOS([O-])(=O)=O	FALSE	Training
68987-29-1	[K+].CCCCCCCCCCCCCCCCCCOP([O-])(O)=O	FALSE	Training
72716-26-8	[H+].[K+].CCCCCCCCCCCCCC(=O)N[C@@H](CCC([O-])=O)C([O-])=O	FALSE	Training
73612-29-0	[Sr+2].CC1C=C(C(=CC=1)N=NC1=C(O)C(=CC2C=CC=CC=21)C([O-])=O)S([O-])(=O)=O	FALSE	Training
85209-91-2	[Na+].CC(C)(C)C1=CC(=CC2CC3C=C(C=C(C=3OP([O-])(=O)OC1=2)C(C)(C)C)C(C)(C)C)C(C)(C)C	FALSE	Training
86408-72-2	[Na+].CC(C)C1C=C2CC[C@@H]3[C@](C)(CCC[C@@]3(C)C([O-])=O)C2=CC=1S(O)(=O)=O	FALSE	Training
19457-00-2	[Cl-].C[NH2+]CCOc1ccc(CNC(=O)c2cc(OCC)c(cc2)OCC)cc1	FALSE	Training
24050-58-6	[Cl-].COc1c(cc(cc1OC)C(=O)OCCC[NH2+]CCC(c1ccccc1)c1ccccc1)OC	FALSE	Training
2583-80-4	[Na+].[Na+].[O-]S(=O)(=O)C1C=C2C=CC3=NN(N=C3C2=CC=1)C1C=C(C=CC=1C=CC1C=CC=CC=1)S([O-])(=O)=O	FALSE	Training
29632-98-2	[Na+].[O-]S(=O)(=O)c1cc(O)ccc1O	FALSE	Training
32500-19-9	[Na+].[O-]c1ccc(cc1)C(c1cccc[n]1)c1ccc(cc1)OS(O)(=O)=O	FALSE	Training
36175-10-7	[Na+].CC(=O)Oc1ccc(cc1)C(c1cccc[n]1)c1ccc(cc1)OS([O-])(=O)=O	FALSE	Training
3784-99-4	[I-].CC[N+]1C(C=CC2C=CC(=CC=2)N2CCCC2)=CC=CC=1C=CC1C=CC(=CC=1)N1CCCC1	FALSE	Training
4680-78-8	[Na+].CC[N+](CC1=CC(=CC=C1)S([O-])(=O)=O)=C1C=CC(C=C1)=C(C1C=CC=CC=1)C1C=CC(=CC=1)N(CC1=CC(=CC=C1)S([O-])(=O)=O)CC |c:14,t:21|	FALSE	Training
54935-04-5	[Na+].[Na+].CC1C=CC=C2C=1NC(=O)C2(C1C=CC(=CC=1)OS([O-])(=O)=O)C1C=CC(=CC=1)OS([O-])(=O)=O	FALSE	Training
63365-44-6	[Na+].CNc1cccc(NC(=O)C([O-])=O)c1C#N	FALSE	Training
66669-53-2	[Na+].[Na+].[Na+].[Na+].[O-]C(=O)C(CC([O-])=O)(CCC([O-])=O)P([O-])([O-])=O	FALSE	Training
73151-29-8	[O-][N+]([O-])=O.Clc1cc(Cl)c(cc1)C(C[NH+]1C=NC=C1)OCc1ccc(cc1)Sc1ccccc1	FALSE	Training
877-24-7	[K+].[O-]C(=O)C1C=CC=CC=1C(O)=O	FALSE	Training
1099-87-2	[Na+].C[C@@]12CC[C@H](CC1=CC[C@H]1[C@H]2CC[C@]2(C)[C@@H]1CCC2=O)OS([O-])(=O)=O |&1:2,5,10,11,14,16|	FALSE	Training
1115-84-0	[Cl-].C[S+](C)CC[C@@H](N)C(O)=O |&1:6|	FALSE	Training
124391-91-9	[Na+].CCOC(=O)C1C=CC(=CC=1NC(=O)C1C=CC(=CC=1)C([O-])=O)NC(=O)CC	FALSE	Training
127277-53-6	[Ca+2].CCC([O-])=C1C(=O)CC(CC1=O)C([O-])=O	FALSE	Training
133-66-4	[Na+].[Na+].[O-]S(=O)(=O)C1C=C(C=CC=1C=CC1C=CC(=CC=1S([O-])(=O)=O)NC1=NC(NC2C=CC=CC=2)=NC(NC2C=CC=CC=2)=N1)NC1=NC(NC2C=CC=CC=2)=NC(NC2C=CC=CC=2)=N1	FALSE	Training
1562-00-1	[Na+].[O-]S(=O)(=O)CCO	FALSE	Training
15763-76-5	[Na+].CC(C)C1C=CC(=CC=1)S([O-])(=O)=O	FALSE	Training
15826-37-6	[Na+].[Na+].[O-]C(=O)C1=CC(=O)C2C(=CC=CC=2O1)OCC(O)COC1=CC=CC2OC(=CC(=O)C=21)C([O-])=O	FALSE	Training
17095-24-8	[Na+].[Na+].[Na+].[Na+].NC1C2C(O)=C(/N=N/C3C=CC(=CC=3)S(=O)(=O)CCOS([O-])(=O)=O)C(=CC=2C=C(C=1/N=N/C1C=CC(=CC=1)S(=O)(=O)CCOS([O-])(=O)=O)S([O-])(=O)=O)S([O-])(=O)=O	FALSE	Training
181274-17-9	[Na+].CN1C(=NN(C1=O)C(=O)[N-]S(=O)(=O)C1C=CC=CC=1OC(F)(F)F)OC	FALSE	Training
1937-35-5	[Na+].[Na+].Nc1c2ccccc2c(cc1N=Nc1ccc(cc1)-c1ccc(cc1)NNC1C(=N)C=CC2=CC(=CC(=O)C2=1)S([O-])(=O)=O)S([O-])(=O)=O	FALSE	Training
199119-58-9	[Na+].COC1=CC(=NC(NC(=O)[N-]S(=O)(=O)C2=NC=CC=C2OCC(F)(F)F)=N1)OC	FALSE	Training
22199-08-2	[Ag+].NC1C=CC(=CC=1)S(=O)(=O)[N-]C1N=CC=CN=1	FALSE	Training
2429-82-5	[Na+].[Na+].NC1=CC2C(=CC(=C(/N=N/C3C=CC(=CC=3)C3C=CC(=CC=3)/N=N/C3=CC(=C(O)C=C3)C([O-])=O)C=2O)S([O-])(=O)=O)C=C1	FALSE	Training
24565-13-7	[Na+].[Na+].CCNC1=NC(NC2C=C(C(C=CC3C=CC(=CC=3S([O-])(=O)=O)NC3=NC(NC4C=CC=CC=4)=NC(NCC)=N3)=CC=2)S([O-])(=O)=O)=NC(NC2C=CC=CC=2)=N1	FALSE	Training
2519-30-4	[Na+].[Na+].[Na+].[Na+].CC(=O)NC1C=CC(=C2C=C(C(/N=N/C3C=CC(/N=N/C4C=CC(=CC=4)S([O-])(=O)=O)=C4C=CC(=CC=34)S([O-])(=O)=O)=C(O)C2=1)S([O-])(=O)=O)S([O-])(=O)=O	FALSE	Training
25956-17-6	[Na+].[Na+].CC1=CC(/N=N/C2C(O)=CC=C3C=C(C=CC3=2)S([O-])(=O)=O)=C(C=C1S([O-])(=O)=O)OC	FALSE	Training
26016-98-8	[Ca+2].C[C@@H]1O[C@@H]1P([O-])([O-])=O	FALSE	Training
2611-82-7	[Na+].[Na+].[Na+].[O-]S(=O)(=O)C1C=C(C=C2C=CC(O)=C(/N=N\C3C=CC(=C4C=CC=CC=34)S([O-])(=O)=O)C2=1)S([O-])(=O)=O	FALSE	Training
28950-61-0	[Na+].[Na+].[Na+].[Na+].[O-]S(=O)(=O)c1cc(ccc1C=Cc1ccc(cc1S([O-])(=O)=O)Nc1[n]c(Nc2ccc(cc2)S([O-])(=O)=O)[n]c([n]1)N1CCOCC1)Nc1[n]c(Nc2ccc(cc2)S([O-])(=O)=O)[n]c([n]1)N1CCOCC1	FALSE	Training
2922-54-5	[Na+].[O-]C(=O)CCC(O)=O	FALSE	Training
30034-03-8	[Na+].CN1N=NN=C1SCC1CS[C@@H]2[C@H](NC(=O)[C@H](O)C3=CC=CC=C3)C(=O)N2C=1C([O-])=O	FALSE	Training
3047-33-4	[Na+].[Na+].[Na+].O=C1[N-]C(=O)[N-]C(=O)[N-]1	FALSE	Training
33564-30-6	[Na+].CO[C@]1(NC(=O)CC2=CC=CS2)[C@H]2SCC(COC(N)=O)=C(C([O-])=O)N2C1=O	FALSE	Training
3426-43-5	[Na+].[Na+].COC1=NC(NC2C=CC=CC=2)=NC(NC2C=C(C(C=CC3=CC=C(C=C3S([O-])(=O)=O)NC3N=C(NC4C=CC=CC=4)N=C(N=3)OC)=CC=2)S([O-])(=O)=O)=N1	FALSE	Training
3564-27-0	[Na+].[Na+].[O-]C(=O)C1C=C(C=CC=1O)N=NC1C=CC(=CC=1)N=NC1C=CC(=CC=1)S([O-])(=O)=O	FALSE	Training
3567-69-9	[Na+].[Na+].[O-]S(=O)(=O)C1C=CC(/N=N/C2C=C(C3C=CC=CC=3C=2O)S([O-])(=O)=O)=C2C=CC=CC=12	FALSE	Training
3861-73-2	[Na+].[Na+].[Na+].[O-]S(=O)(=O)C1=CC(N=NC2C=CC(NC3C=CC=CC=3)=C3C(=CC=CC=23)S([O-])(=O)=O)=C2C(O)=CC(=CC2=C1)S([O-])(=O)=O	FALSE	Training
3863-80-7	[Na+].[Na+].[O-]S(=O)(=O)c1cc2Nc3cc4[n]c5ccc(cc5[n]c4cc3Nc2cc1)S([O-])(=O)=O	FALSE	Training
4028-32-4	[Na+].[Na+].[O-]S(=O)(=O)C1=CC(=CC=C1C=CC1=CC=C(C=C1S([O-])(=O)=O)NC1N=C(Cl)N=C(N=1)N(CCO)CCO)NC1N=C(Cl)N=C(N=1)N(CCO)CCO	FALSE	Training
40691-09-6	[Na+].[O-]S(=O)(=O)c1ccc(cc1)N1N=C(CC1c1ccccc1)c1ccc(Cl)cc1	FALSE	Training
466-11-5	[Na+].C[C@@H]1C[C@H]2[C@@H]3CCC4=CC(=O)C=C[C@]4(C)[C@@]3(F)[C@@H](O)C[C@]2(C)[C@@]1(O)C(=O)COS([O-])(=O)=O	FALSE	Training
4800-94-6	[Na+].[Na+].CC1(C)S[C@@H]2[C@H](NC(=O)C(C3C=CC=CC=3)C([O-])=O)C(=O)N2[C@H]1C([O-])=O	FALSE	Training
49860-08-4	[Na+].[Na+].NC1C=CC(OS([O-])(=O)=O)=C(C=1)C([O-])=O	FALSE	Training
5026-62-0	[Na+].COC(=O)C1C=CC([O-])=CC=1	FALSE	Training
51410-30-1	[Na+].[O-]C(=O)C1C=C(O)C2=C(N=1)C(=O)C=C1OC3C=CC=CC=3N=C21	FALSE	Training
51460-26-5	[Na+].CN1C(CC2=CC(=NNC(N)=O)C(=O)C=C12)S([O-])(=O)=O	FALSE	Training
5281-04-9	[Ca+2].CC1=CC(=C(C=C1)N=NC1=C(O)C(=CC2C=CC=CC=21)C([O-])=O)S([O-])(=O)=O	FALSE	Training
5321-32-4	[K+].CC1(C)S[C@@H]2[C@@H](C(=O)N2[C@H]1C([O-])=O)N1C(=O)C(NC1(C)C)C1C=CC=CC=1	FALSE	Training
53378-52-2	[Na+].CC(C)COP([O-])(=S)OCC(C)C	FALSE	Training
53956-04-0	[NH4+].CC1(C)[C@@H]2CC[C@]3(C)[C@H](C(=O)C=C4[C@@H]5C[C@](C)(CC[C@]5(C)CC[C@@]34C)C(O)=O)[C@@]2(C)CC[C@@H]1O[C@H]1O[C@@H]([C@@H](O)[C@H](O)[C@H]1O[C@@H]1O[C@@H]([C@@H](O)[C@H](O)[C@H]1O)C([O-])=O)C(O)=O	FALSE	Training
54663-47-7	[I-].C[N+](CCSC1CC(=Nc2ccccc2N=1)c1ccc(cc1)Sc1ccccc1)(CC)CC	FALSE	Training
5547-29-5	[Na+].[O-]C(=O)C1=C(CO)CS[C@@H]2[C@H](NC(=O)CC3=CC=CS3)C(=O)N12	FALSE	Training
5550-12-9	[Na+].[Na+].NC1NC(=O)C2N=CN([C@@H]3O[C@H](COP([O-])([O-])=O)[C@@H](O)[C@H]3O)C=2N=1	FALSE	Training
5858-81-1	[Na+].[Na+].CC1C=C(C(=CC=1)N=NC1=C(O)C(=CC2C=CC=CC=21)C([O-])=O)S([O-])(=O)=O	FALSE	Training
59703-84-3	[Na+].CCN1CCN(C(=O)C1=O)C(=O)N[C@H](C1C=CC=CC=1)C(=O)N[C@H]1[C@H]2SC(C)(C)[C@@H](C([O-])=O)N2C1=O	FALSE	Training
59866-21-6	[Mg+2].[O-]C(=O)C(=O)CC([O-])=O	FALSE	Training
59866-24-9	[Mn+2].[O-]C(=O)C(=O)CC([O-])=O	FALSE	Training
6104-58-1	[Na+].CC1=CC(=CC=C1C(=C1C=CC(C=C1C)=[N+](CC1C=C(C=CC=1)S([O-])(=O)=O)CC)C1C=CC(=CC=1)NC1C=CC(=CC=1)OCC)N(CC1C=C(C=CC=1)S([O-])(=O)=O)CC |c:8,16|	FALSE	Training
62893-20-3	[Na+].CN1N=NN=C1SCC1CS[C@@H]2[C@H](NC(=O)[C@H](NC(=O)N3CCN(CC)C(=O)C3=O)C3C=CC(O)=CC=3)C(=O)N2C=1C([O-])=O	FALSE	Training
633-65-8	[Cl-].COC1C(=CC=C2C=C3C4C=C5OCOC5=CC=4CC[N+]3=CC2=1)OC	FALSE	Training
6416-68-8	[Na+].[O-]S(=O)(=O)C1C=C(C=CC=1C=CC1C=CC=CC=1)N1N=C2C=CC3=CC=CC=C3C2=N1	FALSE	Training
64485-93-4	[Na+].CC(=O)OCC1CS[C@@H]2[C@H](NC(=O)/C(=N/OC)/C3=CSC(N)=N3)C(=O)N2C=1C([O-])=O	FALSE	Training
65242-49-1	[Na+].CC(C)CCCC(C)C1CCC2C3CCC4CC(CCC4(C)C3CCC12C)OP([O-])(O)=O	FALSE	Training
66508-37-0	[Na+].[O-]P(O)(=O)CCCN(O)C=O	FALSE	Training
68401-82-1	[Na+].CO/N=C(/C1=CSC(N)=N1)\C(=O)N[C@H]1[C@H]2SCC=C(C([O-])=O)N2C1=O	FALSE	Training
72705-22-7	[NH4+].CC(=O)CC(=O)NC1=CC(C)=C(C=C1OC)S([O-])(=O)=O	FALSE	Training
74356-00-6	[Na+].[Na+].C[n]1[n][n][n]c1SCC1CSC2N(C=1C([O-])=O)C(=O)C2(NC(=O)C1SC(S1)=C(C(N)=O)C([O-])=O)OC	FALSE	Training
7446-81-3	[Na+].C=CC([O-])=O	FALSE	Training
75498-96-3	[Na+].CN1N=NN=C1SCC1CS[C@H]2N(C=1C(O)=O)C(=O)[C@]2(NC(=O)CSC[C@@H](N)C([O-])=O)OC	FALSE	Training
7585-41-3	[Ba+2].CC1=CC(=C(C=C1Cl)/N=N/C1=C(O)C(=CC2C=CC=CC=21)C([O-])=O)S([O-])(=O)=O	FALSE	Training
8003-50-7	[Na+].[Na+].[O-]C(=O)C1=CC(C=CC1=O)=NNc1ccc(cc1)-c1ccc(cc1)N=Nc1ccc(NN=C2C=CC(=O)C=C2)c2cc(ccc21)S([O-])(=O)=O	FALSE	Training
81129-83-1	[Na+].CC1(C)C[C@@H]1C(=O)N/C(=C\CCCCSC[C@H](N)C(O)=O)/C([O-])=O	FALSE	Training
81335-47-9	[NH4+].CC1(N=C(NC1=O)C1=NC2C=CC=CC=2C=C1C([O-])=O)C(C)C	FALSE	Training
84210-62-8	[Na+].[O-]C(=O)C1=CC=CC=C1C(=O)N1CCSC1	FALSE	Training
86832-68-0	[Na+].[Na+].NC(=O)OC[C@@H]1[C@H](NC(=O)/C(=N\OCC([O-])=O)/C2=CSC(N)=N2)C(=O)N1S([O-])(=O)=O	FALSE	Training
89232-83-7	[Na+].[Na+].[Na+].CC(CCC([O-])=O)C1CCC2C3C(CCC21C)C1(C)CCC(CC1CC3OS([O-])(=O)=O)OS([O-])(=O)=O	FALSE	Training
894-86-0	[Na+].[Na+].[O-]C1=C(NC2=CC=CC=C12)C1NC2=CC=CC=C2C=1[O-]	FALSE	Training
93981-02-3	[Na+].[Na+].[Na+].[Na+].[O-]S(=O)(=O)C1C=C(C=CC=1/C=C/C1C=CC(=CC=1S([O-])(=O)=O)NC1N=C(NC2=CC(=CC=C2)S([O-])(=O)=O)N=C(NCCO)N=1)NC1N=C(NC2=CC(=CC=C2)S([O-])(=O)=O)N=C(NCCO)N=1	FALSE	Training
513-10-0	[I-].C[N+](C)(C)CCSP(=O)(OCC)OCC	TRUE	Training
64050-03-9	[Cl-].Cc1ccc(cc1OC(=O)NC)[N+](C)(C)C	TRUE	Training
101670-74-0	[I-].C[N+]1(CCCl)CCCO1	TRUE	Training
143-33-9	[Na+].[C-]#N	TRUE	Training
101670-73-9	[I-].ClCC[N+]1(CCCl)CCCO1	TRUE	Training
38035-28-8	[Cl-].COc1ccc2c(=O)c(C)c(C)oc2c1C[NH+](C)C	TRUE	Training
70907-61-8	[Cl-].C(COc1ccccc1C1CCCCC1)C1=NCC[NH2+]1	TRUE	Training
64037-00-9	[I-].CC[S+](C)CCSP(=O)(OC)OC	TRUE	Training
15876-67-2	[Br-].[Br-].C[N+]1C=C(C=CC=1)OC(=O)N(C)CCCCCCN(C)C(=O)OC1=C[N+](C)=CC=C1	TRUE	Training
3425-46-5	[K+].N#C[Se-]	TRUE	Training
73941-13-6	[Cl-].CCC[NH2+]Nc1ccccc1	TRUE	Training
78218-49-2	[Na+].[O-]C(=O)CC1=C(C(=NN1C1C=CC=CC=1)C1C=CC=CC=1)C1C=CC=CC=1	TRUE	Training
6320-14-5	[Cl-].CN1C(=CC=CC2=[N+](C)C3=CC=CC=C3C2(C)C)C(C)(C)C2C=CC=CC1=2	TRUE	Training
115-79-7	[Cl-].[Cl-].CC[N+](CC1C=CC=CC=1Cl)(CCNC(=O)C(=O)NCC[N+](CC1C=CC=CC=1Cl)(CC)CC)CC	TRUE	Training
64036-99-3	[I-].C[S+](CCSP(=O)(OCC)OCC)CC	TRUE	Training
7009-49-6	[Na+].[O-]C(=O)CC1(CO)CCCCC1	TRUE	Training
74252-25-8	O.O.O.[Na+].CC1=C(CC([O-])=O)C2C=C(C=CC=2N1C(=O)C1C=CC(Cl)=CC=1)OC	TRUE	Training
28743-45-5	[Cl-].C[NH+](C)c1cccc2[n]c3cccc(c3cc12)[N+]([O-])=O	TRUE	Training
56-93-9	[Cl-].C[N+](C)(C)CC1C=CC=CC=1	TRUE	Training
2312-76-7	[Na+].CC1=CC(=CC(=C1[O-])[N+]([O-])=O)[N+]([O-])=O	TRUE	Training
64092-48-4	[Na+].CC1C=C(CC([O-])=O)N(C)C=1C(=O)C1C=CC(Cl)=CC=1	TRUE	Training
15180-03-7	[Cl-].[Cl-].C=CC[N@+]12C/C(=C/CO)/[C@@H]3C[C@H]1[C@]1(CC2)[C@@H]2C3=CN3[C@H]4C(=CN2C2=CC=CC=C12)[C@H]1C[C@H]2[C@@]4(CC[N@+]2(C/C/1=C/CO)CC=C)C1=CC=CC=C31 |c:23,t:19|	TRUE	Training
97755-90-3	[I-].[I-].ClCC[N+]1(CCCO1)CCCCCC[N+]1(CCCl)CCCO1	TRUE	Training
75096-86-5	[Cl-].CN(C(=O)Oc1cccc2CC(C)(C)Oc21)C(=O)C[N+](C)(C)C	TRUE	Training
39794-99-5	[Cl-].C[N+]1C=CC(=CC=1)C1C=CC=CC=1	TRUE	Training
101-26-8	[Br-].CN(C)C(=O)OC1C=[N+](C)C=CC=1	TRUE	Training
51-83-2	[Cl-].C[N+](C)(C)CCOC(N)=O	TRUE	Training
17074-42-9	[Cl-].[Cl-].CC[NH+](CC[NH2+]c1c2c(cccc2[N+]([O-])=O)[n]c2ccccc21)CC	TRUE	Training
63938-21-6	[Cl-].COc1ccc2c(=O)c(C)c(C)oc2c1C[NH+]1CCOCC1	TRUE	Training
11034-31-4	[Na+].[Na+].CC1(C(C2CCC1O2)C([O-])=O)C([O-])=O	TRUE	Training
64-20-0	[Br-].C[N+](C)(C)C	TRUE	Training
114-80-7	[Br-].CN(C)C(=O)OC1C=C(C=CC=1)[N+](C)(C)C	FALSE	Training
15307-79-6	[Na+].[O-]C(=O)CC1C=CC=CC=1NC1C(Cl)=CC=CC=1Cl	FALSE	Training
62809-33-0	[Na+].[O-]C(=O)CC1=CC=CC=C1NC1C2=CC=CC=C2C(Cl)=CC=1Cl	FALSE	Training
5736-15-2	[Na+].[O-]C1C(CC2C(O)=C(Cl)C=C(Cl)C=2Cl)=C(Cl)C(Cl)=CC=1Cl	FALSE	Training
140-56-7	[Na+].CN(C)C1C=CC(=CC=1)N=NS([O-])(=O)=O	FALSE	Training
1483-72-3	[Cl-].C1=CC=CC=C1[I+]C1C=CC=CC=1	FALSE	Training
547-58-0	[Na+].CN(C)C1C=CC(=CC=1)N=NC1C=CC(=CC=1)S([O-])(=O)=O	FALSE	Training
69674-66-4	[Na+].CC(C([O-])=O)c1ccc(cc1)N1Cc2ccccc2C1=O	FALSE	Training
2961-61-7	[Li+].N#CC1=CC(I)=C([O-])C(I)=C1	FALSE	Training
4736-60-1	[I-].CC[P+](C1C=CC=CC=1)(C1C=CC=CC=1)C1C=CC=CC=1	FALSE	Training
1420-40-2	[I-].[I-].C[N+](C)(C)CCCCCCCCCC[N+](C)(C)C	FALSE	Training
6734-80-1	O.O.O.[Na+].CNC([S-])=S	FALSE	Training
20064-38-4	Cl.Cl.CN(C)CCCNC1=C2C(C=CC=C2N([O-])c2ccccc21)[N+]([O-])=O	FALSE	Training
2961-62-8	[Na+].N#CC1=CC(I)=C([O-])C(I)=C1	FALSE	Training
28300-74-5	O.O.O.[K+].[K+].[Sb+3].[Sb+3].[O-]C(=O)[C@@H]([O-])[C@H]([O-])C([O-])=O.[O-]C(=O)[C@@H]([O-])[C@H]([O-])C([O-])=O |&1:10,12,20,22|	FALSE	Training
71-73-8	[Na+].CCC1(C(C)CCC)C(=O)NC([S-])=NC1=O	FALSE	Training
1787-44-6	[Br-].[2H]C([2H])([2H])[P+](C1C=CC=CC=1)(C1C=CC=CC=1)C1C=CC=CC=1	FALSE	Training
506-64-9	[Ag+].[C-]#N	FALSE	Training
309-43-3	[Na+].CCCC(C)C1(CC=C)C(=O)NC([O-])=NC1=O	FALSE	Training
80382-23-6	O.O.[Na+].CC(C([O-])=O)c1ccc(CC2CCCC2=O)cc1	FALSE	Training
57-30-7	[Na+].CCC1(C2C=CC=CC=2)C(=O)NC([O-])=NC1=O	FALSE	Training
63883-13-6	[Cl-].CC[NH+](CCOC(=O)Cc1cc2OCc3ccccc3C(=O)c2cc1)CC	FALSE	Training
29457-72-5	[Li+].[O-]S(=O)(=O)C(F)(F)C(F)(F)C(F)(F)C(F)(F)C(F)(F)C(F)(F)C(F)(F)C(F)(F)F	FALSE	Training
548-84-5	[Cl-].CN(C)c1cc2ccc(C=Cc3cc(C)[n](-c4ccccc4)c3C)[nH+](C)c2cc1	FALSE	Training
77162-70-0	[Cl-].[Cl-].[O-][N+](=O)c1cccc2[n]c3ccccc3c([NH2+]CC[NH+](CCO)CCO)c12	FALSE	Training
115-78-6	[Cl-].CCCC[P+](CC1C=CC(Cl)=CC=1Cl)(CCCC)CCCC	FALSE	Training
89805-39-0	[Cl-].C[NH+](CCc1cc(OC)c(cc1)OC)CCc1cc(OC)c(cc1)OC	FALSE	Training
2758-06-7	[Br-].C[N+](C)(C)CCBr	FALSE	Training
17230-87-4	[Cl-].OC1(CC[NH+](CCCC(=O)c2ccc(F)cc2)CC1)c1ccc(Cl)c(c1)C(F)(F)F	FALSE	Training
63716-33-6	[Cl-].CC[n]1c2ccc([NH3+])cc2c2CCCCc12	FALSE	Training
135-20-6	[NH4+].[O-]N(N=O)C1C=CC=CC=1	FALSE	Training
123-03-5	[Cl-].CCCCCCCCCCCCCCCC[N+]1C=CC=CC=1	FALSE	Training
1530-32-1	[Br-].CC[P+](C1C=CC=CC=1)(C1C=CC=CC=1)C1C=CC=CC=1	FALSE	Training
49830-98-0	[Cl-].O=C(C[NH+]1CCCCC1)N1CCOc2ccccc12	FALSE	Training
50588-13-1	[Br-].[Br-].CC12CCC3C(CCC4CC(OC(C)=O)C(CC43C)[N+]3(C)CCCCC3)C1CC(OC(C)=O)C2[N+]1(C)CCCCC1	FALSE	Training
302-34-1	[Na+].C=CCC1(C2CCC=C2)C(=O)NC([O-])=NC1=O	FALSE	Training
43222-48-6	COS([O-])(=O)=O.CN1C(=CC(C2C=CC=CC=2)=[N+]1C)C1C=CC=CC=1	FALSE	Training
57495-14-4	[Na+].CC(C([O-])=O)c1cc(ccc1)C(=O)c1ccccc1	FALSE	Training
5137-55-3	[Cl-].C[N+](CCCCCCCC)(CCCCCCCC)CCCCCCCC	FALSE	Training
64057-88-1	[Cl-].C[n]1c2ccc([NH3+])cc2c2CCCCc12	FALSE	Training
7281-04-1	[Br-].CCCCCCCCCCCC[N+](C)(C)CC1C=CC=CC=1	FALSE	Training
93-23-2	[Br-].CCCCCCCCCCCC[N+]1=CC2=CC=CC=C2C=C1	FALSE	Training
73747-29-2	[Cl-].[Cl-].CC([NH3+])C(OCC[NH+](C(C)C)C(C)C)C(=O)c1ccccc1	FALSE	Training
17751-68-7	[Br-].CCC(COC(C[N+]1C=CC=CC=1)C1=CC(Cl)=C(Cl)C=C1)CCCC	FALSE	Training
17751-69-8	[Br-].CCCCCCCCOC(C[N+]1C=CC=CC=1)C1C=CC(=CC=1)C1CCCCC1	FALSE	Training
17751-71-2	[Br-].CCCCC(COC(C[N+]1C=CC=CC=1)C1C=CC(=CC=1)C1CCCCC1)CC	FALSE	Training
17751-72-3	[Br-].CCCCC(COC(C[N+]1C=CC=CC=1)C1C=C(C=CC=1)C1CCCCC1)CC	FALSE	Training
17751-73-4	[Br-].CCCCC(COC(C[N+]1C=CC=CC=1)C1C=CC(=CC=1)C1CCCC1)CC	FALSE	Training
17751-75-6	[Br-].CCCCCCCCOC(C[N+]1C=CC=CC=1)C1C=CC(=CC=1)C(C)(C)C	FALSE	Training
17751-76-7	[Br-].CCCCOC(C[N+]1C=CC=CC=1)C1C=CC=CC=1	FALSE	Training
17751-77-8	[Br-].CC(CC)OC(C[N+]1C=CC=CC=1)C1C=CC=CC=1	FALSE	Training
17810-51-4	[Br-].CCCCOC(C[N+]1C=CC=CC=1)C1=CC=C(CCCCCCCC)C=C1	FALSE	Training
17810-52-5	[Br-].CCCCC(COC(C[N+]1C=CC=CC=1)C1C=CC=C(Cl)C=1)CC	FALSE	Training
17810-53-6	[Br-].CCCCCOC(C[N+]1C=CC=CC=1)C1C=CC(=CC=1)C1CCCC1	FALSE	Training
21270-19-9	[Br-].CCC(COC(C[N+]1C=CC=CC=1)C1C=CC=CC=1)CCCC	FALSE	Training
21270-20-2	[Br-].CC(CC)OC(C[N+]1C=CC=CC=1)C1C=CC(Cl)=CC=1	FALSE	Training
21270-21-3	[Br-].CC(CC)OC(C[N+]1C=CC=CC=1)C1C=CC=C(Cl)C=1	FALSE	Training
21270-25-7	[Br-].CC(C)C1=CC=C(C=C1)C(C[N+]1C=CC=CC=1)OCCCCCCCCCCCC	FALSE	Training
21270-33-7	[Br-].CCCCCCOC(C[N+]1C=CC=CC=1)C1C=CC(=CC=1)C1CCCCC1	FALSE	Training
2748-88-1	[Cl-].CCCCCCCCCCCCCC[N+]1C=CC(C)=CC=1	FALSE	Training
71048-99-2	[Na+].C[C@H](NC(=O)[C@H](C)NC(=O)[C@@H](N)CCP(C)(O)=O)C([O-])=O	FALSE	Training
56485-47-3	[Cl-].[NH3+]C1Cc2ccccc2CCC1	FALSE	Training
64-43-7	[Na+].CCC1(CCC(C)C)C(=O)NC([O-])=NC1=O	FALSE	Training
41363-50-2	[Na+].CC(c1ccc(cc1)-c1ccccc1)C(=O)OCCCS([O-])(=O)=O	FALSE	Training
143-66-8	[Na+].C1=CC=CC=C1[B-](C1C=CC=CC=1)(C1C=CC=CC=1)C1C=CC=CC=1	FALSE	Training
64057-91-6	[Cl-].[NH3+]c1cc2[nH]c3CCCCc3c2cc1	FALSE	Training
69-27-2	[Cl-].[Cl-].C[N+](C)(C)CC[N+]1(C)CC2C(C1)=C(Cl)C(Cl)=C(Cl)C=2Cl	FALSE	Training
61941-56-8	[Na+].NC1=C(C=CC=C1CC([O-])=O)C(=O)C1C=CC=CC=1	FALSE	Training
73520-99-7	Cc1c(CC(=O)OCC[NH+]2CCN(CC2)C(=O)CCC(NC(=O)c2ccccc2)C(=O)N(CCC)CCC)c2cc(ccc2[n]1C(=O)c1ccc(Cl)cc1)OC.[O-]C(=O)C(O)=O	FALSE	Training
4312-97-4	[Na+].[O-]C(=O)/C=C\Cl	FALSE	Training
5787-73-5	[Cl-].CCCCCC(C)[NH2+]C	FALSE	Training
63884-40-2	[Na+].CC(C)NNCS([O-])(=O)=O	FALSE	Training
66941-48-8	[Na+].CC(SCC=C)C1(CC=C)C(=O)NC([O-])=NC1=O	FALSE	Training
63744-49-0	[Cl-].C[n]1c2ccc([NH3+])cc2c2ccccc12	FALSE	Training
56717-11-4	[Br-].CC(C)CCCC(C)CC[N+]1(CC=C)CCCCC1	FALSE	Training
121-54-0	[Cl-].CC(C)(C)CC(C)(C)C1C=CC(=CC=1)OCCOCC[N+](C)(C)CC1C=CC=CC=1	FALSE	Training
50-34-0	[Br-].C[N+](CCOC(=O)C1C2=CC=CC=C2OC2C=CC=CC=21)(C(C)C)C(C)C	FALSE	Training
1079-26-1	[Cl-].[NH3+]c1cc2c(cc1)[nH]c1CCCCc12	FALSE	Training
1399-80-0	[Cl-].CC1C=CC(CCCCCCCCCCCC)=CC=1C[N+](C)(C)C	FALSE	Training
139-07-1	[Cl-].CCCCCCCCCCCC[N+](C)(C)CC1C=CC=CC=1	FALSE	Training
53-46-3	[Br-].C[N+](CCOC(=O)C1C2=CC=CC=C2OC2C=CC=CC=21)(CC)CC	FALSE	Training
57-09-0	[Br-].CCCCCCCCCCCCCCCC[N+](C)(C)C	FALSE	Training
143201-11-0	[Na+].COCC1C(=NC(C(C)C)=C(/C=C/[C@@H](O)C[C@@H](O)CC([O-])=O)C=1C1C=CC(F)=CC=1)C(C)C	FALSE	Training
66941-88-6	[Na+].CC(C)CC1(C(C)SCC=C)C(=O)NC([O-])=NC1=O	FALSE	Training
3115-68-2	[Br-].CCCC[P+](CCCC)(CCCC)CCCC	FALSE	Training
548-62-9	[Cl-].C[N+](C)=C1C=CC(C=C1)=C(C1C=CC(=CC=1)N(C)C)C1C=CC(=CC=1)N(C)C	FALSE	Training
64057-89-2	[Cl-].CCC[NH+]1c2ccc(N)cc2-c2ccccc12	FALSE	Training
68424-85-1	[Cl-].CCCCCCCCCCCCCC[N+](C)(C)Cc1ccccc1	FALSE	Training
3825-26-1	[NH4+].[O-]C(=O)C(F)(F)C(F)(F)C(F)(F)C(F)(F)C(F)(F)C(F)(F)C(F)(F)F	FALSE	Training
42615-29-2	[Na+].CCCCCCCCCCC(C)c1ccc(cc1)S([O-])(=O)=O	FALSE	Training
513-78-0	[Cd+2].[O-]C([O-])=O	FALSE	Training
76343-28-7	[Na+].O=C1[C-](CCSC2C=CC=CC=2)C(=O)N(C2C=CC=CC=2)N1C1C=CC=CC=1	FALSE	Training
33060-84-3	[Cl-].CCCC[P+](Cc1ccc(Cl)[s]1)(CCCC)CCCC	FALSE	Training
50700-72-6	[Br-].C[C@]12CC[C@H]3[C@@H](CC[C@H]4C[C@H](OC(C)=O)[C@H](C[C@@]43C)N3CCCCC3)[C@@H]1C[C@@H]([C@@H]2OC(C)=O)[N+]1(C)CCCCC1	FALSE	Training
92953-10-1	CC1C=CC(=CC=1)S([O-])(=O)=O.CCCCCCC[N+](CCCCC1C=CC(Cl)=CC=1)(CC)CC	FALSE	Training
15763-48-1	[I-].CC1=CSC(=CC2SC=C(C)[N+]=2CCCCCCC)N1CCCCCCC	FALSE	Training
140-72-7	[Br-].CCCCCCCCCCCCCCCC[N+]1C=CC=CC=1	FALSE	Training
13254-33-6	[Cl-].COC(=O)CCC[N+](C)(C)C	FALSE	Training
124-03-8	[Br-].CCCCCCCCCCCCCCCC[N+](C)(C)CC	FALSE	Training
13352-70-0	[Cl-].CC[NH+](CCOC1(CCCCC1)c1ccc(Cl)cc1)CC	FALSE	Training
18727-04-3	[Co+2].[O-]C(=O)C(O)(CC([O-])=O)CC([O-])=O	FALSE	Training
3194-36-3	[Cl-].[Cl-].[NH3+]C(CC[NH+]1CCCCCC1)=NO	FALSE	Training
4080-31-3	[Cl-].Cl/C=C/C[N+]12CN3CN(C1)CN(C2)C3	FALSE	Training
44992-01-0	[Cl-].C[N+](C)(C)CCOC(=O)C=C	FALSE	Training
6458-13-5	[Br-].CCCCCCCC/C=C\CCCCCCCC[N+](C)(C)CC	FALSE	Training
132-20-7	C[NH+](C)CCC(C1=CC=CC=[NH+]1)C1C=CC=CC=1.[O-]C(=O)/C=C\C([O-])=O	FALSE	Training
14860-53-8	[K+].[K+].[K+].[K+].CC(O)(P([O-])([O-])=O)P([O-])([O-])=O	FALSE	Training
554-13-2	[Li+].[Li+].[O-]C([O-])=O	FALSE	Training
72575-46-3	C[NH+](C)C1CC(Oc2ccc(cc2)[N+]([O-])=O)c2ccccc2CC1.[O-]C(=O)C=CC(O)=O	FALSE	Training
66660-95-5	CC(C)[NH+](CCON=C1CCCCCC1=Cc1ccccc1)C(C)C.[O-]C(=O)C=CC(O)=O	FALSE	Training
10031-58-0	[Cl-].CC(C)(C)CC(C)(C)CCC(C)[N+]1C=C(CC)C=CC=1C	FALSE	Training
2269-06-9	[Cl-].C[NH+]1CCc2cc(OC)c(OC)c3c2C1Cc1cc(OC)c(cc1-3)OC	FALSE	Training
64057-54-1	[Cl-].CCOC(C(=O)N(C)CC[NH+](C)C)(c1ccccc1)c1ccccc1	FALSE	Training
4880-82-4	[Cl-].COc1cc2C3Cc4ccc(OC)c(OC)c4C[NH+]3CCc2cc1OC	FALSE	Training
67050-64-0	[Na+].CCCCSC(C)C1(CC)C(=O)NC([O-])=NC1=O	FALSE	Training
51026-28-9	[K+].CN(CO)C([S-])=S	FALSE	Training
141-00-4	[Cd+2].[O-]C(=O)CCC([O-])=O	FALSE	Training
6009-67-2	[Cl-].CC[NH+](CCC1(C(=O)Oc2ccccc12)c1ccccc1)CC	FALSE	Training
64047-34-3	[Na+].[O-]C(=O)C(C1C=CC(Cl)=CC=1)C1C=CC(Cl)=CC=1	FALSE	Training
2991-51-7	[K+].CCN(CC([O-])=O)S(=O)(=O)C(F)(F)C(F)(F)C(F)(F)C(F)(F)C(F)(F)C(F)(F)C(F)(F)C(F)(F)F	FALSE	Training
32612-48-9	[NH4+].CCCCCCCCCCCCOCCOS([O-])(=O)=O	FALSE	Training
66941-53-5	[Na+].CCCCSC(C)C1(CC=C)C(=O)NC([O-])=NC1=O	FALSE	Training
57342-05-9	C[NH+]1CCN(CC1)C1=Cc2ccccc2Oc2ccc(F)cc12.[O-]C(=O)C=CC(O)=O	FALSE	Training
49561-54-8	[Cl-].CC(Cc1ccccc1)[NH2+]CCN1CON=C1c1ccccc1	FALSE	Training
19095-88-6	[Na+].Cc1cc(Cl)ccc1OC(C)C([O-])=O	FALSE	Training
2181-04-6	[K+].C[C@]12CC[C@H]3[C@@H](C=CC4=CC(=O)CC[C@@]43C)[C@@H]1CC[C@@]2(O)CCC([O-])=O	FALSE	Training
30007-39-7	[Cl-].Oc1ccc(CC[NH2+]CC2CCc3ccccc3C2=O)cc1	FALSE	Training
34920-64-4	[Cl-].Oc1ccc(cc1)C(O)CC[NH2+]CCCSc1ccccc1	FALSE	Training
4269-88-9	[Br-].C[N+]1(CCN(C2CCCCC2)C2CCCCC2)CCCCC1	FALSE	Training
57647-36-6	[Cl-].CN(CC[NH+](CC)CC)[n]1cc(c2ccccc12)-c1ccccc1	FALSE	Training
132-27-4	[Na+].[O-]C1C=CC=CC=1C1C=CC=CC=1	FALSE	Training
2545-60-0	[K+].NC1C(Cl)=C(N=C(Cl)C=1Cl)C([O-])=O	FALSE	Training
100299-08-9	[K+].CC1=CC=CN2C(=O)C(=CN=C21)C1[N-]N=NN=1	FALSE	Training
1847-58-1	[Na+].CCCCCCCCCCCCOC(=O)CS([O-])(=O)=O	FALSE	Training
5110-69-0	[I-].C[N+](C)(C)CCI	FALSE	Training
53-10-1	[Na+].CC12CCC3C(CCC4CC(=O)CCC43C)C1CCC2C(=O)COC(=O)CCC([O-])=O	FALSE	Training
6062-26-6	[Na+].CC1C=C(Cl)C=CC=1OCCCC([O-])=O	FALSE	Training
66941-93-3	[Na+].CCCC(C)C1(CSCC=C)C(=O)NC([O-])=NC1=O	FALSE	Training
63716-37-0	[Cl-].C[n]1c2cc([NH3+])ccc2c2CCCCc12	FALSE	Training
64039-28-7	O.[Na+].CC(=O)[C-]1C(=O)C=C(C)OC1=O	FALSE	Training
3196-50-7	[Cl-].CC1=[N+](C)C2CCC1(c1ccccc12)c1ccccc1	FALSE	Training
596-51-0	[Br-].C[N+]1(C)CCC(C1)OC(=O)C(O)(C1CCCC1)C1C=CC=CC=1	FALSE	Training
102-30-7	[Cl-].CCCCCCCCCCCC[N+](C)(C)CC1=CC(Cl)=C(Cl)C=C1	FALSE	Training
63516-07-4	[Br-].C[N+]1(CCF)[C@@H]2C[C@H](C[C@H]1CC2)OC(=O)C(O)(C1C=CC=CC=1)C1C=CC=CC=1 |o1:6,8,10|	FALSE	Training
138786-67-1	[Na+].COC1C(CS(=O)C2[N-]C3C=CC(=CC=3N=2)OC(F)F)=NC=CC=1OC	FALSE	Training
62-51-1	[Cl-].CC(C[N+](C)(C)C)OC(C)=O	FALSE	Training
1050-48-2	[Br-].CC[N+]1(CC(CC1)OC(=O)C(O)(C1C=CC=CC=1)C1C=CC=CC=1)CC	FALSE	Training
540-72-7	[Na+].N#C[S-]	FALSE	Training
928-70-1	[K+].CC(C)CCOC([S-])=S	FALSE	Training
2001-81-2	[Br-].CC[N+](CCOC(=O)C(C1CCCC1)C1CCCC1)(CC)CC	FALSE	Training
561-43-3	[Br-].C[N+]1(C)CCCC1COC(=O)C(O)(C1CCCCC1)c1ccccc1	FALSE	Training
14527-26-5	CSC(N)=[NH2+].[O-]S([O-])(=O)=O	FALSE	Training
34691-31-1	[Na+].CC(C([O-])=O)c1cc(ccc1)Oc1ccccc1	FALSE	Training
3653-48-3	[Na+].CC1C=C(Cl)C=CC=1OCC([O-])=O	FALSE	Training
57647-13-9	[Cl-].[Cl-].CC[NH+](CCN(CC[NH+](CC)CC)[n]1cc(c2ccccc12)-c1ccccc1)CC	FALSE	Training
17601-49-9	C[NH2+]C.[O-]C(=O)C1C=C(I)C=C(I)C=1I	FALSE	Training
24141-01-3	COc1cc2c(cc1)Oc1ccccc1C=C2N1CC[NH+](C)CC1.[O-]C(=O)C=CC(O)=O	FALSE	Training
3766-27-6	[Li+].[O-]C(=O)COC1C=CC(Cl)=CC=1Cl	FALSE	Training
333-20-0	[K+].N#C[S-]	FALSE	Training
89591-51-5	[Cl-].COc1cc(c(cc1C(=O)NCC[NH+](CC)CC)[N+]([O-])=O)N(C)C	FALSE	Training
73622-67-0	[Br-].CC(=O)SCc1c[nH+]c(C)c(O)c1CSC(C)=O	FALSE	Training
60763-63-5	[Cl-].C[NH2+]CCCC1(C#N)c2ccccc2CCc2ccccc12	FALSE	Training
81182-04-9	[Cl-].COc1ccc(CCC2=[NH+]CCc3cc(OC)c(cc32)OC)cc1OC	FALSE	Training
35711-34-3	[Na+].CC1C=CC(=CC=1)C(=O)C1=CC=C(CC([O-])=O)N1C	FALSE	Training
64490-92-2	O.O.[Na+].CC1C=CC(=CC=1)C(=O)C1=CC=C(CC([O-])=O)N1C	FALSE	Training
125-51-9	[Br-].CC[N+]1(C)CC(CCC1)OC(=O)C(O)(C1C=CC=CC=1)C1C=CC=CC=1	FALSE	Training
2304-30-5	[Cl-].CCCC[P+](CCCC)(CCCC)CCCC	FALSE	Training
1929-86-8	[K+].CC1C=C(Cl)C=CC=1OC(C)C([O-])=O	FALSE	Training
61-31-4	[Na+].[O-]C(=O)CC1C=CC=C2C=CC=CC2=1	FALSE	Training
127-65-1	[Na+].CC1=CC=C(C=C1)S(=O)(=O)[N-]Cl	FALSE	Training
63716-31-4	[Cl-].CCCC[n]1c2ccc([NH3+])cc2c2ccccc12	FALSE	Training
2185-86-6	[Cl-].CCNC1=CC=C(C(C2C=CC(=CC=2)N(C)C)=C2C=CC(C=C2)=[N+](C)C)C2C=CC=CC=21	FALSE	Training
63915-63-9	[Cl-].[NH3+]CCC=C1c2ccccc2OCc2ccccc12	FALSE	Training
63716-35-8	[Cl-].[NH3+]c1cc2[nH]c3ccccc3c2cc1	FALSE	Training
57647-53-7	[Cl-].[Cl-].Cc1cc2c(c[n](c2cc1)N(CC[NH+](C)C)CC[NH+](C)C)-c1ccccc1	FALSE	Training
3818-88-0	Cl.C[N+]1(CCC(O)(C2CCCCC2)c2ccccc2)CCCC1	FALSE	Training
6138-33-6	C[N+]1(CCC(O)(C2CCCCC2)c2ccccc2)CCCC1.[O-]S(O)(=O)=O	FALSE	Training
3794-83-0	[Na+].[Na+].[Na+].[Na+].CC(O)(P([O-])([O-])=O)P([O-])([O-])=O	FALSE	Training
50-10-2	[Br-].C[N+](CCOC(=O)C(O)(C1CCCCC1)C1C=CC=CC=1)(CC)CC	FALSE	Training
18179-67-4	[Na+].COC1=CN=C(NS(=O)(=O)C2C=CC([NH-])=CC=2)N=C1	FALSE	Training
2444-90-8	[Na+].[Na+].CC(C)(C1C=CC([O-])=CC=1)C1C=CC([O-])=CC=1	FALSE	Training
2720-73-2	[K+].CCCCCOC([S-])=S	FALSE	Training
3614-30-0	[Br-].CC(CC(C1C=CC=CC=1)C1C=CC=CC=1)[N+](C)(C)CC	FALSE	Training
5957-17-5	[I-].CC[N+](CCO)(CC)CC	FALSE	Training
64057-98-3	[Cl-].[Cl-].[NH3+]c1cc2c(cc1)[nH]c1ccc([NH3+])cc21	FALSE	Training
149-64-4	[Br-].CCCC[N+]1(C)[C@@H]2C[C@H](C[C@H]1[C@@H]1O[C@@H]12)OC(=O)[C@H](CO)C1C=CC=CC=1	FALSE	Training
41892-01-7	[Cl-].CCCCCCCCCCCC[N+](C)(C)CC(O)CCl	FALSE	Training
4630-95-9	[Br-].CC1C(CC[N+]1(CC)CC)=C(C1C=CC=CC=1)C1C=CC=CC=1	FALSE	Training
63744-48-9	[Cl-].CC[NH+]1c2c(N)cccc2C2CCCCC1=2	FALSE	Training
33054-87-4	[Cl-].CC(Cl)C(NC(=O)C1CC(C[NH2+]1)CCCCC)C1OC(SC)C(O)C(O)C1O	FALSE	Training
97683-31-3	[Na+].CCC1=CC(=C2C=C(C=CC=C21)C(C)C)S([O-])(=O)=O	FALSE	Training
125-99-5	[I-].CC[N+](CCC(O)(C1CCCCC1)C1C=CC=CC=1)(CC)CC	FALSE	Training
74758-13-7	[Cl-].CC(=O)N(CC[NH+](C)C)[n]1cc(c2ccccc12)-c1ccccc1	FALSE	Training
62-97-5	C[N+]1(C)CCC(CC1)=C(C1C=CC=CC=1)C1C=CC=CC=1.COS([O-])(=O)=O	FALSE	Training
73987-24-3	[Cl-].Cc1[nH+]cc2CSSCc2c1O	FALSE	Training
1338-32-5	C[NH2+]C.[O-]C(=O)c1ccccc1Cl	FALSE	Training
25061-59-0	[O-]S(=O)(=O)C(F)(F)F.FC(F)(C[N+]1C=CC=CC=1)C(F)(F)C(F)(F)C(F)(F)C(F)(F)C(F)(F)C(F)(F)F	FALSE	Training
71731-58-3	[Br-].C[N@@+]12CC(CC[C@H]1CCCC2)=C(C1=CC=CS1)C1=CC=CS1	FALSE	Training
61-73-4	[Cl-].CN(C)C1=CC2=[S+]C3C=C(C=CC=3N=C2C=C1)N(C)C	FALSE	Training
17088-72-1	[Br-].CCCCCCCC[N+](CCOC(=O)C(C1CCCC1)C1CCCC1)(CC)CC	FALSE	Training
19480-39-8	[NH4+].CC1C=C(Cl)C=CC=1OCC([O-])=O	FALSE	Training
67403-00-3	[K+].[O-]C(=O)C1SN=C(Cl)C=1Cl	FALSE	Training
33484-50-3	CC(C)OC(=O)C1=C[N+](C)=C2CCCC(C)N2C1=O.COS([O-])(=O)=O	FALSE	Training
35035-05-3	[Br-].COC1CC(C[N+](C)(C)C1)=C(C1=CC=CS1)C1=CC=CS1	FALSE	Training
2399-85-1	[K+].[K+].[K+].[O-]C(=O)CN(CC([O-])=O)CC([O-])=O	FALSE	Training
73698-63-2	[Na+].COC1C=CC(=C2C=COC=12)C(=O)CCC([O-])=O	FALSE	Training
139-88-8	[Na+].CC(C)CC(CCC(CCCC)CC)OS([O-])(=O)=O	FALSE	Training
74758-19-3	[Cl-].[Cl-].C[NH+](C)CCN(CC[NH+](C)C)[n]1cc(c2ccccc12)-c1ccccc1	FALSE	Training
139-05-9	[Na+].[O-]S(=O)(=O)NC1CCCCC1	FALSE	Training
2666-14-0	[Na+].[Na+].[Na+].CC(O)(P([O-])(O)=O)P([O-])([O-])=O	FALSE	Training
19622-19-6	[Cl-].CCSC(=O)NCCC[NH+](C)C	FALSE	Training
97110-59-3	CCS([O-])(=O)=O.OC1(N=CN[N+]2C=CC3=CC=CC=C3C1=2)C1C=CC(Cl)=CC=1	FALSE	Training
30578-37-1	COS([O-])(=O)=O.COC1C=C(N)C=N[N+]=1C1C=CC=CC=1	FALSE	Training
7414-83-7	[Na+].[Na+].CC(O)(P([O-])(O)=O)P([O-])(O)=O	FALSE	Training
1225-25-8	[Cl-].CC(O)C(C(=O)N(C)c1ccc(cc1)OCC)[NH+](C)C	FALSE	Training
33484-51-4	COS([O-])(=O)=O.CCCCOC(=O)C1=C[N+](C)=C2CCCC(C)N2C1=O	FALSE	Training
302-95-4	[Na+].C[C@H](CCC([O-])=O)[C@H]1CC[C@H]2[C@@H]3CC[C@@H]4C[C@H](O)CC[C@]4(C)[C@H]3C[C@H](O)[C@@]21C	FALSE	Training
38171-54-9	[Na+].NC1=CC([O-])=CC=C1	FALSE	Training
3282-85-7	[Na+].CCCCC(CCC(CCC(CC)CC)OS([O-])(=O)=O)CC	FALSE	Training
3226-36-6	[NH4+].CN(C)C([S-])=S	FALSE	Training
4515-30-4	[Na+].[O-][N+](=O)C1=CC(=C(Cl)C(=C1)S([O-])(=O)=O)[N+]([O-])=O	FALSE	Training
35425-83-3	[Br-].C[N+]12CC(=O)C(CC1)(CC2)c1ccccc1	FALSE	Training
72739-69-6	[Na+].COC1C=CC(=CC=1)C1OC2C=CC(=CC=2C(=O)C=1OC(C)C)C([O-])=O	FALSE	Training
63918-29-6	NCC(c1ccc[s]1)[NH+]1CCCCC1.[O-]C(=O)C=CC(O)=O	FALSE	Training
54-87-5	[Na+].[O-]C1=NC(=O)CN1/N=C/C1=CC=C(O1)[N+]([O-])=O	FALSE	Training
108731-70-0	[Na+].CS(=O)(=O)[N-]C(=O)C1C=C(C=CC=1[N+]([O-])=O)OC1C=CC(=CC=1Cl)C(F)(F)F	FALSE	Training
20624-25-3	O.O.O.[Na+].CCN(CC)C([S-])=S	FALSE	Training
28610-84-6	COS([O-])(=O)=O.CCOC(=O)C1=C[N+](C)=C2CCCC(C)N2C1=O	FALSE	Training
55769-64-7	[Cl-].[Cl-].C[NH+](CC[NH+](C)[C@H](COC(=O)C1=CC(OC)=C(OC)C(=C1)OC)CC)[C@H](COC(=O)C1=CC(OC)=C(OC)C(=C1)OC)CC	FALSE	Training
63979-28-2	[Na+].CC1=C(N=NN1C1C=CC=CC=1)C([O-])=O	FALSE	Training
73954-17-3	[Cl-].OC(C(=O)OC1CC2CCC(C1)[N+]12CCCC1)(c1ccccc1)c1ccccc1	FALSE	Training
10405-02-4	[Cl-].OC(C(=O)O[C@@H]1C[C@@H]2CC[C@H](C1)[N+]12CCCC1)(C1C=CC=CC=1)C1C=CC=CC=1	FALSE	Training
63716-36-9	[Cl-].[NH3+]c1cc2c(cc1)[nH]c1ccccc21	FALSE	Training
630-93-3	[Na+].O=C1[N-]C(=O)NC1(C1C=CC=CC=1)C1C=CC=CC=1	FALSE	Training
2532-91-4	[Na+].CC1=NC2=CC=CC=C2C(=O)N1C1=CC=CC=C1C([O-])=O	FALSE	Training
866-82-0	[Cu+2].[Cu+2].[O-]C(=O)C([O-])(CC([O-])=O)CC([O-])=O	FALSE	Training
593-51-1	[Cl-].C[NH3+]	FALSE	Training
136-32-3	[Na+].[O-]C1C=C(Cl)C(Cl)=CC=1Cl	FALSE	Training
3426-62-8	C[NH2+]C.[O-]C(=O)C1=C(Cl)C(Cl)=CC=C1Cl	FALSE	Training
58348-97-3	[Na+].CC1=C(OC2=C(C=CC=C2C([O-])=O)C1=O)C1C=CC=CC=1	FALSE	Training
137-20-2	[Na+].CCCCCCCC/C=C\CCCCCCCC(=O)N(C)CCS([O-])(=O)=O	FALSE	Training
140-89-6	[K+].CCOC([S-])=S	FALSE	Training
140-90-9	[Na+].CCOC([S-])=S	FALSE	Training
30817-43-7	COS([O-])(=O)=O.C[N+]1(CCC(c2ccccc2)C2CCCCC=2)CCCCC1	FALSE	Training
3006-15-3	[Na+].CCCCCCOC(=O)CC(C(=O)OCCCCCC)S([O-])(=O)=O	FALSE	Training
73637-19-1	O.O.O.[Na+].[Na+].[Cu+2].[O-]C(=O)CN(CC([O-])=O)CCN(CC([O-])=O)CC([O-])=O	FALSE	Training
1674-62-0	[Cl-].C[NH2+]C(N)=NC(N)=N	FALSE	Training
24789-78-4	[Cl-].COc1c(cc(cc1OC)OCC(=O)NCC[NH+](CC)CC)OC	FALSE	Training
132-67-2	[Na+].[O-]C(=O)C1C=CC=CC=1C(=O)NC1=CC=CC2C=CC=CC=21	FALSE	Training
875-28-5	[Na+].[O-]C(=O)c1cccc(O)c1O	FALSE	Training
33484-49-0	COS([O-])(=O)=O.CCCOC(=O)C1=C[N+](C)=C2CCCC(C)N2C1=O	FALSE	Training
13150-00-0	[Na+].CCCCCCCCCCCCOCCOCCOCCOS([O-])(=O)=O	FALSE	Training
21216-78-4	[I-].C[N+]1(CC2COC(O2)(C2C=CC=CC=2)C2C=CC=CC=2)CCCCC1	FALSE	Training
67409-24-9	[Na+].CCCCCCCCCCCCOCC(O)COS([O-])(=O)=S	FALSE	Training
12122-67-7	[Zn+2].[S-]C(=S)NCCNC([S-])=S	FALSE	Training
6106-46-3	C[N+]1(C)[C@@H]2C[C@H](C[C@H]1[C@@H]1O[C@H]21)OC(=O)[C@H](CO)C1C=CC=CC=1.[O-][N+]([O-])=O	FALSE	Training
15545-38-7	[K+].CC1C=CC(=CC=1)OCC(=O)N[C@H]1[C@H]2SC(C)(C)[C@H](C([O-])=O)N2C1=O	FALSE	Training
1639-66-3	[Na+].CCCCCCCCOC(=O)C(CC(=O)OCCCCCCCC)S([O-])(=O)=O	FALSE	Training
57081-55-7	[Cl-].C[NH+]1CCC(CC1)OC(=O)COc1ccc(Cc2ccc(Cl)cc2)cc1	FALSE	Training
142-87-0	[Na+].CCCCCCCCCCOS([O-])(=O)=O	FALSE	Training
3443-15-0	[Cl-].[NH3+]c1cc2C(=O)NC(CCCl)Oc2cc1	FALSE	Training
63907-15-3	[Cl-].CCCCCCCCCCCCCCCCCC1=NCC[NH2+]1	FALSE	Training
15826-16-1	[Na+].CCCCCCCCCCCCOCCOS([O-])(=O)=O	FALSE	Training
101952-86-7	[Na+].CC[C@@H]([C@@H](CC)C1=CC=C(C=C1)OP([O-])(O)=O)C1C=CC(=CC=1)OP(O)(O)=O	FALSE	Training
17433-39-5	[Br-].CC(=O)SCc1c[n]c(C)c(O)c1C[NH3+]	FALSE	Training
19072-57-2	[Br-].CC1CCCC(C)[N+]1(CC)CC	FALSE	Training
2302-17-2	[Na+].COC(=O)[N-]S(=O)(=O)C1C=CC(N)=CC=1	FALSE	Training
32765-81-4	[Br-].C[N+](C)(C)CCCCCCBr	FALSE	Training
64050-87-9	[Cl-].CCOC(C)C[N+](C)(C)C	FALSE	Training
71077-34-4	[Na+].CC1C=CC(=CC=1N)C(=O)NC1C=CC(=CC=1)S([O-])(=O)=O	FALSE	Training
73698-58-5	[Na+].COC1C=CC(=C2CCOC=12)C(=O)CCC([O-])=O	FALSE	Training
73698-61-0	[Na+].CC1C2C(OC=1CC)=C(C=CC=2C(=O)CCC([O-])=O)OC	FALSE	Training
73698-64-3	[Na+].COC1C=C(C=C2C=COC=12)C(=O)CCC([O-])=O	FALSE	Training
77001-44-6	[NH4+].[NH4+].[Cu+2].CC(O)(P([O-])([O-])=O)P([O-])([O-])=O	FALSE	Training
860-22-0	[Na+].[Na+].[O-]S(=O)(=O)C1C=C2C(=CC=1)N/C(=C1/NC3=CC=C(C=C3C/1=O)S([O-])(=O)=O)/C2=O	FALSE	Training
8046-53-5	[Na+].[O-]S(=O)(=O)c1ccccc1	FALSE	Training
867-55-0	[Li+].CC(O)C([O-])=O	FALSE	Training
150-38-9	[Na+].[Na+].[Na+].[O-]C(=O)CN(CC(O)=O)CCN(CC([O-])=O)CC([O-])=O	FALSE	Training
3478-44-2	[Na+].CCCCCCOCC(O)COc1ccccc1C([O-])=O	FALSE	Training
73698-62-1	[Na+].CC1=CC2=C(C=CC(OC)=C2O1)C(=O)CCC([O-])=O	FALSE	Training
27879-29-4	[Cl-].CC(C(C)c1ccc(C[N+](CC)(CC)CC)cc1)c1ccccc1	FALSE	Training
73698-59-6	[Na+].COC1C=CC(=C2C=1OC(C)=C2C)C(=O)CCC([O-])=O	FALSE	Training
56-37-1	[Cl-].CC[N+](CC1C=CC=CC=1)(CC)CC	FALSE	Training
67367-65-1	CC[NH+](CC(=O)c1c2CCCc2cc2CCCc21)CC.[O-]C(=O)C=CC(O)=O	FALSE	Training
16055-33-7	[I-].CC[N+]1=C2C=CC=CC2=CC=C1C=C1SC2C=CC=CC=2N1C	FALSE	Training
15440-51-4	[K+].CC1C=CC(=CC=1Cl)OCC(=O)N[C@H]1[C@H]2SC(C)(C)[C@H](C([O-])=O)N2C1=O	FALSE	Training
30286-75-0	[Br-].CC[N+]1(C)[C@@H]2C[C@H](C[C@H]1[C@@H]1O[C@@H]12)OC(=O)[C@H](CO)C1C=CC=CC=1	FALSE	Training
631-41-4	[OH-].OCC[N+](CCO)(CCO)CCO	FALSE	Training
3648-36-0	[Cl-].CN(CCCl)C1C=CC(C=CC2=[N+](C)C3C=CC=CC=3C2(C)C)=CC=1	FALSE	Training
144-12-7	[I-].C[N+]1(CCC(O)(C2=CC=CS2)C2C=CC=CC=2)CCOCC1	FALSE	Training
534-17-8	[Cs+].[Cs+].[O-]C([O-])=O	FALSE	Training
35249-69-5	[Na+].[Na+].[O-]C(=O)COCC([O-])=O	FALSE	Training
3056-93-7	[Cl-].CC1NC2C=CC=CC=2C=1C=CC1=[N+](C)C2=CC=CC=C2C1(C)C	FALSE	Training
7421-40-1	[Na+].[Na+].CC1(C)[C@H](CC[C@@]2(C)[C@H]1CC[C@]1(C)[C@@H]2C(=O)C=C2[C@@H]3C[C@](C)(CC[C@]3(C)CC[C@@]12C)C([O-])=O)OC(=O)CCC([O-])=O	FALSE	Training
1221-56-3	[Na+].CN(C)C=NC1=C(I)C(CCC([O-])=O)=C(I)C=C1I	FALSE	Training
15440-48-9	[K+].CC1(C)S[C@@H]2[C@H](NC(=O)COC3=CC(Cl)=C(Cl)C=C3)C(=O)N2[C@H]1C([O-])=O	FALSE	Training
60-31-1	[Cl-].CC(=O)OCC[N+](C)(C)C	FALSE	Training
61358-25-6	CC(C)(C)C1C=CC(=CC=1)[I+]C1C=CC(=CC=1)C(C)(C)C.F[P-](F)(F)(F)(F)F	FALSE	Training
80828-32-6	[Cl-].CC([NH2+]C(CCc1ccccc1)C(=O)OCC)C(=O)N1C2CCCCC2CC1C(O)=O	FALSE	Training
3001-63-6	[Cl-].CCCCCCCCCCCCCCCCCC[N+](C)(C)CC(O)CCl	FALSE	Training
5988-51-2	C[NH+](C)CCO.[O-]C(=O)C(O)C(O)C([O-])=O	FALSE	Training
125401-92-5	[Na+].COC1C=C(N=C(N=1)OC1=CC=CC(OC2=NC(=CC(=N2)OC)OC)=C1C([O-])=O)OC	FALSE	Training
76597-98-3	[Cl-].[Cl-].C[N+](C)(CC(=O)OCCCCCCCCCC)CCSCC[N+](C)(C)CC(=O)OCCCCCCCCCC	FALSE	Training
15351-05-0	[I-].C[N+]1(CCC(C(N)=O)(c2ccccc2)c2ccccc2)CCCCCC1	FALSE	Training
3459-20-9	[Na+].COCCOC1=CC(=CC=C1)S(=O)(=O)[N-]C1N=CC=CN=1	FALSE	Training
9006-42-2	[Zn+2].[S-]C(=S)NCCNC([S-])=S	FALSE	Training
2497-78-1	[Na+].CCC(Cc1c(I)cc(I)c(N)c1I)C([O-])=O	FALSE	Training
127-57-1	[Na+].NC1C=CC(=CC=1)S(=O)(=O)[N-]C1=CC=CC=N1	FALSE	Training
554-18-7	[Na+].[Na+].[O-]S(=O)(=O)C(NC1C=CC(=CC=1)S(=O)(=O)C1C=CC(=CC=1)NC([C@H](O)[C@@H](O)[C@H](O)[C@H](O)CO)S([O-])(=O)=O)[C@H](O)[C@@H](O)[C@H](O)[C@H](O)CO	FALSE	Training
5850-39-5	[Na+].[Na+].NC1=C(N=NC2C=CC(N)=CC=2)C(=CC2=CC(=C(N=NC3C=CC=CC=3)C(O)=C12)S([O-])(=O)=O)S([O-])(=O)=O	FALSE	Training
68-89-3	[Na+].CC1=C(C(=O)N(C2C=CC=CC=2)N1C)N(C)CS([O-])(=O)=O	FALSE	Training
41407-89-0	[K+].NC(C([O-])=O)c1ccccc1	FALSE	Training
64049-33-8	[Cl-].CC(=O)Nc1cccc2c1[NH+](C)c1ccccc1-2	FALSE	Training
142-31-4	[Na+].CCCCCCCCOS([O-])(=O)=O	FALSE	Training
870-72-4	[Na+].[O-]S(=O)(=O)CO	FALSE	Training
56796-39-5	[Na+].CN1N=NN=C1SCC1CS[C@H]2N(C=1C([O-])=O)C(=O)[C@]2(NC(=O)CSCC#N)OC	FALSE	Training
20123-68-6	[Cl-].[Cl-].[NH3+]c1cc(ccc1)C(O)C[NH2+]C1CC1	FALSE	Training
4474-24-2	[Na+].[Na+].CC1C(=C(C)C=C(C)C=1NC1C=CC(NC2C(C)=C(C(C)=CC=2C)S([O-])(=O)=O)=C2C=1C(=O)C1C=CC=CC=1C2=O)S([O-])(=O)=O	FALSE	Training
371-47-1	[Na+].[Na+].[O-]C(=O)C=CC([O-])=O	FALSE	Training
13025-69-9	[Cl-].C[N+](C)(N)CCCl	FALSE	Training
155-41-9	[Br-].C[N+]1(C)[C@@H]2C[C@H](C[C@H]1[C@@H]1O[C@@H]12)OC(=O)[C@H](CO)C1C=CC=CC=1	FALSE	Training
65323-13-9	[Na+].[Na+].CC1(C)[C@](C)(CC[C@@]1(C)C([O-])=O)C([O-])=O	FALSE	Training
29329-71-3	[Na+].CC(O)(P([O-])(O)=O)P(O)(O)=O	FALSE	Training
13412-64-1	O.[Na+].CC1ON=C(C=1C(=O)N[C@H]1[C@H]2SC(C)(C)[C@H](C([O-])=O)N2C1=O)C1C(Cl)=CC=CC=1Cl	FALSE	Training
30638-08-5	[Co+2].OS(=O)(=O)C1C=C2C3=NC4[N-]C(N=C5N=C(N=C6[N-]C(=NC(=N3)C2=CC=1)C1=CC=CC=C16)C1=CC=CC=C15)=C1C=CC=CC1=4 |c:12,16,19,t:7|	FALSE	Training
63982-03-6	CCCCCCCCCCCCCCCCC[N+](C)(C)C.COS([O-])(=O)=O	FALSE	Training
67-03-8	[Cl-].Cl.CC1N=C(N)C(C[N+]2=CSC(CCO)=C2C)=CN=1	FALSE	Training
13730-98-8	[Na+].[O-]C(=O)COC1C=CC(Cl)=CC=1	FALSE	Training
145-41-5	[Na+].C[C@H](CCC([O-])=O)[C@H]1CC[C@H]2[C@H]3[C@H](CC(=O)[C@@]21C)[C@@]1(C)CCC(=O)C[C@H]1CC3=O	FALSE	Training
9084-06-4	[Na+].[Na+].[O-]S(=O)(=O)C1=CC2=CC=CC(CC3C=CC=C4C=C(C=CC4=3)S([O-])(=O)=O)=C2C=C1	FALSE	Training
127-20-8	[Na+].CC(Cl)(Cl)C([O-])=O	FALSE	Training
1119-97-7	[Br-].CCCCCCCCCCCCCC[N+](C)(C)C	FALSE	Training
15545-42-3	[K+].CC1C=C(C=CC=1Cl)OCC(=O)N[C@H]1[C@H]2SC(C)(C)[C@H](C([O-])=O)N2C1=O	FALSE	Training
60840-87-1	[Na+].CCCCCCCC/C=C\CCCCCCCC(=O)NCCS([O-])(=O)=O	FALSE	Training
532-32-1	[Na+].[O-]C(=O)C1C=CC=CC=1	FALSE	Training
43064-33-1	[Na+].CC(C)(C)C1C=C2C=CC(=CC2=CC=1S([O-])(=O)=O)C(C)(C)C	FALSE	Training
590-00-1	[K+].C/C=C/C=C/C([O-])=O	FALSE	Training
3875-72-7	[Na+].[Na+].CC1C=C(Cl)C=C2SC(C3SC4=CC(Cl)=CC(C)=C4C=3OS([O-])(=O)=O)=C(OS([O-])(=O)=O)C=12	FALSE	Training
19767-45-4	[Na+].[O-]S(=O)(=O)CCS	FALSE	Training
6147-37-1	[Na+].CC1(CC(=O)c2ccccc2C1=O)S([O-])(=O)=O	FALSE	Training
140-01-2	[Na+].[Na+].[Na+].[Na+].[Na+].[O-]C(=O)CN(CCN(CC([O-])=O)CC([O-])=O)CCN(CC([O-])=O)CC([O-])=O	FALSE	Training
10049-60-2	[Cl-].CCC(C)[NH3+]	FALSE	Training
69884-15-7	[Cl-].COCC(=O)Nc1ccc(cc1)NC(=C)[NH+](C)C	FALSE	Training
68015-78-1	N.[Zn+2].[O-]C(=O)CN(CC(O)=O)CC([O-])=O	FALSE	Training
1245-44-9	[K+].CCC(Oc1ccccc1)C(=O)NC1C2SC(C)(C)C(C([O-])=O)N2C1=O	FALSE	Training
15708-41-5	[Na+].[Fe+3].[O-]C(=O)CN(CC([O-])=O)CCN(CC([O-])=O)CC([O-])=O	FALSE	Training
587-98-4	[Na+].[O-]S(=O)(=O)C1C=C(C=CC=1)/N=N/C1C=CC(=CC=1)NC1C=CC=CC=1	FALSE	Training
642-78-4	[Na+].CC1ON=C(C=1C(=O)N[C@H]1[C@H]2SC(C)(C)[C@H](C([O-])=O)N2C1=O)C1=CC=CC=C1Cl	FALSE	Training
73637-20-4	O.O.[Na+].[Na+].[Mn+2].[O-]C(=O)CN(CC([O-])=O)CCN(CC([O-])=O)CC([O-])=O	FALSE	Training
99874-01-8	[Na+].CC(C)(S)C(=O)N[C@@H](CS)C([O-])=O	FALSE	Training
2156-56-1	[Na+].[O-]C(=O)C(Cl)Cl	FALSE	Training
52205-73-9	[Na+].[Na+].C[C@]12CC[C@H]3[C@@H](CCC4C=C(C=CC=43)OC(=O)N(CCCl)CCCl)[C@@H]1CC[C@@H]2OP([O-])([O-])=O	FALSE	Training
38006-08-5	[Na+].COc1cc([N-]S(=O)(=O)c2ccc(N)cc2)[n]c[n]1	FALSE	Training
915-67-3	[Na+].[Na+].[Na+].[O-]S(=O)(=O)C1=CC2=CC(=C(O)C(/N=N\C3C=CC(=C4C=CC=CC=34)S([O-])(=O)=O)=C2C=C1)S([O-])(=O)=O	FALSE	Training
6838-93-3	[Na+].CC(C)OP(C)([O-])=O	FALSE	Training
6000-74-4	[Na+].[Na+].C[C@]12CCC(=O)C=C1CC[C@@H]1[C@@H]2[C@@H](O)C[C@@]2(C)[C@H]1CC[C@]2(O)C(=O)COP([O-])([O-])=O	FALSE	Training
2386-56-3	[K+].CS([O-])(=O)=O	FALSE	Training
72-57-1	[Na+].[Na+].[Na+].[Na+].CC1C=C(C=CC=1N=NC1=C(C=C2C=C(C=C(N)C2=C1O)S([O-])(=O)=O)S([O-])(=O)=O)C1C=C(C)C(=CC=1)N=NC1=C(C=C2C=C(C=C(N)C2=C1O)S([O-])(=O)=O)S([O-])(=O)=O	FALSE	Training
6223-35-4	[Na+].CC1C=CC(=CC2C=1C(=CC=2C)S([O-])(=O)=O)C(C)C	FALSE	Training
2429-73-4	[Na+].[Na+].[Na+].NC1=CC2C(=CC(=C(/N=N/C3C=CC(=CC=3)C3C=CC(=CC=3)/N=N/C3=C(C=C4C=C(C=C(N)C4=C3O)S([O-])(=O)=O)S([O-])(=O)=O)C=2O)S([O-])(=O)=O)C=C1	FALSE	Training
471-34-1	[Ca+2].[O-]C([O-])=O	FALSE	Training
38916-42-6	[Na+].[Na+].[Na+].[Na+].CCCCCCCCCCCCCCCCCCN(C(CC([O-])=O)C([O-])=O)C(=O)CC(C([O-])=O)S([O-])(=O)=O	FALSE	Training
7246-21-1	[Na+].CCC(CC1=C(I)C=C(I)C(NC(=O)CCC)=C1I)C([O-])=O	FALSE	Training
17773-10-3	[I-].C[N+](C)(C)CCO	FALSE	Training
2586-57-4	[Na+].[Na+].COC1=CC(=CC=C1N=NC1=CC2C(N)=C(C=C(C=2C=C1)S([O-])=O)S([O-])(=O)=O)C1C=C(OC)C(=CC=1)N=NC1=C(O)C=CC2=CC=CC=C21	FALSE	Training
518-47-8	[Na+].[Na+].[O-]C1=CC2OC3C=C([O-])C=CC=3C3(OC(=O)C4C=CC=CC3=4)C=2C=C1	FALSE	Training
23211-47-4	[Na+].[Na+].[Na+].[O-]S(=O)(=O)c1ccccc1NN=C1C(=Cc2cc(cc(Nc3[n]c(Cl)[n]c(Nc4ccccc4)[n]3)c2C1=O)S([O-])(=O)=O)S([O-])(=O)=O	FALSE	Training
13863-31-5	[Na+].[Na+].CN(CCO)C1=NC(NC2C=C(C(/C=C/C3=CC=C(C=C3S([O-])(=O)=O)NC3=NC(NC4C=CC=CC=4)=NC(=N3)N(C)CCO)=CC=2)S([O-])(=O)=O)=NC(NC2C=CC=CC=2)=N1	FALSE	Training
6645-46-1	[Cl-].C[N+](C)(C)CC(O)CC(O)=O	FALSE	Training
69-57-8	[Na+].CC1(C)S[C@@H]2[C@H](NC(=O)CC3C=CC=CC=3)C(=O)N2[C@H]1C([O-])=O	FALSE	Training
3507-99-1	[Ag+].CCCCCCCCCCCCCCCCCC([O-])=O	FALSE	Training
15440-46-7	[K+].COC1C=CC(=CC=1F)OCC(=O)N[C@H]1[C@H]2SC(C)(C)[C@H](C([O-])=O)N2C1=O	FALSE	Training
59939-17-2	[Na+].CC(=Nc1c(I)cc(I)c(c1I)C(=O)NCC(C)C([O-])=O)N1CCOCC1	FALSE	Training
2836-32-0	[Na+].[O-]C(=O)CO	FALSE	Training
7757-81-5	[Na+].C/C=C/C=C/C([O-])=O	FALSE	Training
74039-01-3	[K+].[K+].NC1C=CC(=CC=1)C1C=CC(=CC=1)N1N=C2C=CC3C(=CC(=CC=3C2=N1)S([O-])(=O)=O)S([O-])(=O)=O	FALSE	Training
14663-23-1	[Na+].[O-][N+](=O)C1C=CC(=CC=1)C1=CC=C(C=NN2CC(=O)[N-]C2=O)O1	FALSE	Training
5123-63-7	[Na+].CCN(CC)C1C=C(C=CC=1)S([O-])(=O)=O	FALSE	Training
1937-37-7	[Na+].[Na+].NC1=CC(N)=C(C=C1)/N=N/C1C=CC(=CC=1)C1C=CC(=CC=1)/N=N/C1=C(C=C2C=C(C(/N=N/C3C=CC=CC=3)=C(O)C2=C1N)S([O-])(=O)=O)S([O-])(=O)=O	FALSE	Training
6406-56-0	[Na+].[O-]S(=O)(=O)C1C=CC(=CC=1)N=NC1C=CC(=CC=1)N=NC1=C(O)C=CC2C=CC=CC=21	FALSE	Training
1068-22-0	[NH4+].CCOP([S-])(=S)OCC	FALSE	Training
61177-45-5	[K+].[O-]C(=O)[C@H]1/C(=C/CO)/O[C@@H]2CC(=O)N12	FALSE	Training
1899-36-1	[Na+].CC(Cl)(CCl)C([O-])=O	FALSE	Training
928-72-3	[Na+].[Na+].[O-]C(=O)CNCC([O-])=O	FALSE	Training
99247-33-3	[Na+].CCCN(CCC)C(=O)C(CCC([O-])=O)NC(=O)c1ccccc1	FALSE	Training
2602-46-2	[Na+].[Na+].[Na+].[Na+].NC1=CC(=CC2=CC(=C(/N=N/C3C=CC(=CC=3)C3C=CC(=CC=3)/N=N\C3=C(C=C4C=C(C=C(N)C4=C3O)S([O-])(=O)=O)S([O-])(=O)=O)C(O)=C12)S([O-])(=O)=O)S([O-])(=O)=O	FALSE	Training
113-98-4	[K+].CC1(C)S[C@@H]2[C@H](NC(=O)CC3C=CC=CC=3)C(=O)N2[C@H]1C([O-])=O	FALSE	Training
4499-01-8	[Na+].[Na+].NC1=C2C(=C(C=C1S([O-])(=O)=O)NC1=CC(NC3N=C(Cl)N=C(Cl)N=3)=C(C=C1)S([O-])(=O)=O)C(=O)C1C=CC=CC=1C2=O	FALSE	Training
4337-66-0	[NH3+]CCO.[O-]C(=O)C1C=CC=CC=1	FALSE	Training
6360-54-9	[Na+].[Na+].CC1C=C(N=NC2C=CC(=CC=2)S([O-])(=O)=O)C(N)=C(N=NC2C=CC(=CC=2)C2C=CC(=CC=2)N=NC2C=C(C)C(O)=C(C=2)C([O-])=O)C=1N	FALSE	Training
10310-38-0	[Br-].[Br-].N#CCC[P+](CC[P+](CCC#N)(CCC#N)CCC#N)(CCC#N)CCC#N	FALSE	Training
139-89-9	[Na+].[Na+].[Na+].[O-]C(=O)CN(CCO)CCN(CC([O-])=O)CC([O-])=O	FALSE	Training
2200-44-4	[Na+].CC1=C([N-]S(=O)(=O)C2C=CC(N)=CC=2)ON=C1C	FALSE	Training
32221-81-1	[Na+].NC(CCC([O-])=O)C(O)=O	FALSE	Training
4323-43-7	[Cl-].[Cl-].Oc1ccc(cc1O)C(O)C[NH2+]CCCCCC[NH2+]CC(O)c1cc(O)c(O)cc1	FALSE	Training
62-33-9	[Na+].[Na+].[Ca+2].[O-]C(=O)CN(CC([O-])=O)CCN(CC([O-])=O)CC([O-])=O	FALSE	Training
9014-90-8	[Na+].CCCCCCCCCC1=CC=C(C=C1)OCCOS([O-])(=O)=O	FALSE	Training
299-27-4	[K+].[O-]C(=O)[C@H](O)[C@@H](O)[C@H](O)[C@H](O)CO	FALSE	Training
24598-73-0	[K+].[O-]C(=O)C1C=C(O)N=C(O)N=1	FALSE	Training
127-68-4	[Na+].[O-][N+](=O)C1=CC(=CC=C1)S([O-])(=O)=O	FALSE	Training
1847-24-1	[Na+].CC1ON=C(C=1C(=O)N[C@H]1[C@H]2SC(C)(C)[C@H](C([O-])=O)N2C1=O)C1=C(F)C=CC=C1Cl	FALSE	Training
62-76-0	[Na+].[Na+].[O-]C(=O)C([O-])=O	FALSE	Training
10040-45-6	[Na+].[Na+].[O-]S(=O)(=O)OC1C=CC(=CC=1)C(C1=CC=CC=N1)C1C=CC(=CC=1)OS([O-])(=O)=O	FALSE	Training
16589-20-1	[Na+].[Na+].[Na+].[Na+].Nc1cc(cc2C=C(C(=NNc3ccc(cc3)NN=C3C(=Cc4cc(cc(O)c4C3=O)S([O-])(=O)=O)S([O-])(=O)=O)C(=O)c21)S([O-])(=O)=O)S([O-])(=O)=O	FALSE	Training
371756-75-1	[Na+].[Na+].[Na+].[Na+].[Na+].[Na+].CC(O)CN(CC(C)O)C1=NC(NC2=CC(=C(C=CC3C=CC(=CC=3S([O-])(=O)=O)NC3=NC(NC4C=C(C=CC=4S([O-])(=O)=O)S([O-])(=O)=O)=NC(=N3)N(CC(C)O)CC(C)O)C=C2)S([O-])(=O)=O)=NC(NC2C=C(C=CC=2S([O-])(=O)=O)S([O-])(=O)=O)=N1	FALSE	Training
67786-25-8	[Na+].[Na+].[Na+].[Na+].CC(O)CN(CC(C)O)C1=NC(NC2C=C(C(/C=C/C3=CC=C(C=C3S([O-])(=O)=O)NC3=NC(NC4C=CC(=CC=4)S([O-])(=O)=O)=NC(=N3)N(CC(C)O)CC(C)O)=CC=2)S([O-])(=O)=O)=NC(NC2C=CC(=CC=2)S([O-])(=O)=O)=N1	FALSE	Training
73926-93-9	[Na+].[Na+].[Na+].[O-]S(=O)(=O)c1cc2[n][n]([n]c2c2ccccc12)-c1cc(c(cc1)C=Cc1ccc(Cl)cc1S([O-])(=O)=O)S([O-])(=O)=O	FALSE	Training
6054-99-5	[Na+].[Na+].[O-]C(=O)C1C=C(C=CC=1O)N=NC1C=CC(=CC=1)S([O-])(=O)=O	FALSE	Training
4335-09-5	[Na+].[Na+].NC1C2=C(C=C(C(/N=N/C3C=CC(=CC=3)C3C=CC(=CC=3)/N=N/C3C=CC(O)=CC=3)=C2O)S([O-])(=O)=O)C=C(C=1/N=N/C1C=CC(=CC=1)[N+]([O-])=O)S([O-])(=O)=O	FALSE	Training
14938-42-2	[K+].[K+].[O-]S(=O)(=O)C1=CC=CC2=C1C(=O)C1C(=CC=CC=1C2=O)S([O-])(=O)=O	FALSE	Training
3071-73-6	[Na+].[Na+].[O-]S(=O)(=O)C1=CC=CC2=C1C(=CC=C2/N=N/C1=CC=C(/N=N/C2=CC=CC3C(=CC=CC=32)S([O-])(=O)=O)C2C=CC=CC=21)NC1C=CC=CC=1	FALSE	Training
4485-12-5	[Li+].CCCCCCCCCCCCCCCCCC([O-])=O	FALSE	Training
573-58-0	[Na+].[Na+].NC1C(=CC(=C2C=CC=CC=12)S([O-])(=O)=O)/N=N/C1C=CC(=CC=1)C1C=CC(=CC=1)/N=N/C1C=C(C2=CC=CC=C2C=1N)S([O-])(=O)=O	FALSE	Training
6106-04-3	O.[Na+].N[C@@H](CCC(O)=O)C([O-])=O	FALSE	Training
4691-65-0	[Na+].[Na+].[O-]P([O-])(=O)OC[C@H]1O[C@H]([C@H](O)[C@@H]1O)N1C=NC2=C1N=CNC2=O	FALSE	Training
4697-14-7	[Na+].[Na+].CC1(C)S[C@@H]2[C@H](NC(=O)C(C3=CSC=C3)C([O-])=O)C(=O)N2[C@H]1C([O-])=O	FALSE	Training
35850-79-4	[Na+].[Na+].CCCCCCCCCCOCCCN(C(CC(=O)OCC)C(=O)OCC)C(=O)CC(C([O-])=O)S([O-])(=O)=O	FALSE	Training
24356-60-3	[Na+].CC(=O)OCC1CS[C@@H]2[C@H](NC(=O)CSC3C=CN=CC=3)C(=O)N2C=1C([O-])=O	FALSE	Training
1787-61-7	[Na+].[O-][N+](=O)C1=CC2C(C=C1)=C(N=NC1=CC=C3C=CC=CC3=C1O)C(O)=CC=2S([O-])(=O)=O	FALSE	Training
2235-43-0	[Na+].[Na+].[Na+].[Na+].[Na+].[O-]P(O)(=O)CN(CP([O-])([O-])=O)CP([O-])([O-])=O	FALSE	Training
128-56-3	[Na+].[O-]S(=O)(=O)C1=CC=CC2=C1C(=O)C1C=CC=CC=1C2=O	FALSE	Training
29918-57-8	[NH4+].CC(C)OP([O-])(=S)OC(C)C	FALSE	Training
59470-49-4	[Na+].[O-]C(=O)C1OC(NNC(=O)c2cc[n]cc2)C(O)C(O)C1O	FALSE	Training
2429-84-7	[Na+].[Na+].NC1C=CC2=CC(=CC(O)=C2C=1N=NC1C=CC(=CC=1)C1C=CC(=CC=1)N=NC1=CC(=C(O)C=C1)C([O-])=O)S([O-])(=O)=O	FALSE	Training
3761-53-3	[Na+].[Na+].CC1C=C(C)C=CC=1/N=N/C1=C(O)C(=CC2C=CC(=CC=21)S([O-])(=O)=O)S([O-])(=O)=O	FALSE	Training
4321-69-1	[Na+].[Na+].CC(=O)NC1=CC(=CC2C=C(C(/N=N/C3C=CC(=CC=3)NC(C)=O)=C(O)C=21)S([O-])(=O)=O)S([O-])(=O)=O	FALSE	Training
70206-24-5	COS([O-])(=O)=O.C[N+]1(CCNC(=O)CCCCCCC/C=C\CCCCCCCC)CCN=C1CCCCCCC/C=C\CCCCCCCC	FALSE	Training
14960-06-6	[Na+].CCCCCCCCCCCCN(CCC(O)=O)CCC([O-])=O	FALSE	Training
127-52-6	[Na+].O=S(=O)([N-]Cl)C1C=CC=CC=1	FALSE	Training
15217-42-2	[Na+].C1C=CC=C2[N-]N=NC2=1	FALSE	Training
2123-24-2	[Na+].O=C1CCCCC[N-]1	FALSE	Training
111687-36-6	[NH4+].[Fe+3].[O-]C(=O)N(CC([O-])=O)CCCN(C([O-])=O)C([O-])=O	FALSE	Training
149-44-0	[Na+].[O-]S(=O)CO	FALSE	Training
19035-79-1	[K+].CCCCCCCCCCCCCCCCOP([O-])(O)=O	FALSE	Training
2783-94-0	[Na+].[Na+].[O-]S(=O)(=O)C1C=CC(=CC=1)/N=N/C1=C(O)C=CC2C=C(C=CC=21)S([O-])(=O)=O	FALSE	Training
4403-90-1	[Na+].[Na+].CC1=CC(=C(C=C1)NC1C=CC(NC2C=CC(C)=CC=2S([O-])(=O)=O)=C2C=1C(=O)C1=CC=CC=C1C2=O)S([O-])(=O)=O	FALSE	Training
657-84-1	[Na+].CC1=CC=C(C=C1)S([O-])(=O)=O	FALSE	Training
34452-51-2	[K+].[O-]C(=O)CS	FALSE	Training
1111-78-0	[NH4+].NC([O-])=O	FALSE	Training
178949-82-1	[Na+].[Na+].[Na+].[O-]C(=O)[C@H](CC([O-])=O)NCCN[C@@H](CC([O-])=O)C(O)=O	FALSE	Training
31138-65-5	[Na+].[O-]C(=O)[C@H](O)[C@H](O)[C@@H](O)[C@H](O)[C@H](O)CO	FALSE	Training
62-74-8	[Na+].[O-]C(=O)CF	TRUE	Training
367-51-1	[Na+].[O-]C(=O)CS	TRUE	Training
5188-07-8	[Na+].C[S-]	FALSE	Training
156-62-7	[Ca+2].[N-2]C#N	FALSE	Training
2702-72-9	[Na+].[O-]C(=O)COC1C=CC(Cl)=CC=1Cl	FALSE	Training
999-81-5	[Cl-].C[N+](C)(C)CCCl	FALSE	Training
148-18-5	[Na+].CCN(CC)C([S-])=S	FALSE	Training
16423-68-0	[Na+].[Na+].[O-]C(=O)C1C=CC=CC=1C1C2=CC(I)=C([O-])C(I)=C2OC2C=1C=C(I)C(=O)C=2I	FALSE	Training
139-33-3	[Na+].[Na+].[O-]C(=O)CN(CC(O)=O)CCN(CC([O-])=O)CC(O)=O	FALSE	Training
7398-69-8	[Cl-].C[N+](C)(CC=C)CC=C	FALSE	Training
127-39-9	[Na+].CC(C)COC(=O)C(CC(=O)OCC(C)C)S([O-])(=O)=O	FALSE	Training
497-19-8	[Na+].[Na+].[O-]C([O-])=O	FALSE	Training
67-48-1	[Cl-].C[N+](C)(C)CCO	FALSE	Training
72-17-3	[Na+].CC(O)C([O-])=O	FALSE	Training
16470-24-9	[Na+].[Na+].[Na+].[Na+].[O-]S(=O)(=O)C1=CC(=CC=C1/C=C/C1=CC=C(C=C1S([O-])(=O)=O)NC1=NC(NC2C=CC(=CC=2)S([O-])(=O)=O)=NC(=N1)N(CCO)CCO)NC1=NC(NC2C=CC(=CC=2)S([O-])(=O)=O)=NC(=N1)N(CCO)CCO	FALSE	Training
9000-30-0	[Na+].[Na+].Nc1[n]c[n]c2c1[n]c[n]2C1CC(O)C(COP([O-])(=O)OP(O)(=O)OP([O-])(O)=O)O1	FALSE	Training
107-64-2	[Cl-].C[N+](C)(CCCCCCCCCCCCCCCCCC)CCCCCCCCCCCCCCCCCC	FALSE	Training
4193-55-9	[Na+].[Na+].[O-]S(=O)(=O)C1=CC(=CC=C1/C=C/C1=CC=C(C=C1S([O-])(=O)=O)NC1=NC(NC2C=CC=CC=2)=NC(=N1)N(CCO)CCO)NC1=NC(NC2C=CC=CC=2)=NC(=N1)N(CCO)CCO	FALSE	Training
52508-35-7	[Na+].CC1(C)O[C@H]2[C@@H]3OC(C)(C)OC[C@@H]3O[C@]2(O1)C([O-])=O	FALSE	Training
7620-77-1	[Li+].CCCCCCC(O)CCCCCCCCCCC([O-])=O	FALSE	Training
5421-46-5	[NH4+].[O-]C(=O)CS	TRUE	Training
3926-62-3	[Na+].[O-]C(=O)CCl	FALSE	Training
244761-29-3	[Li+].O=C1O[B-]2(OC1=O)OC(=O)C(=O)O2	FALSE	Training
139-08-2	[Cl-].CCCCCCCCCCCCCC[N+](C)(C)CC1C=CC=CC=1	FALSE	Training
513-77-9	[Ba+2].[O-]C([O-])=O	FALSE	Training
112-02-7	[Cl-].CCCCCCCCCCCCCCCC[N+](C)(C)C	FALSE	Training
68391-05-9	[Cl-].C[N+](C)(CCCCCCCCCCCCCC)CCCCCCCCCCCCCC	FALSE	Training
54-21-7	[Na+].[O-]C(=O)C1C=CC=CC=1O	FALSE	Training
17766-26-6	[Na+].[Na+].[Na+].S=C1[N-]C(=S)[N-]C(=S)[N-]1	FALSE	Training
62476-59-9	[Na+].[O-]C(=O)C1C=C(C=CC=1[N+]([O-])=O)OC1=CC=C(C=C1Cl)C(F)(F)F	FALSE	Training
2893-78-9	[Na+].O=C1N(Cl)C(=O)[N-]C(=O)N1Cl	FALSE	Training
77182-82-2	[NH4+].CP(O)(=O)CCC(N)C([O-])=O	FALSE	Training
51580-86-0	O.O.[Na+].[O-]C1=NC(=O)N(Cl)C(=O)N1Cl	FALSE	Training
25954-13-6	[NH4+].CCOP([O-])(=O)C(N)=O	FALSE	Training
126-92-1	[Na+].CCCCC(COS([O-])(=O)=O)CC	FALSE	Training
1941-30-6	[Br-].CCC[N+](CCC)(CCC)CCC	FALSE	Training
128-44-9	[Na+].O=C1[N-]S(=O)(=O)C2=CC=CC=C12	FALSE	Training
142-47-2	[Na+].N[C@@H](CCC(O)=O)C([O-])=O	FALSE	Training
16142-27-1	[Cl-].NC1=C[N+](=NO1)N1CCOCC1	FALSE	Training
57-33-0	[Na+].CCC1(C(C)CCC)C(=O)NC([O-])=NC1=O	FALSE	Training
7173-51-5	[Cl-].C[N+](C)(CCCCCCCCCC)CCCCCCCCCC	FALSE	Training
513-79-1	[Co+2].[O-]C([O-])=O	FALSE	Training
124-41-4	[Na+].C[O-]	FALSE	Training
650-51-1	[Na+].[O-]C(=O)C(Cl)(Cl)Cl	FALSE	Training
16090-02-1	[Na+].[Na+].[O-]S(=O)(=O)C1=CC(=CC=C1/C=C/C1=CC=C(C=C1S([O-])(=O)=O)NC1=NC(NC2C=CC=CC=2)=NC(=N1)N1CCOCC1)NC1=NC(NC2C=CC=CC=2)=NC(=N1)N1CCOCC1	FALSE	Training
55589-62-3	[K+].CC1=CC(=O)[N-]S(=O)(=O)O1	FALSE	Training
151-50-8	[K+].[C-]#N	TRUE	Training
127-09-3	[Na+].CC([O-])=O	FALSE	Training
75-59-2	[OH-].C[N+](C)(C)C	TRUE	Training
85-00-7	[Br-].[Br-].C1C[N+]2C=CC=CC=2C2C=CC=C[N+]=21	FALSE	Training
137-42-8	[Na+].CNC([S-])=S	FALSE	Training
1910-42-5	[Cl-].[Cl-].C[N+]1C=CC(=CC=1)C1C=C[N+](C)=CC=1	FALSE	Training
5064-31-3	[Na+].[Na+].[Na+].[O-]C(=O)CN(CC([O-])=O)CC([O-])=O	FALSE	Training
143314-16-3	CCN1C=[N+](C)C=C1.F[B-](F)(F)F	FALSE	Training
37335-68-5	C[N+](C)(CC1C=CC(CC)=CC=1)CCCCCCCCCCCC.[O-]S(=O)(=O)NC1CCCCC1	FALSE	Training
39430-27-8	[OH-].[OH-].[OH-].[OH-].O.O.O.O.[Ni+2].[Ni+2].[Ni+2].[O-]C([O-])=O	FALSE	Training
68-91-7	CC1(C)C2CC(=O)C1(CS([O-])(=O)=O)CC2.O=C1N(CC2C=CC=CC=2)C2C(C[S+]3CCCC32)N1CC1C=CC=CC=1	FALSE	Training
69704-19-4	O.O.O.O.[Ca+2].N[C@@H](CCC([O-])=O)C([O-])=O	FALSE	Training
5894-60-0	CCCCCCCCCCCCCCCC[Si](Cl)(Cl)Cl	FALSE	Training
101-20-2	O=C(NC1C=C(Cl)C(Cl)=CC=1)NC1C=CC(Cl)=CC=1	FALSE	Training
112-05-0	CCCCCCCCC(O)=O	FALSE	Training
11077-03-5	CC12CC(C)CC(CCCCCCCC(O)CC3OC(O)(CC(O)C(C)C=CC(O)CCC(O)C(O)C4CC(O)C(O)C(CC(O)C(O)CC5OC(CC(O)C=CC=CCC(O)C(O)C(O)CC=CC(=C)CCC(O)C(O)C(O)C(C)CC6OC(C=CC(O)C(O)CC7CC8CC(O7)C(CCC7OC(CN)CC7O)O8)C(O)C(O)C6O)C(O)C(O)C5O)O4)C(O)C(O)C3O)(O1)OC2CC(C)CCCCCC(O)C(O)C(O)C(O)C(O)C1OC(CC(O)C(O)C(C)=CC(O)CC(C)C(O)C(=O)NC=CC(=O)NCCCO)C(O)C(O)C1O	TRUE	Training
3385-03-3	CC1(C)O[C@@H]2C[C@H]3[C@@H]4C[C@H](F)C5=CC(=O)C=C[C@]5(C)[C@H]4[C@@H](O)C[C@]3(C)[C@@]2(O1)C(=O)CO	TRUE	Training
101043-37-2	C/C(/C=C/[C@@H]1NC(=O)[C@H](CCCCNC(N)=N)NC(=O)[C@@H](C)[C@@H](NC(=O)[C@@H](CC(C)C)NC(=O)[C@@H](C)NC(=O)C(=C)N(C)C(=O)CC[C@@H](NC(=O)[C@H]1C)C(O)=O)C(O)=O)=C\[C@H](C)[C@H](CC1C=CC=CC=1)OC	TRUE	Training
123252-97-1	CC(C)=CCOC1=C(C(=O)NC2=CC=CC=N2)N(C)S(=O)(=O)C2C=C(Cl)SC=21	TRUE	Training
123253-01-0	COC(=O)C(C)(C)C(=O)OC1C2SC(Cl)=CC=2S(=O)(=O)N(C)C=1C(=O)NC1=CC=CC=N1	TRUE	Training
123253-02-1	CN1C(=C(OP2(=O)OCCCO2)C2SC(Cl)=CC=2S1(=O)=O)C(=O)NC1=CC=CC=N1	TRUE	Training
123253-03-2	CN1C2=C(OC(=COCCOC)N(c3cccc[n]3)C2=O)c2[s]c(Cl)cc2S1(=O)=O	TRUE	Training
123253-05-4	CCCCCCCCCCCCCCCC(=O)OC1=C(C(=O)NC2=CC=CC=N2)N(C)S(=O)(=O)C2C=CSC=21	TRUE	Training
123277-34-9	CN1c2c(=O)[n](C3CCCCC3)c(=NC3CCCCC3)oc2-c2[s]c(Cl)cc2S1(=O)=O	TRUE	Training
123277-35-0	COC1C=CC(=CC=1)C(=O)OC1C2SC=CC=2S(=O)(=O)N(C)C=1C(=O)NC1=CC=CC=N1	TRUE	Training
15121-11-6	O=S1OCC(CCl)O1	TRUE	Training
346-18-9	CN1C(CSCC(F)(F)F)NC2C=C(Cl)C(=CC=2S1(=O)=O)S(N)(=O)=O	TRUE	Training
43201-95-2	CCCCCCCC(=O)OCCC(C)O	TRUE	Training
55721-11-4	CC(C)(O)[C@H](O)CC[C@@H](C)[C@H]1CC[C@H]2/C(/CCC[C@@]21C)=C/C=C1/C[C@@H](O)CCC/1=C	TRUE	Training
7004-95-7	CC12CCC3C(O)(CC(O)C4=CC(O)CCC43C)C1(O)CCC2c1coc(=O)cc1	TRUE	Training
94876-55-8	CCOC1(CCN(CC1C)CCc1ccccc1)c1ccco1	TRUE	Training
98565-18-5	CN(C(=O)CNCP(O)(O)=O)S(C)(=O)=O	TRUE	Training
104902-34-3	O=C1C=CC2C=CC=NC=2N1C1C=C(C=CC=1)C(F)(F)F	FALSE	Training
1193-21-1	ClC1C=C(Cl)N=CN=1	FALSE	Training
123253-06-5	CN1C(C(=O)NC2=CC=CC=N2)=C(O)C2SC(O)=CC=2S1(=O)=O	FALSE	Training
123253-07-6	CN1C(=C(O)C2SC(=CC=2S1(=O)=O)OC)C(=O)NC1=CC=CC=N1	FALSE	Training
125055-51-8	CC1=CC=CC2=NC=C(C(=O)N12)C(=O)NCCC	FALSE	Training
125055-52-9	CC1=CC=CC2=NC=C(C(=O)N12)C(=O)NC(C)C	FALSE	Training
125055-53-0	CC1=CC=CC2=NC=C(C(=O)N12)C(=O)NCCCC	FALSE	Training
125055-55-2	CC1=CC=CC2=NC=C(C(=O)N12)C(=O)NCCCCC	FALSE	Training
125055-56-3	CC1=CC=CC2=NC=C(C(=O)N12)C(=O)NCC(C)(C)C	FALSE	Training
125055-57-4	CC1=CC=CC2=NC=C(C(=O)N12)C(=O)NCCCCCC	FALSE	Training
125055-59-6	CC1=CC=CC2=NC=C(C(=O)N12)C(=O)NCCCCCCCC	FALSE	Training
125055-60-9	CC1=CC=CC2=NC=C(C(=O)N12)C(=O)NC(C)(C)CC	FALSE	Training
125055-61-0	CC1=CC=CC2=NC=C(C(=O)N21)C(=O)NC1CC1	FALSE	Training
125055-63-2	CC1=CC=CC2=NC=C(C(=O)N21)C(=O)NC1CCCCC1	FALSE	Training
125055-64-3	CC1=CC=CC2=NC=C(C(=O)N21)C(=O)NC1CCCCCC1	FALSE	Training
125055-65-4	CC1=CC=CC2=NC=C(C(=O)NC3C=CC=CC=3)C(=O)N21	FALSE	Training
125055-67-6	CC1=CC=CC2=NC=C(C(=O)NC3C=CC(Cl)=CC=3)C(=O)N21	FALSE	Training
125055-68-7	CCCNC(=O)C1=CN=C2C=CC=CN2C1=O	FALSE	Training
125055-69-8	CC1C=CC2=NC=C(C(=O)NCCC)C(=O)N2C=1	FALSE	Training
125055-71-2	CC1=CC=CN2C1=NC=C(C(=O)NCCC)C2=O	FALSE	Training
125055-72-3	CC1=CC=CC2=NC=C(CC(=O)NCCC)C(=O)N12	FALSE	Training
125055-73-4	CC1=CC=CC2=NC=C(C(=O)N12)C(=O)NC(C)(C)C(=O)OCC	FALSE	Training
125055-75-6	CC1=CC=CC2=NC=C(C(=O)N3CCCC3)C(=O)N21	FALSE	Training
125055-79-0	CC1=CN2C(C=C1)=NC=C(C(=O)NC1CCCC1)C2=O	FALSE	Training
125055-80-3	CC1=CC2=NC=C(C(=O)NC3CCCC3)C(=O)N2C=C1	FALSE	Training
125055-81-4	CC1=CC=CN2C1=NC=C(C(=O)NC1CCCC1)C2=O	FALSE	Training
130365-35-4	CCCCCCCCCCCCCCCNP1(=S)OCc2cc(ccc2O1)[N+]([O-])=O	FALSE	Training
13687-28-0	CC1C=CC(OC(=O)NC)=C2C=CSC=12	FALSE	Training
14745-61-0	CC1=C(Cl)C(=O)OC2C=C(C=CC=21)OP(=O)(OCCCCCl)OCCCCCl	FALSE	Training
1486-39-1	CCSP(=O)(SCC)SCC	FALSE	Training
149-74-6	C[Si](Cl)(Cl)C1C=CC=CC=1	FALSE	Training
1719-58-0	C[Si](C)(Cl)C=C	FALSE	Training
18169-57-8	CC(C)C[Si](Cl)(Cl)Cl	FALSE	Training
195252-47-2	FC(F)(F)C1N=C(NC2CC2)C2N=CN(CC3CC3)C=2N=1	FALSE	Training
22791-22-6	CNC(=O)Oc1cccc2OC(C)Oc21	FALSE	Training
22791-23-7	CNC(=O)OC1=CC=CC2OCOC=21	FALSE	Training
22791-25-9	CC1(C)OC2C=CC=C(OC(=O)NCC#C)C=2O1	FALSE	Training
24733-81-1	CC(=O)NC1=CC(=C(CC2=CC=CC=N2)C=C1)[N+]([O-])=O	FALSE	Training
28789-80-2	CN(C(=O)OC1=CC=CC2CC(C)(C)OC1=2)P(=S)(OC)OC	FALSE	Training
3423-28-7	CC(C)N1C2CC(=O)CC1CC2	FALSE	Training
4492-96-0	COP(=O)(NC)Oc1ccc(cc1Cl)C(C)(C)CC	FALSE	Training
50673-06-8	CC1(C)CC2C=CC=C(OC(=O)N(C)SC(Cl)(Cl)C(Cl)Cl)C=2O1	FALSE	Training
50673-09-1	CCCCCCCCCCCCSN(C)C(=O)OC1=CC=CC2CC(C)(C)OC1=2	FALSE	Training
54473-52-8	CCCCCCCCCCCCCCCCCC(=O)NP(=O)(OC)SC	FALSE	Training
5534-95-2	CSCC[C@H](NC(=O)[C@H](CC1=CNC2C=CC=CC1=2)NC(=O)CCNC(=O)OC(C)(C)C)C(=O)N[C@@H](CC(O)=O)C(=O)N[C@@H](CC1C=CC=CC=1)C(N)=O	FALSE	Training
6161-78-0	COP(=O)(Oc1ccc(Cl)cc1Cl)OC	FALSE	Training
63233-54-5	CCCCCCCC(=O)NC1=CC(=C(CC2=CC=CC=N2)C=C1)[N+]([O-])=O	FALSE	Training
63233-55-6	CCCCCCCCCC(=O)NC1=CC(=C(CC2=CC=CC=N2)C=C1)[N+]([O-])=O	FALSE	Training
63233-56-7	CCCCCCCCCCCCCC(=O)NC1=CC(=C(CC2=CC=CC=N2)C=C1)[N+]([O-])=O	FALSE	Training
72239-31-7	BrC1=CC=C(CNC2=NCCS2)C=C1	FALSE	Training
73846-69-2	OC1CCC(CN2CCC(CC2)=C2c3cc(ccc3Sc3cc(F)ccc23)C(F)(F)F)CC1	FALSE	Training
754-91-6	NS(=O)(=O)C(F)(F)C(F)(F)C(F)(F)C(F)(F)C(F)(F)C(F)(F)C(F)(F)C(F)(F)F	FALSE	Training
78919-13-8	CC(CC#CC)[C@H](O)/C=C/C1[C@H]2C/C(/C[C@H]2C[C@H]1O)=C/CCCC(O)=O	FALSE	Training
79438-83-8	CN(SN(C1CCCCC1)P(=S)(OCC)OCC)C(=O)ON=C(C)SC	FALSE	Training
84-83-3	CN1C(=CC=O)C(C)(C)C2=CC=CC=C12	FALSE	Training
99300-58-0	[O-][N+](=O)c1cc2COP(=S)(Oc2cc1)N1CCOCC1	FALSE	Training
99300-59-1	[O-][N+](=O)c1cc2COP(=S)(NC3CCCCC3)Oc2cc1	FALSE	Training
99300-60-4	[O-][N+](=O)c1cc2COP(=S)(Oc2cc1)N1CCCC1	FALSE	Training
99300-62-6	CCCCCCCCCCCCCCCCCNP1(=S)OCc2cc(ccc2O1)[N+]([O-])=O	FALSE	Training
99300-63-7	CC(C)NP1(=S)OCc2cc(ccc2O1)[N+]([O-])=O	FALSE	Training
99313-47-0	CCCCCCCCCNP1(=S)OCc2cc(ccc2O1)[N+]([O-])=O	FALSE	Training
116979-29-4	CN1CC(CC2C1Cc1c[nH]c3cccc2c13)c1cc[n](C)[n]1	FALSE	Training
116979-30-7	CN1CC(CC2C1Cc1c[nH]c3cccc2c13)c1cc[n]o1	FALSE	Training
116979-31-8	CN1CC(CC2C1Cc1c[nH]c3cccc2c13)c1cco[n]1	FALSE	Training
116979-33-0	CN1CC(CC2C1Cc1c[nH]c3cccc2c31)c1cc[n][n]1-c1ccccc1	FALSE	Training
116979-34-1	CN1CC(CC2C1Cc1c[nH]c3cccc2c13)c1cc[n]([n]1)-c1ccccc1	FALSE	Training
122022-77-9	OC1C(Cl)(Cl)C2(OC2Cl)C(=C(Cl)Cl)C1(Cl)Cl	FALSE	Training
140-40-9	CC(=O)NC1=NC=C(S1)[N+]([O-])=O	FALSE	Training
141543-65-9	CC1CN(CCN1)S(=O)(=O)c1cccc2c[n]ccc21	FALSE	Training
148504-51-2	CC1=NC(CCC)=C(CC2C=CC(=CC=2)C2=CC=CC=C2C2N=NNN=2)C2=NC(=O)NN12	FALSE	Training
151327-04-7	CCCC1=NC2=CC=NN2C(NCCN2CCOCC2)=C1CC1C=CC(=CC=1)C1=CC=CC=C1C1=NNN=N1	FALSE	Training
151327-07-0	CCCC1=NC2=CC=NN2C(Cl)=C1CC1C=CC(=CC=1)C1=CC=CC=C1C1=NNN=N1	FALSE	Training
151327-11-6	CCCC1=NC2=CC=NN2C(NCCN2CCCC2)=C1CC1C=CC(=CC=1)C1=CC=CC=C1C1=NNN=N1	FALSE	Training
151327-12-7	CCCC1=NC2=CC=NN2C(N)=C1CC1C=CC(=CC=1)C1=CC=CC=C1C1=NNN=N1	FALSE	Training
158792-23-5	Cc1c(OC(=O)c2c(OC)c(C)c(O)c(C)c2C)c(C)c(O)c(C(=O)Oc2c(C)c(OC)c(C(O)=O)c(C)c2C)c1C	FALSE	Training
168152-66-7	CCCC1=C(CC2C=CC(=CC=2)C2=CC=CC=C2C2=NNN=N2)C(=O)N=C2N=CNN12	FALSE	Training
168152-67-8	CCCC1=C(CC2C=CC(=CC=2)C2=CC=CC=C2C2=NNN=N2)C(=S)N=C2N=CNN12	FALSE	Training
168152-68-9	CC1=NC2=NC=NN2C(C)=C1CC1C=CC(=CC=1)C1=CC=CC=C1C1N=NNN=1	FALSE	Training
168152-71-4	CCCC1=C(CC2C=CC(=CC=2)C2=CC=CC=C2C2N=NNN=2)C(N=[N+]=[N-])=NC2=NC=NN12	FALSE	Training
168152-72-5	CCCC1=C(CC2C=CC(=CC=2)C2=CC=CC=C2C2N=NNN=2)C(=O)N=C2NNC(=O)N21	FALSE	Training
168152-73-6	CC1NN2C(N=1)=NC(=O)C(CC1C=CC(=CC=1)C1=CC=CC=C1C1=NNN=N1)=C2CCC	FALSE	Training
168152-75-8	CCCCC1=C(CC2C=CC(=CC=2)C2=CC=CC=C2C2=NNN=N2)C(=O)N=C2N=CNN12	FALSE	Training
168152-76-9	CCCC1=C(CC2C=CC(=CC=2)C2=CC=CC=C2C2N=NNN=2)C(=O)N=C2N=C(N)NN21	FALSE	Training
168152-77-0	CCCC1=C(CC2C=CC(=CC=2)C2=CC=CC=C2C2N=NNN=2)C(=NC2=NC=NN12)N(CC)CC	FALSE	Training
168152-79-2	CCCC1=C(CC2C=CC(=CC=2)C2=CC=CC=C2C2N=NNN=2)C(=O)N=C2N=C(NN12)SC	FALSE	Training
168152-80-5	CCCC1=C(CC2C=CC(=CC=2)C2SC=CC=2C2=NNN=N2)C(=O)N=C2N=CNN12	FALSE	Training
168152-81-6	CCCC1=C(CC2C=CC(=CC=2)C2N=CC=CC=2C2N=NNN=2)C(=O)N=C2N=CNN12	FALSE	Training
168152-83-8	CC1NN2C(N=1)=NC(=O)C(CC1C=CC(=CC=1)C1=CC=CC=C1C1=NNN=N1)=C2CCCC	FALSE	Training
168152-84-9	CCCC1=C(CC2C=CC(=CC=2)C2=CC=CC=C2C2N=NNN=2)C(=O)N=C2N=C(CO)NN12	FALSE	Training
168152-85-0	COCC1=C(CC2C=CC(=CC=2)C2=CC=CC=C2C2=NNN=N2)C(=O)N=C2N=CNN12	FALSE	Training
168152-87-2	CC1=C(CC2C=CC(=CC=2)C2=CC=CC=C2C2=NNN=N2)C(=O)N=C2N=CNN21	FALSE	Training
168152-88-3	CCC1=C(CC2C=CC(=CC=2)C2=CC=CC=C2C2=NNN=N2)C(=O)N=C2N=CNN12	FALSE	Training
168152-89-4	CCCC1=C(CC2C=CC(=CC=2)C2=CC=CC=C2C2=NNN=N2)C(=O)N=C2N=C(NN12)N(CC)CC	FALSE	Training
168152-91-8	CCCC1=NC2=NC=NN2C(CCC)=C1CC1C=CC(=CC=1)C1=CC=CC=C1C1N=NNN=1	FALSE	Training
168152-92-9	CCCC1=C(CC2C=CC(=CC=2)C2=CC=CC=C2C2N=NNN=2)C=NC2=NC=NN12	FALSE	Training
168152-93-0	O=C1N=C2N=CNN2C(COCC2C=CC=CC=2)=C1CC1C=CC(=CC=1)C1=CC=CC=C1C1=NNN=N1	FALSE	Training
168152-95-2	COCCOC1=NC2=NC=NN2C(CCC)=C1CC1C=CC(=CC=1)C1=CC=CC=C1C1=NNN=N1	FALSE	Training
168152-96-3	CCCC1=C(CC2C=CC(=CC=2)C2=CC=CC=C2C(N)=O)C(=O)N=C2NN=CN21	FALSE	Training
168153-00-2	OCC1=C(CC2C=CC(=CC=2)C2=CC=CC=C2C2=NNN=N2)C(=O)N=C2N=CNN12	FALSE	Training
1754-49-0	CCOP(=O)(OCC)C1C=CC=CC=1	FALSE	Training
20261-38-5	CCCCCCCCCCCCCC1C=CC=C(O)C=1C(O)=O	FALSE	Training
21673-83-6	Cc1[n]c(N)[s]c1C(=O)N(C(C)C)C(C)C	FALSE	Training
22791-19-1	CC(C)(C)C1(C)Oc2cccc(OC(=O)NC)c2O1	FALSE	Training
22791-26-0	CC1(C)OC2C=CC=C(OC(=O)NCC=C)C=2O1	FALSE	Training
22791-33-9	CC(=O)N(C)C(=O)OC1=CC=CC2OC(C)(C)OC=21	FALSE	Training
26735-66-0	CC1CC(C(C(=O)O1)c1ccccc1)c1ccccc1	FALSE	Training
27097-44-5	OC1(c2c(Cl)cccc2C2=NCCN12)c1ccccc1	FALSE	Training
3249-68-1	CCOC(=O)CC(=O)CCC	FALSE	Training
36951-85-6	OC1(c2ccccc2C2=NCCCN12)c1cc(Cl)c(Cl)cc1	FALSE	Training
42012-90-8	CC(C)=CCN(CC=C(C)C)CCC(C#N)c1cccc2ccccc21	FALSE	Training
42872-30-0	CC(C#N)c1cc(ccc1)C(=O)c1ccccc1	FALSE	Training
54941-66-1	OC1(c2ccccc2C2=NCCN12)c1ccc(cc1)-c1ccccc1	FALSE	Training
54941-67-2	OC1(c2ccc[s]2)c2ccccc2C2=NCCN12	FALSE	Training
54941-80-9	O=C(c1ccc(Cl)cc1)N1CCN=C1c1ccccc1	FALSE	Training
54941-81-0	ClC1C=CC(CN2C=CN=C2C2C=CC=CC=2)=CC=1	FALSE	Training
6231-03-4	CCOP(=S)(OCC)C1C=CC=CC=1	FALSE	Training
681-06-1	CP(=S)(OC)OC	FALSE	Training
68274-48-6	COC1=CC=CC(C2NC3C=CC(=CC=3C(=O)N=2)C(O)=O)=C1OCC	FALSE	Training
689-09-8	COC(=O)CC(N)=S	FALSE	Training
69806-34-4	CC(OC1C=CC(=CC=1)OC1=NC=C(C=C1Cl)C(F)(F)F)C(O)=O	FALSE	Training
84625-61-6	CC(CC)N1N=CN(C1=O)C1C=CC(=CC=1)N1CCN(CC1)C1C=CC(=CC=1)OC[C@H]1CO[C@@](CN2C=NC=N2)(O1)C1C=CC(Cl)=CC=1Cl	FALSE	Training
90-84-6	CC(C(=O)C1C=CC=CC=1)N(CC)CC	FALSE	Training
96-47-9	CC1CCCO1	FALSE	Training
100-87-8	OS(=O)(=O)CC1C=CC=CC=1	FALSE	Training
101-10-0	CC(OC1C=CC=C(Cl)C=1)C(O)=O	FALSE	Training
101155-02-6	CNC1N=CN=C2C=1N=CN2CC1=CC=CC=C1F	FALSE	Training
102410-37-7	CN(C)CC(=O)N/N=C/C1=C(C)N=C2SCCN21	FALSE	Training
102410-40-2	CN(C)CC(=O)N/N=C/C1=C(Cl)N=C2SCCN21	FALSE	Training
102579-43-1	CCCNC(=O)C(Cc1ccc(cc1)OCCN(CC)CC)NC(=O)c1ccccc1	FALSE	Training
104-92-7	COC1C=CC(Br)=CC=1	FALSE	Training
105435-14-1	CC1NC(CCl)=C(C(C=1C(=O)OCC)c1cc(ccc1)[N+]([O-])=O)C(=O)OCC	FALSE	Training
110311-27-8	O=C(NC1C=CC(Cl)=CC=1)NS(=O)(=O)C1=CC2CCCC=2C=C1	FALSE	Training
111-01-3	CC(C)CCCC(C)CCCC(C)CCCCC(C)CCCC(C)CCCC(C)C	FALSE	Training
111855-65-3	OC(=O)CCCCCCCCCCNS(=O)(=O)C1C=CC(Cl)=CC=1C(=O)C1C=CC=CC=1	FALSE	Training
111856-34-9	[O-][N+](=O)C1=CC(=C(C=C1)S(=O)(=O)NCCCN1CCOCC1)C(=O)C1C=CC=CC=1	FALSE	Training
113702-01-5	CN1C[C@H](CO)C=C2[C@H]1CC1=CN(CCCC)C3=CC=CC2=C13	FALSE	Training
113702-03-7	CN1C[C@@H](C[C@@]2(OC)[C@H]1CC1=CN(CCCC)C3=CC=CC2=C13)COC(=O)C1C=NC=C(Br)C=1	FALSE	Training
113702-04-8	CC(C)(C)[n]1cc2CC3N(C)CC(COC4CCC(=O)C=4)CC3(OC)c3cccc1c23	FALSE	Training
113702-05-9	CN1CC(CO)CC2C1Cc1c[n](c3cccc2c31)C(C)(C)C	FALSE	Training
117378-04-8	CC1C=C(C=CC=1)N1N=CC(C(=O)OCC)=C1S(C)(=O)=O	FALSE	Training
122005-23-6	OC1(C(Cl)Cl)C(=C(Cl)Cl)C(Cl)(Cl)C(O)C1(Cl)Cl	FALSE	Training
122006-32-0	OC1C(Cl)(Cl)C(C=O)=C(C1(Cl)Cl)C(Cl)(Cl)Cl	FALSE	Training
122089-28-5	OC1C(Cl)(Cl)C2(OC2Cl)C(=C(Cl)Cl)C1(Cl)Cl	FALSE	Training
127245-20-9	CN1OCC(=Cc2cc(c(O)c(c2)C(C)(C)C)C(C)(C)C)C1=O	FALSE	Training
127245-21-0	CN1OCC(=Cc2cc(c(O)c(c2)C(C)(C)C)C(C)(C)C)C1=O	FALSE	Training
127245-22-1	CN1OCCC(=Cc2cc(c(O)c(c2)C(C)(C)C)C(C)(C)C)C1=O	FALSE	Training
130796-74-6	OC[C@H]1O[C@H]([C@H](O)[C@@H]1O)N1C=NC2C1=NC=NC=2NC[C@H](O)COC1=CC=CC2=CC=CC=C21	FALSE	Training
1356964-77-6	CN(C)C(=O)CCCCCCCC=C	FALSE	Training
136687-74-6	OC(=O)c1ccccc1N1C(C(Cl)C1=O)c1ccccc1	FALSE	Training
13749-94-5	CS/C(/C)=N/O	FALSE	Training
141-28-6	CCOC(=O)CCCCC(=O)OCC	FALSE	Training
143692-53-9	CC1Cc2cc3OCOc3cc2C(=NN1C(C)=O)c1ccc(cc1)NC(C)=O	FALSE	Training
145071-49-4	CON=CC1CN(CCC=1)C(=O)Oc1ccc(cc1)C(C)C	FALSE	Training
14733-77-8	NC1=CC2NC(=O)OC=2C=C1	FALSE	Training
14763-62-3	CC1C=C(O)C=C(C)C=1S(C)(=O)=O	FALSE	Training
14845-08-0	CC(C)C1C(=O)N(c2ccccc2)N(c2ccc(O)cc2)C1=O	FALSE	Training
154-82-5	COC1C=C(CCC)C=CC=1OCC(=O)N1CCN(CC1)C(=O)COC1=CC=C(CCC)C=C1OC	FALSE	Training
15446-08-9	OCCCCSC1C=CC(Cl)=CC=1	FALSE	Training
16078-71-0	CCOC(=O)C1C=NN(C=1N)C1C=CC=CC=1	FALSE	Training
17929-34-9	OCN1C(=O)OC2C=CC(Cl)=CC1=2	FALSE	Training
18910-65-1	CC(Cc1ccc(cc1)OC)NCC(O)c1ccc(O)c(CO)c1	FALSE	Training
18936-52-2	COP(=S)(Oc1ccc(Cl)cc1C#N)OC	FALSE	Training
19219-99-9	CC1=NC2=CC(Cl)=CC=C2O1	FALSE	Training
19986-35-7	CN(C)CN1C(=O)OC2C=CC(Cl)=CC1=2	FALSE	Training
20945-65-7	CS(=O)(=O)C1C=CC(O)=C(Cl)C=1	FALSE	Training
20954-12-5	CN(C)CCOC1=NN(C2=CC=CC=C21)C1C=CC(=CC=1)C(=O)OCCCC	FALSE	Training
20954-13-6	CCCCOC(=O)C1C=CC(=CC=1)N1N=C(OCCN(CC)CC)C2=CC=CC=C12	FALSE	Training
20954-16-9	CCCCOC(=O)C1C=CC(=CC=1)N1N=C(OCCCN2CCCCC2)C2=CC=CC=C12	FALSE	Training
21673-86-9	CC1N=C(N)SC=1C(=O)NC1C(CC)=CC=CC=1CC	FALSE	Training
21697-42-7	CC1C=C(C)C=C(C)C=1NC(=O)C1SC(N)=NC=1C	FALSE	Training
2179-25-1	CC1C=C(C=C(C)C=1S(C)(=O)=O)OC(=O)NC	FALSE	Training
22791-34-0	CC(=O)N(CC#C)C(=O)OC1=CC=CC2OC(C)(C)OC=21	FALSE	Training
2302-30-9	BrC1N=CNC=1Br	FALSE	Training
2327-02-8	NC(=O)NC1C=C(Cl)C(Cl)=CC=1	FALSE	Training
23444-65-7	CC(C)=CCC(O)C1=CC(=O)c2c(C1=O)c(O)ccc2O	FALSE	Training
24645-14-5	CC(O)(CC(O)=O)c1cc(Cl)c(cc1)C1CCCCC1	FALSE	Training
2866-82-2	O=C(NC1C=CC(Cl)=CC=1)C1C=CC=CC=1	FALSE	Training
2871-01-4	NC1=CC(=C(C=C1)NCCO)[N+]([O-])=O	FALSE	Training
30544-68-4	COC1C=C(C=CC=1N(CCCC(O)=O)C(=O)C1C=CC(Cl)=CC=1)OC	FALSE	Training
30560-27-1	CCC(=O)NP(=O)(OC)SC	FALSE	Training
30560-28-2	COP(=O)(NC(=O)C(C)C)SC	FALSE	Training
31080-68-9	COC1=NC2C=C(Cl)C=CC=2O1	FALSE	Training
315-37-7	CCCCCCC(=O)OC1CCC2C3CCC4=CC(=O)CCC4(C)C3CCC12C	FALSE	Training
32358-09-1	COP(=S)(OC)SC(C(SP(=S)(OC)OC)C(=O)OCC)C(=O)OCC	FALSE	Training
33215-59-7	[O-][N+](=O)c1cc(C=NOCc2cc(ccc2)[N+]([O-])=O)ccc1	FALSE	Training
33215-60-0	[O-][N+](=O)c1cc(CON=Cc2ccc(cc2)[N+]([O-])=O)ccc1	FALSE	Training
34580-63-7	O=C(NNc1cc(ccc1)C(F)(F)F)c1ccc[n]c1Cl	FALSE	Training
34580-65-9	CCOC(=O)COC1=NN(C2=CC=CC(=C2)C(F)(F)F)C2N=CC=CC1=2	FALSE	Training
34580-66-0	CC(=O)COc1[n][n](c2[n]cccc21)-c1cc(ccc1)C(F)(F)F	FALSE	Training
34580-73-9	OCCCOC1=NN(C2N=CC=CC=21)C1C=C(C=CC=1)C(F)(F)F	FALSE	Training
34580-75-1	CCOc1[n][n](c2[n]cccc21)-c1cc(ccc1)C(F)(F)F	FALSE	Training
34580-76-2	COC1=NN(C2N=CC=CC=21)C1C=C(C=CC=1)C(F)(F)F	FALSE	Training
34580-77-3	O=C1NN(C2N=CC=CC=21)C1C=C(C=CC=1)C(F)(F)F	FALSE	Training
34614-30-7	CCCOC1=NN(C2N=CC=CC=21)C1C=C(C=CC=1)C(F)(F)F	FALSE	Training
34935-15-4	O=C(CC=O)C1=CC=C(C=C1)C1CCCCC1	FALSE	Training
3567-62-2	CNC(=O)NC1=CC(Cl)=C(Cl)C=C1	FALSE	Training
3583-63-9	ClC1=C(N=C(Cl)C(Cl)(Cl)Cl)C(Cl)=C(Cl)C(Cl)=C1Cl	FALSE	Training
37385-92-5	CN1C(=O)N(C2C=C(Cl)C=CC1=2)C1C=CC=CC=1	FALSE	Training
37389-71-2	CC(C)C1=NC2=CC=CC=C2C(=O)N1C1C=CN=CC=1	FALSE	Training
39900-95-3	CN(C)c1ccc(C=Nc2ccccc2C(O)=O)cc1	FALSE	Training
40373-39-5	CC(=O)N(C)C(=O)OC1=CC=CC2OCOC=21	FALSE	Training
40374-15-0	CC(C)(C)C1(C)Oc2cccc(OC(=O)N(C)C(C)=O)c2O1	FALSE	Training
40374-16-1	CCCC(=O)N(C)C(=O)OC1=CC=CC2OCOC=21	FALSE	Training
40374-17-2	CC(=O)N(C)C(=O)OC1=CC=CC2OC3(CCCC3)OC=21	FALSE	Training
40374-20-7	CC(=O)N(CC=C)C(=O)OC1=CC=CC2OC(C)(C)OC=21	FALSE	Training
40718-29-4	OC(=O)CNC(c1ccccc1)c1ccccc1	FALSE	Training
41803-58-1	O=C1N=C(NC2N=CC=CC=21)C1=CN=CC=C1	FALSE	Training
4486-44-6	CC(C)OP(O)(=S)OC(C)C	FALSE	Training
49575-13-5	CS(=O)CCC(SSC(CCS(C)=O)=C(C)N(Cc1c[n]c(C)[n]c1N)C=O)=C(C)N(Cc1c[n]c(C)[n]c1N)C=O	FALSE	Training
50765-82-7	CC(C)=CCN(CC=C(C)C)CCC(CCN(CC=C(C)C)CC=C(C)C)(C#N)C1=CC=CC2=CC=CC=C21	FALSE	Training
50765-97-4	CC(C)=CCN(CC=C(C)C)CCC(CCN(CC=C(C)C)CC=C(C)C)(C(N)=O)C1=CC=CC2=CC=CC=C21	FALSE	Training
50767-79-8	CC/C=C/C=C\CCCCCCCCOC(C)=O	FALSE	Training
51022-71-0	CCCCCCC(C)(C)C1C=C(O)C2[C@@H]3CC(=O)CC[C@H]3C(C)(C)OC=2C=1	FALSE	Training
514-36-3	CC(=O)OCC(=O)[C@@]1(O)CC[C@H]2[C@@H]3CCC4=CC(=O)CC[C@]4(C)[C@@]3(F)[C@@H](O)C[C@]12C	FALSE	Training
516-95-0	CC(C)CCC[C@@H](C)[C@H]1CC[C@H]2[C@@H]3CC[C@H]4C[C@H](O)CC[C@]4(C)[C@H]3CC[C@]12C	FALSE	Training
52010-22-7	O=C1OCC2C(Cl)=CC=CC=21	FALSE	Training
52053-74-4	CCN(C)C1=CC(=O)C2C3=CC=CC=C3C=CC=2O1	FALSE	Training
5212-99-7	OC1C(=CC(Cl)=CC=1C1C=CC=CC=1)C(=O)NC1=CC(Cl)=C(Cl)C=C1	FALSE	Training
55726-47-1	CCCCCCCCCCCCCCCCCCCCCC(=O)NC1C=CN([C@@H]2O[C@H](CO)[C@@H](O)[C@@H]2O)C(=O)N=1	FALSE	Training
5588-20-5	CCC(CCCC)C1NC(=O)N(SC(Cl)(Cl)Cl)C1=O	FALSE	Training
5610-40-2	O=C1C=C2C=C[C@@H]3C[C@@]2(O1)[C@H]1CCCCN13	FALSE	Training
56390-16-0	CC1C2Cc3ccc(O)cc3C1(C)CCN2CCCC(=O)c1ccc(F)cc1	FALSE	Training
5766-76-7	OC(=O)c1ccccc1N=Cc1ccccc1	FALSE	Training
58416-00-5	CCCOC(=O)C1SC(C(=O)OCCC)=C(O)C=1O	FALSE	Training
5892-41-1	CC(C)CCOC(=O)C(NCCN(CC)CC)c1ccccc1	FALSE	Training
58955-82-1	CC1C=CC(=CC=1)C1=NCOCS1	FALSE	Training
59-53-0	CC(=O)NC(C(O)=O)C(C)(C)S	FALSE	Training
59118-21-7	CC1(C)OC(C)(C)C2=C1N=NC(C1=CC=C(C=C1)[N+]([O-])=O)=[N+]2[O-]	FALSE	Training
60027-80-7	COc1ccc(C=Nc2ccccc2C(O)=O)cc1	FALSE	Training
623-30-3	O=CC=CC1=CC=CO1	FALSE	Training
63233-46-5	CCCC(=O)NC1=CC(=C(CC2=CC=CC=N2)C=C1)[N+]([O-])=O	FALSE	Training
64037-16-7	NC1=NC2C=C(C=CC=2O1)[N+]([O-])=O	FALSE	Training
64037-18-9	O=C(CCl)NC1=NC2C=C(Cl)C=CC=2O1	FALSE	Training
64037-21-4	CN(C)CCCNC1=NC2C=C(Cl)C=CC=2O1	FALSE	Training
64037-28-1	CCOC(=O)CC[n]1c(=N)oc2ccccc12	FALSE	Training
64037-29-2	NC1=NC2C=C(Cl)C=C(C=2O1)S(O)(=O)=O	FALSE	Training
64951-26-4	CCOC(=O)NCC1CCN(CC1)C1=NC2=CC(OC)=C(C=C2C(N)=N1)OC	FALSE	Training
64951-33-3	CN(C1CCN(CC1)C1=NC2=CC(OC)=C(C=C2C(N)=N1)OC)C(=O)C1=CC=CO1	FALSE	Training
67801-20-1	CC(C=CC1CC=C(C)C1(C)C)C(C)O	FALSE	Training
71280-74-5	OC(=O)CNC(c1ccccc1)c1ccc(F)cc1	FALSE	Training
71292-59-6	OC(=O)CNC(c1cc(Cl)c(Cl)cc1)c1ccccc1	FALSE	Training
72-63-9	C[C@]12CC[C@H]3[C@@H](CCC4=CC(=O)C=C[C@@]43C)[C@@H]1CC[C@]2(C)O	FALSE	Training
72322-15-7	CC(c1cc2Cc3ccccc3-c2cc1)S(=O)CC(O)=O	FALSE	Training
72353-31-2	CC(SCC(O)=O)c1cc2Cc3ccccc3-c2cc1	FALSE	Training
73512-93-3	Cc1c(CC(=O)OCCOCCOC(=O)CCC(NC(=O)c2ccccc2)C(=O)N(CCC)CCC)c2cc(ccc2[n]1C(=O)c1ccc(Cl)cc1)OC	FALSE	Training
73512-94-4	Cc1c(CC(=O)OCC(=O)OCCOC(=O)CCC(NC(=O)c2ccccc2)C(=O)N(CCC)CCC)c2cc(ccc2[n]1C(=O)c1ccc(Cl)cc1)OC	FALSE	Training
7361-93-5	OC(=O)c1ccccc1NC=C1C=CC=CC1=O	FALSE	Training
749-02-0	O=C1NCN(C2C=CC=CC=2)C21CCN(CCCC(=O)C1C=CC(F)=CC=1)CC2	FALSE	Training
75-71-8	FC(F)(Cl)Cl	FALSE	Training
75274-14-5	COC1C=C(NC(=O)C(=O)OCC)N=CN=1	FALSE	Training
75274-15-6	CC1N=C(C=C(NC(=O)C(=O)OCC)N=1)OC	FALSE	Training
75274-16-7	COC1C=C(NC(=O)C(=O)OCC)N=C(N=1)C1C=CC=CC=1	FALSE	Training
75274-18-9	CC1N=C(C=C(NC(=O)C(=O)OCC)N=1)OCCOCC1=CC=CC=C1	FALSE	Training
75274-19-0	CC1N=C(C=C(NC(=O)C(=O)OCC)N=1)SC	FALSE	Training
75274-20-3	CC1N=C(C=C(NC(=O)C(=O)OCC)N=1)SCCOC(=O)C(=O)OCC	FALSE	Training
75274-22-5	CCOC(=O)C(=O)NC1C=CN=CN=1	FALSE	Training
75274-23-6	CCOC(=O)C(=O)NC1=CC(=NC(=N1)OC)OC	FALSE	Training
75274-25-8	CCOC(=O)C(=O)NC1=CC(=NC=N1)SCCC(=O)OCC	FALSE	Training
75274-27-0	COCCSC1C=C(NC(=O)C(=O)OCC)N=CN=1	FALSE	Training
75274-28-1	COCCOCCOc1cc(NC(=O)C(=O)OCC)[n]c[n]1	FALSE	Training
75274-29-2	COCCOCCSC1C=C(NC(=O)C(=O)OCC)N=CN=1	FALSE	Training
76874-96-9	OC1C=CC(NC2C=C(C=CC=2)C(F)(F)F)=C(C=1)C(=O)OCCOCCO	FALSE	Training
76874-97-0	OCCOCCOC(=O)C1C=C(O)C=CC=1NC1=CC(=C(O)C=C1)C(F)(F)F	FALSE	Training
77668-43-0	NC1=NC(N)=C(N=N1)C1C=C(Cl)C=CC=1Cl	FALSE	Training
78113-36-7	CC(=O)NC1C(OC(C)C(=O)NC(C)C(=O)NC(CCC(=O)NC(CCCCNC(=O)CCCCCCCCCCCCCCCCC)C(O)=O)C(N)=O)C(O)C(CO)OC1O	FALSE	Training
78164-00-8	CC1(CC2(O)C=CC3=C(C(=O)c4ccc(C5CC(O)C(OC6CCC(OC7C=CC(=O)C(C)O7)C(C)O6)C(C)O5)c(O)c4C3=O)C2(O)C(=O)C1)OC1CCC(OC2C=CC(=O)C(C)O2)C(C)O1	FALSE	Training
78327-32-9	CN1CC(O)N(C1=O)C1C=C(ON=1)C(C)(C)C	FALSE	Training
78467-50-2	OC(CN1CCC(CC1)Cc1ccccc1)COc1ccc(Br)c2NC(=O)CCc21	FALSE	Training
78484-08-9	OC1(CCN(CCCOC2=CC=CC3NC(=O)CCC=32)CC1)C1C=CC=CC=1	FALSE	Training
78484-11-4	CC(=O)C1(CCN(CCCOC2=CC3NC(=O)CCC=3C=C2)CC1)C1C=CC=CC=1	FALSE	Training
79006-83-0	CN(SN(C)C(=O)Oc1ccc(cc1)Sc1ccc(cc1)OC(=O)N(C)SN(C)C(=O)ON=C(C)SC)C(=O)ON=C(C)SC	FALSE	Training
80024-58-4	CN1CC(OC(C)=O)N(C1=O)c1cc(o[n]1)C(C)(C)C	FALSE	Training
80085-38-7	CN1N=NN=C1SCCCN(CC)C(=O)C1CCCCC1	FALSE	Training
80085-45-6	CN1N=NN=C1SCCCN(CC)C(=O)C1CCCC1	FALSE	Training
80086-35-7	CC1=NN=NN1CCCC(=O)N(CC)C1CCCCC1	FALSE	Training
80086-85-7	CC1=NN=C(O1)SCCCSC1=NN=NN1C	FALSE	Training
80086-97-1	CCSCCCSC1=NN=NN1C	FALSE	Training
80087-19-0	C[n]1[n][n][n]c1SCCCS(=O)c1cccc[n]1	FALSE	Training
80087-26-9	CC(=O)CSC1=NN=NN1C	FALSE	Training
80087-46-3	CN1N=NN=C1SCCCC(=O)C1=CC=CS1	FALSE	Training
80463-73-6	CN1N=NN=C1SCCCC(=O)N(CC)C1C=CC=CC=1	FALSE	Training
80463-78-1	C[n]1[n][n][n]c1SCCCC(=O)NC1CCCCC1	FALSE	Training
80463-89-4	CN1N=NN=C1SCCCC(=O)N(CCC1C=CC(OC)=C(C=1)OC)C1CCCCC1	FALSE	Training
80464-05-7	CN(C)c1ccc(cc1)NC(=O)CCCSc1[n][n][n][n]1C	FALSE	Training
80464-10-4	CN1N=NN=C1SCCCC(=O)N(CC)C1=CC=CC=N1	FALSE	Training
80464-16-0	C[n]1[n][n][n]c1SCCCC(=O)N(CC)C1CCCCC1O	FALSE	Training
80472-85-1	CCN(C1CCCCC1)C(=O)CCCCC1=NN=NN1C1C=CC=CC=1	FALSE	Training
80472-86-2	CN1N=NN=C1CSCCC(=O)N(CC)CC	FALSE	Training
80472-88-4	CCC1=CC=C(C=C1)N1N=NN=C1CSCCC(=O)N(CC)CC	FALSE	Training
82559-96-4	COC1=CC=CC(OC)=C1C(=O)NC1=CC=C(N=N1)C(C)(CC)CC	FALSE	Training
82578-51-6	OC1C=CC(=CC=1C(F)(F)F)NC1=CC=CC=C1C(=O)OCCOCCO	FALSE	Training
83929-47-9	COC(=O)C1C=CC(=CC=1[N+]([O-])=O)C(=O)NC1C=C(Cl)C=CC=1Cl	FALSE	Training
85273-96-7	CN(C)CCSc1[n]c2ccccc2cc1-c1ccccc1	FALSE	Training
85539-83-9	N#C[Se]Cc1ccc(C[Se]C#N)cc1	FALSE	Training
85697-07-0	CCNC(=O)CCSCC1=NN=NN1C1C=CC=CC=1	FALSE	Training
85697-11-6	CC[n]1[n][n][n]c1CSCCCC(=O)NCC	FALSE	Training
87767-36-0	CN(SN(C)C(=O)Oc1ccccc1OC(=O)N(C)SN(C)C(=O)ON=C(C)SC)C(=O)ON=C(C)SC	FALSE	Training
87767-48-4	CC(C)(c1ccc(cc1)OC(=O)N(C)SN(C)C(=O)ON=C1CSCCS1)c1ccc(cc1)OC(=O)N(C)SN(C)C(=O)ON=C1CSCCS1	FALSE	Training
88149-59-1	CC1C=CC(=CC=1)C(=O)C1=CC=C(CC(=O)OC2=CC=CC=C2OC)N1C	FALSE	Training
9050-67-3	O[C@@H]1O[C@H](CO)[C@@H](O)[C@H](O[C@@H]2O[C@H](CO[C@@H]3O[C@H](CO)[C@@H](O)[C@H](O)[C@H]3O)[C@@H](O)[C@H](O[C@@H]3O[C@H](CO)[C@@H](O)[C@H](O)[C@H]3O)[C@H]2O)[C@H]1O	FALSE	Training
91040-96-9	CC(C)CC1=CC2C=CC(CC(O)=O)=CC=2C=C1	FALSE	Training
94015-46-0	CC(C)(C)C1CCC(CC1)C1=C(O)c2ccccc2C(=O)C1=O	FALSE	Training
95882-64-7	CN(OC)C(=O)NC1=CC(=NS1)C(C)(C)C	FALSE	Training
96719-45-8	Fc1ccccc1C1c2ccccc2CCN1c1cc(ccc1)C(F)(F)F	FALSE	Training
96719-46-9	COc1cc2CCN(C(c2cc1)c1ccccc1)c1ccccc1	FALSE	Training
96719-47-0	COc1cc2CCN(C(c2cc1)c1ccccc1Br)c1ccccc1	FALSE	Training
96719-49-2	COc1cc2CCN(C(c2cc1)c1ccccc1[N+]([O-])=O)c1ccccc1	FALSE	Training
96719-50-5	COc1cc2CCN(C(c2cc1)c1ccccc1N)c1ccccc1	FALSE	Training
96719-51-6	COc1cc2CCN(C(c2cc1)c1ccccc1OC)c1ccccc1	FALSE	Training
96719-54-9	COc1cc2CCN(C(c2cc1)c1cc(Cl)ccc1)c1ccccc1	FALSE	Training
96719-59-4	COc1cc2CCN(C(c2cc1)c1cc(ccc1)C(F)(F)F)c1ccccc1	FALSE	Training
96719-60-7	COc1cc2CCN(C(c2cc1)c1ccc(Br)cc1)c1ccccc1	FALSE	Training
96719-62-9	COc1cc2CCN(C(c2cc1)c1ccc(F)cc1)c1ccccc1	FALSE	Training
96719-64-1	COc1cc2CCN(C(c2cc1)c1ccc(cc1)OC)c1ccccc1	FALSE	Training
96719-65-2	COc1cc2CCN(C(c2cc1)c1ccc(cc1)OCc1ccccc1)c1ccccc1	FALSE	Training
96719-67-4	COc1cc2CCN(C(c2cc1)c1ccc(cc1)OCCN1CCCCC1)c1ccccc1	FALSE	Training
96719-68-5	COc1cc2CCN(C(c2cc1)c1cc(F)ccc1)c1cc(F)ccc1	FALSE	Training
96719-69-6	COc1cc2C(c3ccccc3Cl)N(CCc2cc1OC)c1ccccc1	FALSE	Training
96719-71-0	Fc1ccccc1C1c2cc3OCOc3cc2CCN1c1ccccc1	FALSE	Training
96733-88-9	COc1cc2CCN(C(c2cc1)c1ccc(cc1)OCCN1CCCC1)c1ccccc1	FALSE	Training
97817-06-6	NC(N)=NC1=NC2CCN(CC=2S1)C(=O)NC1CC1	FALSE	Training
97817-39-5	CC(C)NC(=O)N1CCC2N=C(N=C(N)N)SC=2C1	FALSE	Training
98-66-8	OS(=O)(=O)C1C=CC(Cl)=CC=1	FALSE	Training
98124-05-1	CC1C=CC(=CC=1)C(=O)C1=CC=C(CC(=O)NCC(=O)NC2=CC(Cl)=CC=C2)N1C	FALSE	Training
98476-13-2	CC1C=C(C=CC=1)N1N=CC(=C1C#N)C(=O)OCC	FALSE	Training
98518-96-8	COC(CN1C=NC=N1)(OC)C1=CC2=CC=CC=C2O1	FALSE	Training
98518-99-1	CCC1COC(C[n]2c[n]c[n]2)(O1)c1cc2ccccc2o1	FALSE	Training
98519-00-7	ClC1C=C2C=C(OC2=C(Cl)C=1)C1(CN2C=NC=N2)OCCCO1	FALSE	Training
98519-01-8	CC1OC(C[n]2c[n]c[n]2)(OC1C)c1cc2cc(Cl)cc(Cl)c2o1	FALSE	Training
98519-06-3	CCC1COC(C[n]2c[n]c[n]2)(O1)c1cc2cc(Cl)ccc2o1	FALSE	Training
98519-07-4	ClC1=CC2C=C(OC=2C=C1)C1(CN2C=NC=N2)OCCCO1	FALSE	Training
98519-08-5	C(N1C=NC=C1)C1(OCCO1)C1=CC2=CC=CC=C2O1	FALSE	Training
98519-11-0	CCOC[C@@H]1CO[C@](CN2C=NC=C2)(O1)C1=CC2=CC(Cl)=CC(Cl)=C2O1	FALSE	Training
98519-13-2	C(N1C=NC=C1)C1(OCCCO1)C1=CC2=CC=CC=C2O1	FALSE	Training
98519-15-4	CC1(C)COC(CN2C=NC=C2)(OC1)C1=CC2=CC=CC=C2O1	FALSE	Training
98519-18-7	ClC1=CC2C=C(OC=2C=C1)C1(CN2C=NC=C2)OCCO1	FALSE	Training
98519-19-8	CC1=CC2C=C(OC=2C=C1)C1(CN2C=NC=C2)OCCO1	FALSE	Training
98519-24-5	C[C@H]1CO[C@](CN2C=NC=N2)(O1)C1=CC2=CC=CC=C2O1	FALSE	Training
98519-26-7	C[C@H]1CO[C@](CN2C=NC=N2)(O1)C1=CC2=CC(Cl)=CC(Cl)=C2O1	FALSE	Training
98519-28-9	COC[C@H]1CO[C@](CN2C=NC=N2)(O1)C1=CC2=CC=CC=C2O1	FALSE	Training
98519-29-0	CCOC[C@H]1CO[C@](CN2C=NC=N2)(O1)C1=CC2=CC=CC=C2O1	FALSE	Training
98519-31-4	CCOC[C@H]1CO[C@](CN2C=NC=N2)(O1)C1=CC2=CC(Cl)=CC(Cl)=C2O1	FALSE	Training
98519-32-5	CC1(COC(C[n]2c[n]c[n]2)(OC1)c1cc2ccccc2o1)CC	FALSE	Training
98519-33-6	CC1(CCC)COC(C[n]2c[n]c[n]2)(OC1)c1cc2ccccc2o1	FALSE	Training
98519-35-8	CC1(C)C[C@@H](C)O[C@](CN2C=NC=N2)(O1)C1=CC2=CC=CC=C2O1	FALSE	Training
98519-37-0	CCC1(COC(C[n]2c[n]c[n]2)(OC1)c1cc2ccccc2o1)CCCC	FALSE	Training
98519-38-1	OC[C@H]1CO[C@](CN2C=NC=N2)(O1)C1=CC2=CC=CC=C2O1	FALSE	Training
98519-41-6	CC(C)OC[C@H]1CO[C@](CN2C=NC=N2)(O1)C1=CC2=CC(Cl)=CC(Cl)=C2O1	FALSE	Training
98519-43-8	CC[C@H]1CO[C@](CN2C=NC=N2)(O1)C1=CC2C=C(Cl)C=CC=2O1	FALSE	Training
98519-44-9	CC[C@H]1CO[C@](CN2C=NC=C2)(O1)C1=CC2=CC(Cl)=CC(Cl)=C2O1	FALSE	Training
98519-46-1	CCOC[C@H]1CO[C@](CN2C=NC=C2)(O1)C1=CC2=CC(Cl)=CC(Cl)=C2O1	FALSE	Training
98519-47-2	COC[C@H]1CO[C@](CN2C=NC=C2)(O1)C1=CC2=CC=CC=C2O1	FALSE	Training
98519-48-3	COC[C@H]1CO[C@](CN2C=NC=C2)(O1)C1=CC2=CC(Cl)=CC(Cl)=C2O1	FALSE	Training
98532-64-0	COCC1COC(C[n]2c[n]c[n]2)(O1)c1cc2ccccc2o1	FALSE	Training
98532-65-1	C(N1C=NC=N1)C1(OCCO1)C1=CC2=CC=CC=C2O1	FALSE	Training
98532-66-2	CCC1COC(C[n]2c[n]c[n]2)(O1)c1cc2cc(Cl)cc(Cl)c2o1	FALSE	Training
98532-68-4	CC1COC(C[n]2c[n]c[n]2)(O1)c1cc2cc(Cl)cc(Cl)c2o1	FALSE	Training
98532-69-5	COC1=CC(OC)=C2OC(=CC2=C1)C1(CN2C=NC=N2)OCCO1	FALSE	Training
98532-70-8	COCC1COC(C[n]2c[n]c[n]2)(O1)c1cc2cc(Cl)cc(Cl)c2o1	FALSE	Training
98532-72-0	C1OC(C[n]2c[n]c[n]2)(OC1COc1ccccc1)c1cc2ccccc2o1	FALSE	Training
98532-73-1	CCOCC1COC(C[n]2c[n]c[n]2)(O1)c1cc2cc(Cl)cc(Cl)c2o1	FALSE	Training
98532-74-2	CC1OC(C[n]2c[n]c[n]2)(OC1C)c1cc2ccccc2o1	FALSE	Training
98532-77-5	CC1(C)COC(CN2C=NC=N2)(OC1)C1=CC2=CC(Cl)=CC(Cl)=C2O1	FALSE	Training
98532-78-6	CC1(COC(C[n]2c[n]c[n]2)(OC1)c1cc2ccccc2o1)CC	FALSE	Training
98532-80-0	CC1(C)COC(C[n]2c[n]c[n]2)(OC1CCC)c1cc2ccccc2o1	FALSE	Training
98532-81-1	CCC1(COC(CN2C=NC=N2)(OC1)C1=CC2=CC=CC=C2O1)CC	FALSE	Training
98532-82-2	CC1(C)CC(C)OC(C[n]2c[n]c[n]2)(O1)c1cc2ccccc2o1	FALSE	Training
98532-84-4	CCC1(COC(C[n]2c[n]c[n]2)(OC1)c1cc2ccccc2o1)CCCC	FALSE	Training
98532-85-5	CCC1COC(C[n]2c[n]c[n]2)(OC1CCC)c1cc2ccccc2o1	FALSE	Training
98532-86-6	COC[C@@H]1CO[C@](CN2C=NC=C2)(O1)C1=CC2=CC(Cl)=CC(Cl)=C2O1	FALSE	Training
86273-46-3	C=CC(=O)OCCOCCOC=C	FALSE	Training
100-15-2	CNC1C=CC(=CC=1)[N+]([O-])=O	FALSE	Training
1003859-14-0	FC(F)CNCc1ccc(Cl)[n]c1	FALSE	Training
10081-67-1	CC(C)(C1C=CC(=CC=1)NC1C=CC(=CC=1)C(C)(C)C1C=CC=CC=1)C1C=CC=CC=1	FALSE	Training
10097-02-6	CCC(CO)(CO)C(O)=O	FALSE	Training
101-87-1	C1CCCCC1NC1C=CC(=CC=1)NC1C=CC=CC=1	FALSE	Training
101238-01-1	CCCCCCCCCCCC(=O)OC1CC(C)(C)NC(C)(C)C1	FALSE	Training
101708-01-4	CC1=CC(=NN1)C(=O)NC1=CC=CC=C1C(F)(F)F	FALSE	Training
101708-02-5	CC1=CC(=NN1)C(=O)NC1C=C(C=CC=1)C(F)(F)F	FALSE	Training
101708-05-8	CC1C=CC=C(NC(=O)C2C=C(C)NN=2)C=1C	FALSE	Training
1018-71-9	[O-][N+](=O)C1=C(C=CC=C1Cl)C1=CNC=C1Cl	FALSE	Training
103-24-2	CCCCC(COC(=O)CCCCCCCC(=O)OCC(CCCC)CC)CC	FALSE	Training
10305-41-6	OC(COC1CCCCC1)CO	FALSE	Training
103335-54-2	CC12CCC3C(CC=C4NC(=O)CCC43C)C1CCC2C(O)=O	FALSE	Training
10420-33-4	CC(=O)C(CC(=O)OC)C(=O)OC	FALSE	Training
105-05-5	CCC1C=CC(CC)=CC=1	FALSE	Training
105-34-0	COC(=O)CC#N	FALSE	Training
105-56-6	CCOC(=O)CC#N	FALSE	Training
105951-93-7	COC(=O)C1C(C(C(O)=O)=C(C)NC=1C)c1cc(ccc1F)[N+]([O-])=O	FALSE	Training
106-79-6	COC(=O)CCCCCCCCC(=O)OC	FALSE	Training
106006-84-2	CCC(=O)N[C@@H]1CC2SC(N)=NC=2CC1	FALSE	Training
107-51-7	C[Si](C)(O[Si](C)(C)C)O[Si](C)(C)C	FALSE	Training
1071-93-8	NNC(=O)CCCCC(=O)NN	FALSE	Training
1093653-57-6	CCCCCCCOCC(C)CC=O	FALSE	Training
110-03-2	CC(C)(O)CCC(C)(C)O	FALSE	Training
110-21-4	NC(=O)NNC(N)=O	FALSE	Training
110-77-0	CCSCCO	FALSE	Training
1103234-56-5	CCCS(=O)(=O)NC1C=CC(F)=C(C(O)=O)C=1F	FALSE	Training
111-25-1	CCCCCCBr	FALSE	Training
11138-60-6	CCC(COC(=O)CCCCCCCCC)(COC(=O)CCCCCCC)COC(=O)CCCCCCC	FALSE	Training
111453-32-8	NC1C(I)=C(C(I)=C(C(=O)NCC(O)CO)C=1I)C(O)=O	FALSE	Training
1117-86-8	CCCCCCC(O)CO	FALSE	Training
111757-17-6	CCCN(CCC)C=NC1=CC=CC(=O)N1	FALSE	Training
112-11-8	CCCCCCCCC=CCCCCCCCC(=O)OC(C)C	FALSE	Training
112-61-8	CCCCCCCCCCCCCCCCCC(=O)OC	FALSE	Training
112-69-6	CCCCCCCCCCCCCCCCN(C)C	FALSE	Training
1120-24-7	CCCCCCCCCCN(C)C	FALSE	Training
1129-42-6	CC1CC(NC(N)=O)NC(=O)N1	FALSE	Training
1141487-54-8	CC(CO)CCCC1CCCCC1	FALSE	Training
114369-43-6	N#CC(CN1C=NC=N1)(CCC1C=CC(Cl)=CC=1)C1C=CC=CC=1	FALSE	Training
116020-44-1	CCCC1CCC(CC1)C1CCC(CC1)C=C	FALSE	Training
116337-58-7	O=C(C1C=CC=CC=1)C1=CC2OCC(=O)NC=2C=C1	FALSE	Training
116337-60-1	CC1(C)OC2C=C(C=CC=2NC1=O)C(=O)C1C=CC=CC=1	FALSE	Training
116337-62-3	CN1C2C=CC(=CC=2OC(C)(C)C1=O)C(=O)C1C=CC=CC=1	FALSE	Training
116337-63-4	O=C(C1=CC2OCC(=O)NC=2C=C1)C1C=CC(Cl)=CC=1	FALSE	Training
116337-65-6	CC1(C)OC2C=C(C=CC=2NC1=O)C(=O)C1C=CC(Cl)=CC=1	FALSE	Training
116337-68-9	CN1C2C=CC(=CC=2OC(C)(C)C1=O)C(=O)C1C=CC(Cl)=CC=1	FALSE	Training
116337-71-4	CC(=O)C1=CC2OCC(=O)N(C)C=2C=C1	FALSE	Training
116337-72-5	CCCC(=O)C1=CC2OC(C)(C)C(=O)NC=2C=C1	FALSE	Training
116337-75-8	CCCC(=O)C1=CC2OC(C)(C)C(=O)N(C)C=2C=C1	FALSE	Training
1164-92-7	CC(=O)OC1CCC2C3CCC4CC(=O)CCC4(C)C3CCC12C	FALSE	Training
1174627-68-9	COC(=O)C(C)CCC(=O)N(C)C	FALSE	Training
1187-74-2	CC(=O)CC(CC(=O)OCC)C(=O)OCC	FALSE	Training
119-06-2	CCCCCCCCCCCCCOC(=O)C1C=CC=CC=1C(=O)OCCCCCCCCCCCCC	FALSE	Training
119-17-5	CC1CC(=O)N(N=1)C1=CC(=CC=C1)S(O)(=O)=O	FALSE	Training
1193-24-4	OC1C=C(O)N=CN=1	FALSE	Training
119302-24-8	CC12CCC3C(CCC4CC(O)C(CC43C)N3CCOCC3)C1CC(C2OC(C)=O)N1CCCC1	FALSE	Training
119462-56-5	CC1=CC(=O)N(CC2C=C(CN3C(=O)C(C)=CC3=O)C=CC=2)C1=O	FALSE	Training
119851-28-4	CC(=O)C1C=CC(=CC=1Cl)OC1C=CC(Cl)=CC=1	FALSE	Training
120-35-4	COC1C=CC(=CC=1N)C(=O)NC1C=CC=CC=1	FALSE	Training
120-46-7	O=C(CC(=O)C1C=CC=CC=1)C1C=CC=CC=1	FALSE	Training
12069-32-8	B12B3B4B1C432	FALSE	Training
121552-61-2	CC1C=C(N=C(NC2C=CC=CC=2)N=1)C1CC1	FALSE	Training
122-32-7	CCCCCCCC/C=C\CCCCCCCC(=O)OC(COC(=O)CCCCCCC/C=C\CCCCCCCC)COC(=O)CCCCCCC/C=C\CCCCCCCC	FALSE	Training
123172-44-1	CN1C2C=CC(=CC=2OC1=O)C(=O)C1C=CC(Cl)=CC=1	FALSE	Training
123172-45-2	NC1C=CC(=CC=1O)C(=O)C1C=CC(Cl)=CC=1	FALSE	Training
123172-46-3	CNC1C=CC(=CC=1O)C(=O)C1C=CC(Cl)=CC=1	FALSE	Training
123172-48-5	CCCC(=O)C1=CC(O)=C(C=C1)NC	FALSE	Training
123172-49-6	CC1Oc2cc(ccc2NC1=O)C(=O)c1ccccc1	FALSE	Training
123172-50-9	CC1Oc2cc(ccc2N(C)C1=O)C(=O)c1ccccc1	FALSE	Training
123172-52-1	CC1Oc2cc(ccc2N(C)C1=O)C(=O)c1ccc(Cl)cc1	FALSE	Training
123172-53-2	CCCC(=O)c1cc2OC(C)C(=O)N(C)c2cc1	FALSE	Training
123172-54-3	CC1Oc2cc(ccc2N(C)C1=O)C(=O)c1ccc[s]1	FALSE	Training
123172-56-5	CN1c2ccc(cc2OCC1=O)C(=O)C=Cc1ccccc1	FALSE	Training
123172-57-6	CC1Oc2cc(ccc2N(C)C1=O)C(=O)C=Cc1ccccc1	FALSE	Training
123172-59-8	CN1c2ccc(cc2OCC1=O)C(=O)C=Cc1ccc(Cl)cc1	FALSE	Training
123172-61-2	CN1c2ccc(cc2OC(C)(C)C1=O)C(=O)C=Cc1ccc(Cl)cc1	FALSE	Training
123172-62-3	CN1c2ccc(cc2OCC1=O)C(=O)C=Cc1ccc(O)cc1	FALSE	Training
123172-63-4	CC1Oc2cc(ccc2N(C)C1=O)C(=O)C=Cc1ccc(O)cc1	FALSE	Training
125643-61-0	CCCCCCCCOC(=O)CCc1cc(c(O)c(c1)C(C)(C)C)C(C)(C)C	FALSE	Training
126-57-8	CCC(COC(=O)CCCCCCCC)(COC(=O)CCCCCCCC)COC(=O)CCCCCCCC	FALSE	Training
126-58-9	OCC(COCC(CO)(CO)CO)(CO)CO	FALSE	Training
1262985-23-8	CCCS(=O)(=O)NC1C=CC(F)=C(C(=O)C2=CN(C3N=CC(=CC2=3)C2C=CC(Cl)=CC=2)C(=O)C2C(Cl)=CC=CC=2Cl)C=1F	FALSE	Training
126990-35-0	CO[Si](OC)(C1CCCC1)C1CCCC1	FALSE	Training
127-43-5	CC1CCCC(C)(C)C=1C=CC(=O)CC	FALSE	Training
128-08-5	O=C1CCC(=O)N1Br	FALSE	Training
128446-33-3	CC(O)CO[C@H]1[C@@H]2O[C@H](CO)[C@@H](O[C@H]3O[C@H](CO)[C@@H](O[C@H]4O[C@H](CO)[C@@H](O[C@H]5O[C@H](CO)[C@@H](O[C@H]6O[C@H](CO)[C@@H](O[C@H]7O[C@H](CO)[C@@H](O2)[C@H](O)[C@H]7O)[C@H](O)[C@H]6OCC(C)O)[C@H](O)[C@H]5O)[C@H](OCC(C)O)[C@H]4O)[C@H](OCC(C)O)[C@H]3O)[C@@H]1O	FALSE	Training
131983-72-7	CC1(C)CCC(=CC2C=CC(Cl)=CC=2)C1(O)CN1C=NC=N1	FALSE	Training
1333-89-7	CC(C)C1CCC2C(CCC3C(C)(CO)CCCC32C)=C1	FALSE	Training
13361-34-7	CCCCC(COC(=O)CC#N)CC	FALSE	Training
134308-13-7	CC1=CC=C(C=C1)C(=O)C1C=C(C(O)=C(O)C=1)[N+]([O-])=O	FALSE	Training
134701-20-5	CCCCCCCCCCCCCCC(C)C1=CC(C)=CC(C)=C1O	FALSE	Training
136087-85-9	NC(=O)[C@@H]1C[C@]2(NC(=O)NC2=O)C2C=C(F)C=CC=2O1	FALSE	Training
137281-39-1	NC1NC2NC=C(CCC3C=CC(=CC=3)C(O)=O)C=2C(=O)N=1	FALSE	Training
13749-61-6	CC(=C)C(=O)NC(C)C	FALSE	Training
137521-48-3	CNC(=O)C(=NNc1cc(C)ccc1)C(C)=O	FALSE	Training
137521-49-4	CNC(=O)C(=NNc1ccc(C)cc1)C(C)=O	FALSE	Training
137521-50-7	CC(=O)C(=NNc1ccc(cc1)OC)C(=O)NC	FALSE	Training
137521-52-9	CC(=O)C(=NNc1cccc(Cl)c1)C(=O)NC	FALSE	Training
137521-53-0	CC(=O)C(=NNc1ccc(Cl)cc1)C(=O)NC	FALSE	Training
137521-54-1	CC(=O)C(=NNc1cccc(Cl)c1Cl)C(=O)NC	FALSE	Training
137521-56-3	CC(=O)C(=NNc1ccc(Cl)cc1[N+]([O-])=O)C(=O)NC	FALSE	Training
137521-57-4	CC(=O)C(=NNc1ccccc1[N+]([O-])=O)C(=O)NC	FALSE	Training
137521-58-5	CC(=O)C(=NNc1ccc(cc1)[N+]([O-])=O)C(=O)NC	FALSE	Training
137521-60-9	CC(=O)C(=NNc1ccc(cc1OC)[N+]([O-])=O)C(=O)NC	FALSE	Training
137521-61-0	CC(=O)C(=NNc1cc(ccc1OC)[N+]([O-])=O)C(=O)NC	FALSE	Training
137658-79-8	CCC(COCC(O)COC1=CC(O)=C(C=C1)C1N=C(N=C(N=1)C1=CC=C(C)C=C1C)C1=CC=C(C)C=C1C)CCCC	FALSE	Training
138-59-0	OC(=O)C1C[C@@H](O)[C@H](O)[C@H](O)C=1	FALSE	Training
138113-08-3	COC1=CC2C(CC#N)=CC=CC=2C=C1	FALSE	Training
138401-24-8	CCCCC1=NC2(CCCC2)C(=O)N1CC1C=CC(=CC=1)C1=CC=CC=C1C#N	FALSE	Training
139189-30-3	Cc1cccc(C)c1OP(=O)(Oc1cc(ccc1)OP(=O)(Oc1c(C)cccc1C)Oc1c(C)cccc1C)Oc1c(C)cccc1C	FALSE	Training
139481-59-7	CCOC1=NC2=CC=CC(=C2N1CC1C=CC(=CC=1)C1C=CC=CC=1C1NN=NN=1)C(O)=O	FALSE	Training
14078-41-2	CC(C)(C)c1cc(cc(-c2cc(cc(c2O)C(C)(C)C)OC)c1O)OC	FALSE	Training
141645-16-1	CCCCC1OC2C=CC(=CC=2C=1C(=O)C1C=CC(O)=CC=1)[N+]([O-])=O	FALSE	Training
141773-73-1	CC(OC(C)(C)COC(=O)CC)C1CCCC(C)(C)C1	FALSE	Training
14192-26-8	COC(=O)C1=CC2NC(=O)CC=2C=C1	FALSE	Training
1435-71-8	CC1=CC(/N=N/C2C=CC=CC=2[N+]([O-])=O)=C(O)C=C1	FALSE	Training
144-19-4	CC(C)C(O)C(C)(C)CO	FALSE	Training
14433-76-2	CCCCCCCCCC(=O)N(C)C	FALSE	Training
1445870-18-7	CC(CC(C)(C)C)CC(=O)OCCN1C(C)(C)CC(CC1(C)C)OC(=O)CC(C)CC(C)(C)C	FALSE	Training
145040-37-5	CC(OC(=O)OC1CCCCC1)OC(=O)C1C=CC=C2N=C(OCC)N(CC3C=CC(=CC=3)C3C=CC=CC=3C3NN=NN=3)C=12	FALSE	Training
145650-60-8	CCOP(OC1=C(C=C(C=C1C)C(C)(C)C)C(C)(C)C)OC1=C(C=C(C=C1C)C(C)(C)C)C(C)(C)C	FALSE	Training
147126-62-3	CC(C)C1CCC(C)CC1OC(=O)C1OC(O)CS1	FALSE	Training
147315-50-2	CCCCCCOC1=CC(O)=C(C=C1)C1N=C(N=C(N=1)C1C=CC=CC=1)C1C=CC=CC=1	FALSE	Training
14759-05-8	CN1CCCCC1CCN1c2cc(ccc2Sc2ccccc12)OC(C)C	FALSE	Training
14858-73-2	CCCCC(COC(=O)OCC(CCCC)CC)CC	FALSE	Training
149968-48-9	CCCCCCCCC=CCCCCCCCCCCCC(=O)NCCCN(C)C	FALSE	Training
1522-92-5	OCC(CBr)(CBr)CBr	FALSE	Training
152264-27-2	O=C1C2C=C(C=CC=2N=NN1CC1=CN=CC=C1)OC1C=CC(Cl)=CC=1	FALSE	Training
152264-48-7	O=C1C2C=C(C=CC=2C(=O)N1CC1=CN=CC=C1)OC1C=CC(Cl)=CC=1	FALSE	Training
152264-74-9	N#CC1C=CC(=CC=1)N(C1=CC2=C(C=C1)C(=O)N(CC1=CN=CC=C1)C2=O)C1C=CC(=CC=1)C#N	FALSE	Training
154702-15-5	CC(C)(C)NC(=O)C1C=CC(=CC=1)NC1N=C(NC2C=CC(=CC=2)C(=O)OCC(CCCC)CC)N=C(NC2C=CC(=CC=2)C(=O)OCC(CCCC)CC)N=1	FALSE	Training
154825-97-5	COC(=O)C(C)(C)C1C=CC(Br)=CC=1	FALSE	Training
157859-20-6	CC(C)[Si](OC(=O)C=C)(C(C)C)C(C)C	FALSE	Training
15894-70-9	N=C(NC#N)NCCCCCCNC(=N)NC#N	FALSE	Training
159325-45-8	C[C@]12CCC3C(CCC4C[C@@H]5O[C@@H]5C[C@@]43C)C1C[C@@H](C2=O)N1CCCC1	FALSE	Training
160194-28-5	CC[Si](CC)(CC)C(CC#C)O[Si](CC)(CC)CC	FALSE	Training
161599-46-8	C[C@H]1O[C@H]([C@H](OC(C)=O)[C@@H]1OC(C)=O)N1C=C(F)C(N)=NC1=O	FALSE	Training
161798-03-4	CC1N=C(SC=1C(=O)OCC)C1=CC(C=O)=C(C=C1)OCC(C)C	FALSE	Training
16251-77-7	CC(CC=O)C1C=CC=CC=1	FALSE	Training
162881-26-7	CC1=CC(C)=C(C(=O)P(=O)(C2C=CC=CC=2)C(=O)C2C(C)=CC(C)=CC=2C)C(C)=C1	FALSE	Training
16298-03-6	COC(=O)C1=NC=CN=C1N	FALSE	Training
1647-12-7	CCOC(=O)C(C)C=C	FALSE	Training
16652-76-9	CC(C)C(N)C(=O)OCC1=CC=CC=C1	FALSE	Training
172529-93-0	COC(=O)C(CCN1C=NC2C(Cl)=NC(N)=NC1=2)C(=O)OC	FALSE	Training
17392-83-5	COC(=O)C(C)O	FALSE	Training
174063-87-7	CC1C=C(C=CC=1OC(=O)C1C=CC(=CC=1)OCCCOC(=O)C=C)OC(=O)C1C=CC(=CC=1)OCCCOC(=O)C=C	FALSE	Training
17526-94-2	CC1=CC=C(C=C1NC(=O)N(C)C)NC(=O)N(C)C	FALSE	Training
178671-58-4	N#CC(=C(C1C=CC=CC=1)C1C=CC=CC=1)C(=O)OCC(COC(=O)C(C#N)=C(C1C=CC=CC=1)C1C=CC=CC=1)(COC(=O)C(C#N)=C(C1C=CC=CC=1)C1C=CC=CC=1)COC(=O)C(C#N)=C(C1C=CC=CC=1)C1C=CC=CC=1	FALSE	Training
178671-69-7	N#CCC(=O)OCC(COC(=O)CC#N)(COC(=O)CC#N)COC(=O)CC#N	FALSE	Training
183208-35-7	BrC1C=C2C=CNC2=NC=1	FALSE	Training
18559-63-2	COc1c(cc(CC2NCCc3cc(O)c(O)cc32)cc1OC)OC	FALSE	Training
186817-80-1	C[C@H](O)C(=O)OCC(CCCC)CC	FALSE	Training
1917-64-2	COCC1=CC=C(C=O)O1	FALSE	Training
19321-40-5	CCCCCCCCC=CCCCCCCCC(=O)OCC(COC(=O)CCCCCCCC=CCCCCCCCC)(COC(=O)CCCCCCCC=CCCCCCCCC)COC(=O)CCCCCCCC=CCCCCCCCC	FALSE	Training
1947-37-1	CSCCC(NC(=O)C(N)Cc1c[nH]c2ccccc12)C(=O)NC(CC(O)=O)C(=O)NC(Cc1ccccc1)C(N)=O	FALSE	Training
1962-75-0	CCCCOC(=O)C1C=CC(=CC=1)C(=O)OCCCC	FALSE	Training
1987-50-4	CCCCCCCC1C=CC(O)=CC=1	FALSE	Training
2004-62-8	N#CCCNCCCCCCNCCC#N	FALSE	Training
203448-76-4	CC(C)CC(C)c1ccccc1N	FALSE	Training
2049-95-8	CCC(C)(C)C1C=CC=CC=1	FALSE	Training
20566-35-2	CC(O)COC(=O)C1C(=C(Br)C(Br)=C(Br)C=1Br)C(=O)OCCOCCO	FALSE	Training
20723-84-6	COc1ccccc1OC(=O)C(CC)c1ccc(cc1)-c1ccccc1	FALSE	Training
20724-12-3	CC1=CC(OC(=O)C2=CC=CC=C2NC2=CC=CC(C)=C2C)=C(C=C1)C(C)C	FALSE	Training
20724-13-4	Cc1cc(OC(=O)C(CC)c2ccc(cc2)-c2ccccc2)c(cc1)C(C)C	FALSE	Training
20846-91-7	OC(=O)C[C@H](NCCN[C@@H](CC(O)=O)C(O)=O)C(O)=O	FALSE	Training
2146-71-6	CCCCCCCCCCCC(=O)OC=C	FALSE	Training
21554-20-1	CC1=CC(C=C(C)C1=O)=NNc1ccc(N)cc1	FALSE	Training
2162-73-4	CC(C)C1=CC(C(C)C)=C(N=C=O)C(C(C)C)=C1N=C=O	FALSE	Training
21850-44-2	CC(C)(C1=CC(Br)=C(OCC(Br)CBr)C(Br)=C1)C1=CC(Br)=C(OCC(Br)CBr)C(Br)=C1	FALSE	Training
21862-63-5	CC(C)(C)[C@@H]1CC[C@@H](O)CC1	FALSE	Training
2212-81-9	CC(C)(OOC(C)(C)C)C1C=C(C=CC=1)C(C)(C)OOC(C)(C)C	FALSE	Training
232938-43-1	CC1C=CC(=CC=1)S(=O)(=O)NC(=O)NC1C=C(C=CC=1)OS(=O)(=O)C1C=CC(C)=CC=1	FALSE	Training
23588-51-4	CC(C)(CN1CCOCC1)C=O	FALSE	Training
236391-76-7	CC(OC(=O)COC(=O)CC)C1CC(C)(C)CCC1	FALSE	Training
23847-08-7	O=C1CCCCCN1SSN1CCCCCC1=O	FALSE	Training
239110-15-7	O=C(NCC1=NC=C(C=C1Cl)C(F)(F)F)C1C(Cl)=CC=CC=1Cl	FALSE	Training
2402-58-6	CCCCCCCCCCCCOC(=O)C=CC(=O)OCCCCCCCCCCCC	FALSE	Training
240494-70-6	COCC1=C(F)C(F)=C(COC(=O)[C@@H]2[C@@H](/C=C\C)C2(C)C)C(F)=C1F	FALSE	Training
2420-17-9	Oc1ccc(cc1)C1NC(=O)NC1=O	FALSE	Training
2441-41-0	CCCCCCCCCCCCCCCC(=O)NCC(O)=O	FALSE	Training
24748-23-0	CC1(CC)OOC(C)(CC)OOC(C)(CC)OO1	FALSE	Training
24863-70-5	CCCCCC1=C(CCC1=O)CC(=O)OC	FALSE	Training
24937-16-4	NCCCCCCCCCCCC(O)=O	FALSE	Training
24963-29-9	CC(=O)N1C2C=C(Cl)C=CC=2OC1=O	FALSE	Training
25157-64-6	O=C1NC(=O)C(N=NC2C(=O)NC(=O)NC2=O)C(=O)N1	FALSE	Training
2530-87-2	CO[Si](CCCCl)(OC)OC	FALSE	Training
25601-41-6	COC(=O)CCCCCCCC=C	FALSE	Training
25618-55-7	OC(CO)CO	FALSE	Training
25713-60-4	BrC1=CC(Br)=C(OC2N=C(N=C(N=2)OC2C(Br)=CC(Br)=CC=2Br)OC2C(Br)=CC(Br)=CC=2Br)C(Br)=C1	FALSE	Training
2602-34-8	CCO[Si](CCCOCC1CO1)(OCC)OCC	FALSE	Training
26184-62-3	CCCC(C)O	FALSE	Training
26305-03-3	C[C@H](NC(=O)C[C@H](O)[C@H](CC(C)C)NC(=O)[C@@H](NC(=O)[C@@H](NC(=O)CC(C)C)C(C)C)C(C)C)C(=O)N[C@@H](CC(C)C)[C@@H](O)CC(O)=O	FALSE	Training
26447-85-8	COC(=O)C(O)(C1=CC=CS1)C1=CC=CS1	FALSE	Training
26567-10-2	CC1=CC(C)=C(O)C(=C1)C1=CC(C)=CC(C)=C1O	FALSE	Training
26957-73-3	OCCN1CNC(=S)NC1	FALSE	Training
27076-30-8	NC(=O)CCNCCO	FALSE	Training
272451-65-7	CC(C)(CS(C)(=O)=O)NC(=O)C1=C(I)C=CC=C1C(=O)NC1=CC=C(C=C1C)C(F)(C(F)(F)F)C(F)(F)F	FALSE	Training
27458-93-1	CC(C)CCCCCCCCCCCCCCCO	FALSE	Training
27833-18-7	C[C@]12CC[C@H]3[C@@H](CCC4=CC(=O)C=C[C@@]43C)[C@@H]1CC[C@H]2O	FALSE	Training
27970-79-2	CCC(=O)C(C)CO	FALSE	Training
28156-60-7	C=CC(=O)NCCO	FALSE	Training
28173-59-3	NC1C2=C(C(O)=CC=1OCCOC(=O)OC1C=CC=CC=1)C(=O)C1C=CC=CC=1C2=O	FALSE	Training
28472-97-1	CC(C)CCCCCCCOC(=O)CCCCCCCC(=O)OCCCCCCCC(C)C	FALSE	Training
286938-65-6	CCCCCCCCCCCCCC[Si](C)(O[Si](C)(C)C)O[Si](C)(C)C	FALSE	Training
2901-13-5	CC(C)(C(=O)OCC)C1C=CC=CC=1	FALSE	Training
2915-52-8	CCCCCCCCCCCCOC(=O)C=CC(=O)OCCCCCCCCCCCC	FALSE	Training
2915-57-3	CCCCC(COC(=O)CCC(=O)OCC(CCCC)CC)CC	FALSE	Training
295800-70-3	CCCCC(CNC1C=CC(NCC(CCCC)CC)=C2C=1C(=O)C1C(C2=O)=C(O)C=CC=1O)CC	FALSE	Training
30129-27-2	CC1C=CC=C(NC2=CC=CC=C2C(=O)OC2C=C(C=CC=2C)C(C)C)C=1C	FALSE	Training
30129-29-4	CC1C=CC(C(C)C)=C(C=1)OC(=O)C(CCC)CCC	FALSE	Training
30129-30-7	CC1C=CC(=CC=1OC(=O)C(CCC)CCC)C(C)C	FALSE	Training
30194-63-9	NC1C=CC(=CC=1)C(=O)NCCN1CCN(CC1)C1=CC=CC=N1	FALSE	Training
302964-08-5	CC1N=C(Cl)C=C(NC2=NC=C(S2)C(=O)NC2C(Cl)=CC=CC=2C)N=1	FALSE	Training
3047-32-3	CCC1(CO)COC1	FALSE	Training
30544-61-7	COC1C=CC(=CC=1)N(CCCC(O)=O)C(=O)C1C=CC(Cl)=CC=1	FALSE	Training
30544-71-9	CC1C=CC=C(C)C=1N(CCCC(O)=O)C(=O)C1=CC=CC=C1Cl	FALSE	Training
30764-80-8	CC(C)(c1ccc(cc1)OC(=O)OCCOC(=O)C(C)=C)c1ccc(cc1)OC(=O)OCCOC(=O)C(C)=C	FALSE	Training
3101-60-8	CC(C)(C)C1C=CC(=CC=1)OCC1CO1	FALSE	Training
314771-88-5	[O-][N+](=O)C1C=C2C(NC3=CC(Cl)=C(F)C=C3)=NC=NC2=CC=1O[C@@H]1COCC1	FALSE	Training
31684-63-6	NC1C=CC(=CC=1O)C(=O)C1C=CC=CC=1	FALSE	Training
319-24-4	COC(=O)C1C=C(F)C=CC=1N	FALSE	Training
3238-40-2	OC(=O)C1=CC=C(O1)C(O)=O	FALSE	Training
32539-83-6	C1CCOC2CCCCCCCCCCC=21	FALSE	Training
3290-92-4	CCC(COC(=O)C(C)=C)(COC(=O)C(C)=C)COC(=O)C(C)=C	FALSE	Training
33494-81-4	CC(C)(C)OP(O)(=O)OC(C)(C)C	FALSE	Training
335104-84-2	CS(=O)(=O)C1C=CC(=C(Cl)C=1COCC(F)(F)F)C(=O)C1C(=O)CCCC1=O	FALSE	Training
33955-44-1	O=C1NC(=O)C2C=CC3=C4C=2C1=CC=C4C1=CC=CC2C=CC=C3C=21	FALSE	Training
34036-80-1	CC(CC)=NO[Si](ON=C(C)CC)(ON=C(C)CC)c1ccccc1	FALSE	Training
34184-82-2	CC(=O)[C@@]1(O)CC[C@H]2[C@@H]3CCC4=CC(=O)CC[C@]4(C)C3=CC[C@]12C	FALSE	Training
3437-84-1	CC(C)C(=O)OOC(=O)C(C)C	FALSE	Training
34396-03-7	CC(CC(C)(C)C)C[Si](OC)(OC)OC	FALSE	Training
3452-97-9	CC(CCO)CC(C)(C)C	FALSE	Training
3476-88-8	CC1=NC2C=CC=C(Cl)C=2C(=O)N1C1C=CC(Cl)=CC=1C	FALSE	Training
35044-59-8	CC1C=CCC(C)(C)C=1C(=O)OCC	FALSE	Training
35435-21-3	CC(CC(C)(C)C)C[Si](OCC)(OCC)OCC	FALSE	Training
3576-88-3	Nc1[n]c(N)[n]c(Nc2[n]c(N)[n]c(N)[n]2)[n]1	FALSE	Training
361377-29-9	CO/N=C(/C1=NOCCO1)\C1C=CC=CC=1OC1N=CN=C(OC2C=CC=CC=2Cl)C=1F	FALSE	Training
365400-11-9	CC1=NN(C)C(O)=C1C(=O)C1C=CC(=CC=1S(C)(=O)=O)C(F)(F)F	FALSE	Training
36894-69-6	CC(CCC1C=CC=CC=1)NCC(O)C1C=C(C(O)=CC=1)C(N)=O	FALSE	Training
36968-27-1	COC1C=CC=CC=1NC(=O)C1C=C2C=CC=CC2=C(N=NC2C=CC(=CC=2)C(N)=O)C=1O	FALSE	Training
37027-11-5	CC1=CC(=NN1)C(=O)NC1C=C(C)C=CC=1	FALSE	Training
37027-12-6	CC1C=CC(=CC=1)NC(=O)C1C=C(C)NN=1	FALSE	Training
3710-30-3	C=CCCCCC=C	FALSE	Training
37441-29-5	NC1C(I)=C(C(I)=C(C=1I)C(=O)Cl)C(=O)Cl	FALSE	Training
375-45-1	FC(F)(Cl)C(F)(Cl)C(F)(Cl)C(F)(F)Cl	FALSE	Training
3891-07-4	OCCN1C(=O)C2=CC=CC=C2C1=O	FALSE	Training
3896-11-5	CC1C=C(C(O)=C(C=1)C(C)(C)C)N1N=C2C=C(Cl)C=CC2=N1	FALSE	Training
39062-72-1	OC1C=CC(=CC=1C(F)(F)F)NC1=CC=CC=C1C(O)=O	FALSE	Training
393-85-1	COC(=O)C1C=C(F)C=CC=1[N+]([O-])=O	FALSE	Training
39670-09-2	CC(=C)C(=O)OCCOCCOCCOCC	FALSE	Training
40018-25-5	N#CCC(=O)C1=CC=CC=C1Cl	FALSE	Training
40137-22-2	CNCC(O)CO	FALSE	Training
402-31-3	FC(F)(F)C1C=C(C=CC=1)C(F)(F)F	FALSE	Training
40601-76-1	CC(C)(C)C1C=C(C)C(CN2C(=O)N(CC3=C(C)C(O)=C(C=C3C)C(C)(C)C)C(=O)N(CC3=C(C)C(O)=C(C=C3C)C(C)(C)C)C2=O)=C(C)C=1O	FALSE	Training
40618-31-3	OC1C(N=NC2C=C(Cl)C=CC=2Cl)=C2C=CC=CC2=CC=1C(=O)NC1=CC(Cl)=C(C=C1Cl)NC(=O)C1C=C2C=CC=CC2=C(N=NC2C=C(Cl)C=CC=2Cl)C=1O	FALSE	Training
4066-02-8	CC1C=C(CC2C=C(C)C=C(C3CCCCC3)C=2O)C(O)=C(C=1)C1CCCCC1	FALSE	Training
41438-38-4	CCOC(=O)c1cc(cc[n]1)C(=O)OCC	FALSE	Training
41506-62-1	CC(=O)NC1C=CC(=CC=1)NC(=O)C1C=C2C=CC=CC2=CC=1O	FALSE	Training
41669-30-1	CC(C)CCCCCCCCCCCCCCCOC(=O)CCCCCCCCCCCCCCC(C)C	FALSE	Training
41672-81-5	CCCCCCCCCCCCCCCC(=O)N1C[C@@H](C[C@H]1C(O)=O)OC(=O)CCCCCCCCCCCCCCC	FALSE	Training
42399-49-5	COC1=CC=C(C=C1)[C@@H]1SC2=CC=CC=C2NC(=O)[C@@H]1O	FALSE	Training
42872-29-7	CC(C#N)c1cc(ccc1)C(=O)Cl	FALSE	Training
434-03-7	C[C@]12CC[C@H]3[C@@H](CCC4=CC(=O)CC[C@@]43C)[C@@H]1CC[C@@]2(O)C#C	FALSE	Training
4501-58-0	CC1=CC[C@H](CC=O)C1(C)C	FALSE	Training
454-31-9	CCOC(=O)C(F)F	FALSE	Training
461432-25-7	CCOC1C=CC(CC2C=C(C=CC=2Cl)[C@@H]2O[C@H](COC(C)=O)[C@@H](OC(C)=O)[C@H](OC(C)=O)[C@H]2OC(C)=O)=CC=1	FALSE	Training
474510-57-1	CC(C)(O)C(=O)C1C=CC(CC2C=CC(=CC=2)C(=O)C(C)(C)O)=CC=1	FALSE	Training
4767-03-7	CC(CO)(CO)C(O)=O	FALSE	Training
486455-65-6	CCC(CCCC)C(=O)N[C@@H](CCC(=O)NCCCC)C(=O)NCCCC	FALSE	Training
487-68-3	CC1C=C(C)C=C(C)C=1C=O	FALSE	Training
494799-38-1	COC(=O)c1cc2c(cc1)c(c[n]2C)C1CCCC1	FALSE	Training
49562-28-9	CC(C)OC(=O)C(C)(C)OC1C=CC(=CC=1)C(=O)C1C=CC(Cl)=CC=1	FALSE	Training
4985-85-7	NCCCN(CCO)CCO	FALSE	Training
4994-16-5	C1C=CCCC1C1C=CC=CC=1	FALSE	Training
50-27-1	C[C@]12CC[C@H]3[C@@H](CCC4C=C(O)C=CC=43)[C@@H]1C[C@@H](O)[C@@H]2O	FALSE	Training
505-52-2	OC(=O)CCCCCCCCCCCC(O)=O	FALSE	Training
508-02-1	CC1(C)C[C@@H]2C3=CC[C@@H]4[C@](C)(CC[C@H]5[C@@]4(C)CC[C@@H](O)C5(C)C)[C@@]3(C)CC[C@@]2(CC1)C(O)=O |&1:4,8,9,13,14,18,23,27|	FALSE	Training
51022-69-6	CC(=O)OCC(=O)[C@@]12OC3(CCCC3)O[C@@H]1C[C@H]1[C@@H]3CCC4=CC(=O)C=C[C@]4(C)[C@@]3(F)[C@@H](O)C[C@]21C	FALSE	Training
51368-55-9	CC(C)OC(=O)C(C)(C)Br	FALSE	Training
515-84-4	CCOC(=O)C(Cl)(Cl)Cl	FALSE	Training
5187-23-5	CCC1(CO)COCOC1	FALSE	Training
52079-23-9	O[C@H]1CCOC1=O	FALSE	Training
52238-92-3	OC1=C(N=NC2=CC(=CC=C2Cl)C(F)(F)F)C2C=CC=CC=2C=C1C(=O)NC1=CC(Cl)=C(C=C1Cl)NC(=O)C1=CC2C=CC=CC=2C(N=NC2=CC(=CC=C2Cl)C(F)(F)F)=C1O	FALSE	Training
526-98-7	OC(=O)C(=O)C(O)C(O)C(O)CO	FALSE	Training
52793-11-0	CC(=O)CC(=O)NC1=CC(Cl)=CC=C1OC	FALSE	Training
5292-45-5	COC(=O)C1=CC=C(C=C1[N+]([O-])=O)C(=O)OC	FALSE	Training
530-48-3	C=C(C1C=CC=CC=1)C1C=CC=CC=1	FALSE	Training
53003-62-6	CC(C)C1=CC23CCC4C(C)(CCCC4(C)C(=O)N4CCOCC4)C2CC1C1C3C(=O)OC1=O	FALSE	Training
53003-82-0	CC(C)C1=CC23CCC4C(C)(CCCC4(C)C(=O)N4CCN(CCO)CC4)C2CC1C1C3C(=O)OC1=O	FALSE	Training
53220-22-7	CCCCCCCCCCCCCCOC(=O)OOC(=O)OCCCCCCCCCCCCCC	FALSE	Training
5343-44-2	CCCCCCCCCCCC(=O)N(CCCC)CCCC	FALSE	Training
53471-69-5	CC(C)C1=CC23CCC4C(C)(CCCC4(C)C(=O)N4CCNCC4)C2CC1C1C3C(=O)OC1=O	FALSE	Training
53651-69-7	CCCOC(=O)[C@H](C)O	FALSE	Training
536759-91-8	COC1C=CC(=CC=1)N1N=C(C2CCN(C3C=CC(=CC=3)[N+]([O-])=O)C(=O)C1=2)C(=O)OCC	FALSE	Training
53716-82-8	O=C1CC[C@H]2CO[C@@H]1O2	FALSE	Training
538-74-9	C(SCC1C=CC=CC=1)C1C=CC=CC=1	FALSE	Training
540-54-5	CCCCl	FALSE	Training
540-84-1	CC(C)CC(C)(C)C	FALSE	Training
5415-44-1	CN1C(=O)C2=C(NC(=O)N2C)N(C)C1=O	FALSE	Training
5424-01-1	NC1=NC=CN=C1C(O)=O	FALSE	Training
54299-17-1	O=C(C1C=CC(=CC=1)C(=O)C1C=CC(=CC=1)OC1C=CC=CC=1)C1C=CC(=CC=1)OC1C=CC=CC=1	FALSE	Training
544-01-4	CC(C)CCOCCC(C)C	FALSE	Training
547-64-8	COC(=O)C(C)O	FALSE	Training
54903-57-0	CC(=O)C1C=CC(NC)=C(O)C=1	FALSE	Training
54903-59-2	CNC1C=CC(=CC=1O)C(=O)C1C=CC=CC=1	FALSE	Training
54903-60-5	CNC1C=CC(=CC=1O)C(=O)C1=CC=CS1	FALSE	Training
54903-63-8	CN1C2C=CC(=CC=2OC1=O)C(=O)C1C=CC=CC=1	FALSE	Training
54903-65-0	CN1C2C=CC(=CC=2OC1=O)C(=O)C1=CC=CS1	FALSE	Training
553-86-6	O=C1CC2=CC=CC=C2O1	FALSE	Training
5578-42-7	C[Si](Cl)(Cl)C1CCCCC1	FALSE	Training
56358-09-9	CCCCC(CNc1ccc2ccccc2c1N=Nc1ccc(cc1C)N=Nc1ccccc1C)CC	FALSE	Training
564-25-0	C[C@@H]1[C@H]2[C@H](O)[C@H]3[C@@H](C(O)=C(C(N)=O)C(=O)[C@@]3(O)C(O)=C2C(=O)C2=C1C=CC=C2O)N(C)C	FALSE	Training
56962-04-0	OC1C=C(Br)C=C(Cl)C=1	FALSE	Training
57-88-5	CC(C)CCC[C@@H](C)[C@H]1CC[C@H]2[C@@H]3CC=C4C[C@@H](O)CC[C@]4(C)[C@H]3CC[C@]12C	FALSE	Training
5726-19-2	CC1CCCCC1OC(C)=O	FALSE	Training
5790-90-9	CN1C(=O)OC2C=CC(Cl)=CC1=2	FALSE	Training
5831-80-1	CCCCCCCC/C=C\CCCCCCCC(=O)N(CCCC)CCCC	FALSE	Training
58652-20-3	C[C@]12CC[C@H]3[C@@H](C=C(C)C4=CC(=O)CC[C@@H]43)[C@@H]1CC[C@]2(OC(C)=O)C(C)=O	FALSE	Training
58890-25-8	O=C(NC1C=CC(CC2C=CC(=CC=2)NC(=O)NC2CCCCC2)=CC=1)NC1CCCCC1	FALSE	Training
59130-69-7	CCC(CCCC)C(=O)OCCCCCCCCCCCCCCCC	FALSE	Training
59323-76-1	C[C@@H]1OCC[C@H](CCC)S1	FALSE	Training
600-00-0	CCOC(=O)C(C)(C)Br	FALSE	Training
60045-26-3	O=C(OCCCC1C=CC=CC=1)C1C=CC=CC=1	FALSE	Training
6032-29-7	CCCC(C)O	FALSE	Training
605-50-5	CC(C)CCOC(=O)C1=CC=CC=C1C(=O)OCCC(C)C	FALSE	Training
61320-65-8	CC1C(C#N)=C(N)SC=1C(=O)OC	FALSE	Training
61444-38-0	CC/C=C\CC(=O)OCC/C=C\CC	FALSE	Training
6156-18-9	CC(C)(SC)SC	FALSE	Training
61718-80-7	COCCCCC(=O)C1C=CC(=CC=1)C(F)(F)F	FALSE	Training
618061-76-0	CCOP(=O)(CC(=O)NC1C=C2C(NC3C=CC(F)=C(Cl)C=3)=NC=NC2=CC=1O[C@H]1CCOC1)OCC	FALSE	Training
621-95-4	NC1C=CC(CCC2C=CC(N)=CC=2)=CC=1	FALSE	Training
62599-49-9	CC(=C)CC1CCCCCCCCCCC1=O	FALSE	Training
629-82-3	CCCCCCCCOCCCCCCCC	FALSE	Training
63429-28-7	CC1CCCC(C)(C)C=1C=CC(=O)CC	FALSE	Training
637-92-3	CCOC(C)(C)C	FALSE	Training
64037-25-8	CSC1=NC2C=C(Cl)C=CC=2O1	FALSE	Training
64354-92-3	CC(C)CCCCCCCOCCC#N	FALSE	Training
64896-70-4	CCCCCCCC(=O)O[C@H]1CO[C@H]2[C@@H]1OC[C@H]2OC(=O)CCCCCCC	FALSE	Training
6607-41-6	Oc1ccc(cc1)C1(c2ccccc2C(=O)N1c1ccccc1)c1ccc(O)cc1	FALSE	Training
66492-51-1	CCC1(COC(=O)C=C)COCOC1	FALSE	Training
666-84-2	CC(C)C1CC[C@H]2C(C=1)=CC[C@@H]1[C@]2(C)CCC[C@@]1(C)CO	FALSE	Training
669005-94-1	CC1C=CC(=CC=1)NC1=NC(NC2C=CC(C)=CC=2)=C(C#N)C(C)=C1N=NC1=CC=CC=C1C(F)(F)F	FALSE	Training
674773-12-7	COC(=O)C1SC(N)=C(C#N)C=1CC(=O)OC	FALSE	Training
67584-55-8	C[N@@](CCOC(=O)C=C)S(=O)(=O)C(F)(F)C(F)(F)C(F)(F)C(F)(F)F |&1:1|	FALSE	Training
6790-58-5	CC1(C)CCC[C@@]2(C)[C@H]1CC[C@@]1(C)OCC[C@@H]12	FALSE	Training
67990-05-0	COC1C=CC(=CC=1N=NC1C(O)=C(C=C2C=CC=CC2=1)C(=O)NC1C=C(Cl)C=CC=1OC)C(=O)NC1C=CC=CC=1	FALSE	Training
68037-92-3	CCCCCCCCCCCCCCCCCCCN	FALSE	Training
68153-95-7	CCCCCCCCCCCCCCCNCCCCCCCCCCCCCCC	FALSE	Training
68171-33-5	CC(C)CCCCCCCCCCCCCCC(=O)OC(C)C	FALSE	Training
682-01-9	CCCO[Si](OCCC)(OCCC)OCCC	FALSE	Training
68439-50-9	CCCCCCCCCCCCOCCOCCOCCOCCOCCOCCOCCOCCOCCOCCOCCOCCOCCOCCOCCOCCOCCOCCOCCOCCOCCOCCOCCO	FALSE	Training
68515-73-1	CCCCCCCCCCOC1OC(CO)C(O)C(O)C1O	FALSE	Training
68516-73-4	CC(=O)C(N=NC1=CC(=CC=C1C(=O)OC)C(=O)OC)C(=O)NC1C=CC(=CC=1)NC(=O)C(N=NC1=CC(=CC=C1C(=O)OC)C(=O)OC)C(C)=O	FALSE	Training
68784-12-3	CC(C)CCCCCCCCCCCCCC=CC1CC(=O)OC1=O	FALSE	Training
688-84-6	CC(=C)C(=O)OCC(CCCC)CC	FALSE	Training
68922-23-6	CC(C)(C)C1=CC(=C(C=C1C)OP(OC1C=C(C)C(=CC=1C(C)(C)C)C(C)(C)C)OC1C=C(C)C(=CC=1C(C)(C)C)C(C)(C)C)C(C)(C)C	FALSE	Training
693-57-2	NCCCCCCCCCCCC(O)=O	FALSE	Training
69655-05-6	OC[C@@H]1CC[C@@H](O1)N1C=NC2C(=O)NC=NC1=2	FALSE	Training
697235-49-7	OC(=O)C1=CC=CC=C1NC(=O)CCC1C=CC(O)=CC=1	FALSE	Training
6992-11-6	OC1C(N=NC2C=C(Cl)C=CC=2Cl)=C2C=CC=CC2=CC=1C(=O)NC1C=C2NC(=O)NC2=CC=1	FALSE	Training
70174-49-1	CC1=CC2[C@@H](C(=O)O1)C2(C)C	FALSE	Training
70293-55-9	CC(=C)C(=O)OCCOC(=O)c1cc2c(cc1)C(=O)OC2=O	FALSE	Training
70735-85-2	CCCC(=O)C1=CC2OC(=O)NC=2C=C1	FALSE	Training
712-50-5	O=C(C1CCCCC1)C1C=CC=CC=1	FALSE	Training
71902-23-3	CC(C)CCCCCC(=O)NCCCCCC(O)=O	FALSE	Training
72-18-4	CC(C)[C@H](N)C(O)=O	FALSE	Training
7235-40-7	CC1(C)CCCC(C)=C1/C=C/C(/C)=C/C=C/C(/C)=C/C=C/C=C(\C)/C=C/C=C(\C)/C=C/C1=C(C)CCCC1(C)C	FALSE	Training
7237-83-4	O=C(OCC1CO1)c1ccc(cc1C(=O)OCC1CO1)C(=O)OCC1CO1	FALSE	Training
72576-80-8	CCCCCCCCCCCCCCCC(=O)OCCCCCCCCCCCCCCCC(C)C	FALSE	Training
72903-27-6	CCOC(=O)C1CCC(CC1)C(=O)OCC	FALSE	Training
7319-16-6	CC=COC	FALSE	Training
7365-45-9	[O-]S(=O)(=O)CCN1CC[NH+](CCO)CC1	FALSE	Training
7381-13-7	O=C(C1C=C(C=CC=1)C(=O)N1CCCCCC1=O)N1CCCCCC1=O	FALSE	Training
73936-91-1	CC(C)(C)CC(C)(C)C1C=C(C(O)=C(C=1)N1N=C2C=CC=CC2=N1)C(C)(C)C1C=CC=CC=1	FALSE	Training
73963-42-5	ClCCCCC1=NN=NN1C1CCCCC1	FALSE	Training
74-82-8	C	FALSE	Training
7452-79-1	CC(CC)C(=O)OCC	FALSE	Training
7474-78-4	NC1=CC(=CC=C1N)S(O)(=O)=O	FALSE	Training
74860-00-7	O=C1C2=CC=CC=C2C(=O)N1CC1=NC2=CC=CC=C2CC2=CC=CC=C21	FALSE	Training
75-33-2	CC(C)S	FALSE	Training
75-76-3	C[Si](C)(C)C	FALSE	Training
757-86-8	COC(=O)CSP(=S)(OC)OC	FALSE	Training
7651-02-7	CCCCCCCCCCCCCCCCCC(=O)NCCCN(C)C	FALSE	Training
76524-94-2	CCO[Si](CCCNC=O)(OCC)OCC	FALSE	Training
77017-20-0	CC(=O)OCC(=O)C1(O)C(O)CC2C3CCC4=CC(=O)C=CC4(C)C3=CCC12C	FALSE	Training
78-86-4	CCC(C)Cl	FALSE	Training
78521-39-8	CC1=CC=C(C=C1)S(=O)(=O)NCCCCCC(O)=O	FALSE	Training
80-04-6	CC(C)(C1CCC(O)CC1)C1CCC(O)CC1	FALSE	Training
80100-23-8	OC(c1ccc[n]c1Cl)c1ccccc1	FALSE	Training
80100-26-1	OC(c1ccc(F)cc1F)c1ccc[n]c1Cl	FALSE	Training
80474-14-2	C[C@@H]1C[C@H]2C3C[C@H](F)C4=CC(=O)C=C[C@]4(C)[C@@]3(F)[C@@H](O)C[C@]2(C)[C@@]1(OC(=O)CC)C(=O)SCF	FALSE	Training
80621-81-4	CO[C@H]1C=CO[C@@]2(C)OC3=C(C4C5N=C6C=C(C)C=CN6C=5C(NC(=O)C(C)=CC=C[C@H](C)[C@H](O)[C@@H](C)[C@@H](O)[C@@H](C)[C@H](OC(C)=O)[C@@H]1C)=C(O)C=4C(O)=C3C)C2=O |c:29,t:3,31|	FALSE	Training
816-19-3	CCCCC(CC)C(=O)OC	FALSE	Training
82199-12-0	CC(=O)C(N=NC1=CC=CC=C1OC)C(=O)NC1=CC2NC(=O)NC=2C=C1	FALSE	Training
82203-23-4	CC1(OC(OC2COC(OC12)c1ccc(Cl)cc1)c1ccc(Cl)cc1)C(O)CO	FALSE	Training
82230-53-3	CC1CC2=CC(OC)=C(C=C2C(=NN=1)C1=CC(Cl)=CC=C1)OC	FALSE	Training
830322-14-0	CC(C)CCC1CCC(O)CC1	FALSE	Training
83161-22-2	CC1OC(OCCCCC)C(O)C(O)C1O	FALSE	Training
83447-96-5	ICC1CCC(CC1)CI	FALSE	Training
83905-01-5	CN(C)[C@H]1C[C@@H](C)O[C@@H](O[C@@H]2[C@@H](C)[C@H](O[C@H]3C[C@@](C)(OC)[C@@H](O)[C@H](C)O3)[C@@H](C)C(=O)O[C@H](CC)[C@@](C)(O)[C@H](O)[C@@H](C)N(C)C[C@H](C)C[C@@]2(C)O)[C@@H]1O	FALSE	Training
84-16-2	CC[C@@H]([C@@H](CC)C1C=CC(O)=CC=1)C1C=CC(O)=CC=1	FALSE	Training
84-36-6	CCOC(=O)OC1=C(C=C(C=C1OC)C(=O)O[C@@H]1C[C@@H]2CN3CCC4C5C=CC(=CC=5NC=4[C@H]3C[C@@H]2[C@@H]([C@H]1OC)C(=O)OC)OC)OC	FALSE	Training
846-48-0	CC12CCC3C(CCC4=CC(=O)C=CC43C)C1CCC2O	FALSE	Training
84632-59-7	CC(C)(C)c1ccc(cc1)C1NC(=O)C2C=1C(=O)NC=2c1ccc(cc1)C(C)(C)C	FALSE	Training
84731-70-4	CCCCC(COC(=O)C1CCC(CC1)C(=O)OCC(CCCC)CC)CC	FALSE	Training
85162-11-4	OC(=O)CC1N=C(OC=1C1=CSC=C1)C1C=CC(F)=CC=1	FALSE	Training
85187-23-1	CC(C)C1=CC(C(C)C)=C(C(C(C)C)=C1[N+]([O-])=O)[N+]([O-])=O	FALSE	Training
85721-33-1	OC(=O)C1=CN(C2CC2)C2=CC(=C(F)C=C2C1=O)N1CCNCC1	FALSE	Training
85785-20-2	CC(C)C(C)N(CC)C(=O)SCC1=CC=CC=C1	FALSE	Training
86-84-0	O=C=NC1=CC=CC2=CC=CC=C21	FALSE	Training
86401-95-8	CC(=O)OCC(=O)[C@]1(CC[C@H]2[C@@H]3C[C@H](C)C4=CC(=O)C=C[C@]4(C)[C@H]3[C@@H](O)C[C@]12C)OC(=O)CC	FALSE	Training
86790-29-6	CC(C)(C)C1CCC(CC1)C1=C(O)c2ccccc2C(=O)C1=O	FALSE	Training
86960-46-5	CCCCCCCCCC(=O)OC1C=CC(=CC=1)C(O)=O	FALSE	Training
87061-04-9	CC(C)C1CCC(C)CC1OCC(O)CO	FALSE	Training
873888-84-7	CC/C=C\CC(C)OC(=O)C1C=CC=CC=1O	FALSE	Training
873888-85-8	CCC=CCC(C)OC(=O)C1=CC=CC=C1O	FALSE	Training
874819-71-3	NP(N)(=O)NC1=CC=CC=C1[N+]([O-])=O	FALSE	Training
877179-04-9	NC1C=CC(F)=CC=1C1=CC(Cl)=C(Cl)C=C1	FALSE	Training
877399-00-3	C[C@@H](OC1C=C(Br)C=NC=1N)C1C(Cl)=C(F)C=CC=1Cl	FALSE	Training
88150-62-3	CC1NC(COCCN2C(=O)c3ccccc3C2=O)=C(C(C=1C(=O)OC)c1ccccc1Cl)C(=O)OCC	FALSE	Training
88426-33-9	CC(C)(C)C1CCC(CC2=C(O)C(=O)C3=CC=CC=C3C2=O)CC1	FALSE	Training
88678-31-3	COC1=CC=CC(=N1)N(C)C(=S)OC1=CC2CCCCC=2C=C1	FALSE	Training
89667-40-3	OC(=O)CCCC/C=C(/C1C=NC=CC=1)\C1C=CC=CC=1	FALSE	Training
898566-17-1	CC1C=CC(I)=CC=1CC1=CC=C(S1)C1C=CC(F)=CC=1	FALSE	Training
901-44-0	CC(C)(C1C=CC(=CC=1)OCCO)C1C=CC(=CC=1)OCCO	FALSE	Training
91-97-4	CC1C=C(C=CC=1N=C=O)C1C=C(C)C(=CC=1)N=C=O	FALSE	Training
91040-94-7	CC(=O)C1=CC2C=CC(CC(O)=O)=CC=2C=C1	FALSE	Training
91040-95-8	CC(C)C(=O)C1=CC2C=CC(CC(O)=O)=CC=2C=C1	FALSE	Training
917-92-0	CC(C)(C)C#C	FALSE	Training
918504-27-5	CCCS(=O)(=O)NC1C=CC(F)=C(C(=O)C2=CNC3N=CC(Br)=CC2=3)C=1F	FALSE	Training
919-94-8	CC(C)(CC)OCC	FALSE	Training
92327-36-1	CCN(CCC1=NC(NO1)=C1C=CC(=O)C=C1)CC	FALSE	Training
924-88-9	CC(C)OC(=O)CCC(=O)OC(C)C	FALSE	Training
93-20-9	OCCOc1cc2ccccc2cc1	FALSE	Training
93839-20-4	COC1C=CC(=CC=1[N+]([O-])=O)C(=O)NC1C=CC(=CC=1)C(N)=O	FALSE	Training
93839-21-5	NC(=O)C1C=CC(=CC=1)NC(=O)C1C=CC(=CC=1)[N+]([O-])=O	FALSE	Training
93864-33-6	CCN(CCc1[n]c([n]o1)-c1cccc(O)c1)CC	FALSE	Training
944129-07-1	COC1C(F)=C(C=CC=1Cl)B(O)O	FALSE	Training
945553-94-6	[O-][N+](=O)c1cc2c(Nc3cc(Cl)c(F)cc3)[n]c[n]c2cc1S(=O)(=O)c1ccccc1	FALSE	Training
94720-90-8	FC(F)(F)OC(Cl)C(F)(Cl)Cl	FALSE	Training
956317-36-5	CC1=CC(C(O)=O)=C(C=C1)N1N=CC=N1	FALSE	Training
957-68-6	CC(=O)OCC1CS[C@@H]2[C@H](N)C(=O)N2C=1C(O)=O	FALSE	Training
959-14-8	CCN(CCC1=NC(=NO1)C1C=CC=CC=1)CC	FALSE	Training
96-98-0	CC1C=CC(=CC=1[N+]([O-])=O)C(O)=O	FALSE	Training
968-81-0	CC(=O)C1C=CC(=CC=1)S(=O)(=O)NC(=O)NC1CCCCC1	FALSE	Training
971-15-3	S=C(SSSSSSC(=S)N1CCCCC1)N1CCCCC1	FALSE	Training
976-70-5	CC12CCC3C(CCC43CCC(=O)O4)C1CCC1=CC(=O)CCC21C	FALSE	Training
98243-83-5	CC1C=CC=C(C)C=1N([C@H](C)C(=O)OC)C(=O)CC1C=CC=CC=1	FALSE	Training
98349-25-8	CCOC(=O)C1=CN(C2CC2)C2=CC(F)=C(F)C=C2C1=O	FALSE	Training
99189-60-3	NC(=O)CC1(CC(O)=O)CCCCC1	FALSE	Training
100-18-5	CC(C)C1C=CC(=CC=1)C(C)C	FALSE	Training
102251-91-2	CCS(=O)(=O)CCC(=O)NNC(=O)N1CC2=CC=CC=C2OC2C=CC(Cl)=CC1=2	FALSE	Training
103-16-2	OC1=CC=C(C=C1)OCC1C=CC=CC=1	FALSE	Training
106309-73-3	CC(=O)NC1C=C2C=CC=NC2=C(N=1)N1CCN(CCO)CC1	FALSE	Training
106461-41-0	CCC(C)N1N=CN(C1=O)C1C=CC(=CC=1)N1CCN(CC1)C1C=CC(O)=CC=1	FALSE	Training
106565-71-3	N#CC1CCCC2OCC(c3ccccc3)N21	FALSE	Training
108427-72-1	CC(=O)C1C=CC(OCC2=CC=CN3C(=O)C(=CN=C32)C2=NNN=N2)=C(CCC)C=1O	FALSE	Training
108935-06-4	NC(=O)OC1=CC=CC=C1C(=O)OC1C=C(Cl)C=CC=1Cl	FALSE	Training
108957-94-4	CCOC(=O)C(C)(C)Oc1ccc2CCC(=Cc2c1)[n]1c[n]cc1	FALSE	Training
11011-72-6	C[C@@H]1O[C@@H](O[C@H]2[C@@H](NC(N)=N)[C@H](O)[C@H](OC(N)=O)[C@H](O)[C@H]2O)[C@H](O[C@@H]2O[C@@H](CO)[C@H](O)[C@@H](O)[C@@H]2NC)[C@@]1(O)CO	FALSE	Training
112-82-3	CCCCCCCCCCCCCCCCBr	FALSE	Training
112-84-5	CCCCCCCC/C=C\CCCCCCCCCCCC(N)=O	FALSE	Training
114607-46-4	OC(=O)C(=O)NC1C=C(C=CC=1)C1NN=NN=1	FALSE	Training
114833-91-9	C1=C(N=CN=C1N1C=CC=N1)N1C=CC=N1	FALSE	Training
117-79-3	NC1C=C2C(=CC=1)C(=O)C1C=CC=CC=1C2=O	FALSE	Training
119637-67-1	COc1ccccc1OCC1SCCN1C(=O)CC(=O)OCC	FALSE	Training
120-34-3	CC1C=CC(=CC=1C)C(=O)NS(=O)(=O)C1C=CC(N)=CC=1	FALSE	Training
121-60-8	CC(=O)NC1C=CC(=CC=1)S(=O)(=O)Cl	FALSE	Training
121625-72-7	CC1=C(CC(O)=O)C2=C(CC(C)(C)CC2=O)N1CC(C)C	FALSE	Training
122-62-3	CCCCC(COC(=O)CCCCCCCCC(=O)OCC(CCCC)CC)CC	FALSE	Training
122277-22-9	CCOC(=O)C1C=C(Br)C=CC=1OC(N)=O	FALSE	Training
122277-24-1	CC1=CC(=C(C=C1)OC(N)=O)C(=O)OC1C=CC=CC=1	FALSE	Training
122277-25-2	CC1C=CC=C(C=1)OC(=O)C1C=C(Cl)C=CC=1OC(N)=O	FALSE	Training
123-15-9	CCCC(C)C=O	FALSE	Training
123199-92-8	CC1(CC(CC)=NN1C(=O)NC(=O)c1ccc(Cl)cc1)CC	FALSE	Training
123199-93-9	NC1=NC(NC(=O)NC(=O)C2C=CC(Cl)=CC=2)=NC(N)=N1	FALSE	Training
123199-94-0	CC1C=CC(=CC=1)S(=O)(=O)NC(=O)NC(=O)C(Cl)(Cl)Cl	FALSE	Training
12609-84-6	CC(O)(C1NC(=O)C2CSC(=N2)C(=CC)NC(=O)C(NC(=O)c2c[s]c([n]2)C23CCC(NC2c2c[s]c([n]2)C(NC(=S)c2c[s]c1[n]2)C(C)OC(=O)c1cc(C(C)O)c2C=CC(NC(C(C)C)C(=O)NC(C)C(=O)NC(=C)C(=O)NC(C)C(=O)N3)C(O)c2[n]1)c1[n]c(c[s]1)C(N)=O)C(C)O)C(C)O	FALSE	Training
126145-23-1	COc1ccccc1OCC1SCCN1C(=O)CC(=O)OCC	FALSE	Training
131206-85-4	O=NNC1=NCCN1CC1C=CC(Cl)=NC=1	FALSE	Training
133-14-2	O=C(OOC(=O)C1C=CC(Cl)=CC=1Cl)C1C=CC(Cl)=CC=1Cl	FALSE	Training
133908-64-2	COC(=O)C1C(C(C(=O)OC2COC3C(O)COC23)=C(C)NC=1C)c1cc(ccc1)[N+]([O-])=O	FALSE	Training
13402-08-9	CC(=O)NC(=O)NC(=O)C(CC)C1C=CC=CC=1	FALSE	Training
134652-60-1	CC(=C)C(=O)O[Si](C(C)C)(C(C)C)C(C)C	FALSE	Training
135-07-9	CN1C(CCl)NC2=CC(Cl)=C(C=C2S1(=O)=O)S(N)(=O)=O	FALSE	Training
135-57-9	O=C(NC1C=CC=CC=1SSC1=CC=CC=C1NC(=O)C1C=CC=CC=1)C1C=CC=CC=1	FALSE	Training
13609-67-1	CCCC(=O)O[C@@]1(CC[C@H]2[C@@H]3CCC4=CC(=O)CC[C@]4(C)[C@H]3[C@@H](O)C[C@]12C)C(=O)CO	FALSE	Training
13740-38-0	Cc1cc(Cl)ccc1OC(C)C(=O)Nc1ccccc1	FALSE	Training
138117-50-7	OC(=O)C1=CC=C(C=C1)NC(=O)CCN1C=NC2=C1NC=NC2=O	FALSE	Training
142891-20-1	CCOC(=O)/C(/Cl)=C/C1C=C(C=CC=1Cl)N1C(=O)C2CCCCC=2C1=O	FALSE	Training
143-15-7	CCCCCCCCCCCCBr	FALSE	Training
1455-42-1	CC(C)(CO)C1OCC2(CO1)COC(OC2)C(C)(C)CO	FALSE	Training
15180-47-9	CCO[Si](CN(CC)CC)(OCC)OCC	FALSE	Training
152-62-5	CC(=O)[C@H]1CC[C@H]2[C@@H]3C=CC4=CC(=O)CC[C@@]4(C)[C@@H]3CC[C@@]21C	FALSE	Training
16110-51-3	OC(COC1=CC=CC2OC(=CC(=O)C=21)C(O)=O)COC1=CC=CC2OC(=CC(=O)C=21)C(O)=O	FALSE	Training
16397-70-9	CCCCC(COC(=O)C1=CC=C(C=C1)[N+]([O-])=O)CC	FALSE	Training
16930-93-1	CC=CC=CCOC(=O)CCC	FALSE	Training
17471-82-8	NC(N)=NCc1ccc2OCCOc2c1	FALSE	Training
17564-81-7	CC1(C)CC(CC(C)C1)OC(=O)COc1cc(ccc1)C(F)(F)F	FALSE	Training
17667-23-1	CC1C=C(O)C2=C(C=1)C=CC(C1C=CC3C=C(C)C=C(O)C=3C=1O)=C2O	FALSE	Training
177313-65-4	COc1ccccc1OCC1SCCN1C(=O)CC(=O)OCC	FALSE	Training
17788-00-0	CC1C(Cl)=C(O)C=CC=1Cl	FALSE	Training
18355-25-4	O=C(NC(=O)C(Cl)(Cl)Cl)NS(=O)(=O)C1C=CC=CC=1	FALSE	Training
18818-61-6	OC1N=C(c2ccccc2)c2cc(Cl)ccc2N(CC2CC2)C1=O	FALSE	Training
1952-96-1	[O-][N+](=O)c1ccc(cc1)C(O)C(CO)N=Cc1ccc(cc1)N(CCCl)CCCl	FALSE	Training
19719-28-9	OC(=O)CC1C=CC(Cl)=CC=1Cl	FALSE	Training
1986-53-4	CC12CCC3C4CC[C@@H](C=C4CCC3C1CC[C@@H]2OC(=O)CC)OC(=O)CC	FALSE	Training
20208-21-3	OCCN1C2=CC=CC=C2N=C1C=CC1NC2=CC=CC=C2N=1	FALSE	Training
20308-43-4	CCCCCNC(=O)C1C=CC=CC=1	FALSE	Training
2031-67-6	C[Si](OCC)(OCC)OCC	FALSE	Training
2136-79-0	OC(=O)C1=C(Cl)C(Cl)=C(C(Cl)=C1Cl)C(O)=O	FALSE	Training
2152-44-5	C[C@H]1C[C@H]2[C@@H]3CCC4=CC(=O)C=C[C@]4(C)[C@@]3(F)[C@@H](O)C[C@]2(C)[C@@]1(OC(=O)CCCC)C(=O)CO	FALSE	Training
22036-77-7	OP(O)(=O)CN(CP(O)(O)=O)CCN(CP(O)(O)=O)CP(O)(O)=O	FALSE	Training
23674-86-4	CC(=O)OCC(=O)[C@]1(CC[C@H]2[C@@H]3C[C@H](F)C4=CC(=O)C=C[C@]4(C)[C@@]3(F)[C@@H](O)C[C@]12C)OC(=O)CCC	FALSE	Training
24143-17-7	C[C@@H]1CN2CC(=O)NC3C=CC(Cl)=CC=3[C@@]2(O1)C1C=CC=CC=1	FALSE	Training
2452-94-0	CCOC(OCC)[Si]CNC1C=CC=CC=1	FALSE	Training
247569-56-8	CS(=O)(=O)C1=CC(C(O)=O)=C(F)C=C1	FALSE	Training
2493-02-9	O=C=NC1C=CC(Br)=CC=1	FALSE	Training
25122-46-7	C[C@H]1C[C@H]2[C@@H]3CCC4=CC(=O)C=C[C@]4(C)[C@@]3(F)[C@@H](O)C[C@]2(C)[C@@]1(OC(=O)CC)C(=O)CCl	FALSE	Training
275-51-4	C1=CC=C2C=CC=CC=C21	FALSE	Training
2955-38-6	O=C1CN=C(C2=CC(Cl)=CC=C2N1CC1CC1)C1C=CC=CC=1	FALSE	Training
303-97-9	CC(C)=CCCC(C)=CCCC(C)=CCCC(C)=CCCC(C)=CCCC(C)=CCCC(C)=CCCC(C)=CCCC(C)=CCC1C(=O)C(OC)=C(OC)C(=O)C=1C	FALSE	Training
3048-76-8	CC1CC2(CC(C)OC2=O)C(=O)O1	FALSE	Training
3148-72-9	OC(CN(CC(O)=O)CC(O)=O)CN(CC(O)=O)CC(O)=O	FALSE	Training
32766-80-6	CC(CCC1OC1(C)C)=CCOc1ccc(CC)cc1	FALSE	Training
33499-14-8	CN1CC(C(=O)OCC)C(=O)N2C1CCCC2C	FALSE	Training
33564-31-7	C[C@H]1C[C@H]2[C@@H]3C[C@H](F)C4=CC(=O)C=C[C@]4(C)[C@@]3(F)[C@@H](O)C[C@]2(C)[C@@]1(OC(C)=O)C(=O)COC(C)=O	FALSE	Training
33755-46-3	C[C@@H]1C[C@H]2[C@@H]3CCC4=CC(=O)C=C[C@]4(C)[C@@]3(F)[C@@H](O)C[C@]2(C)[C@@]1(OC(=O)CCCC)C(=O)CO	FALSE	Training
33956-49-9	C/C=C/C=C/CCCCCCCO	FALSE	Training
3416-26-0	CC1C=CC=C(C)C=1NC(=O)CN1CCN(CCCC(C2C=CC(F)=CC=2)C2C=CC(F)=CC=2)CC1	FALSE	Training
34314-31-3	CCC(O)OCc1c(Cl)c(Cl)ccc1Cl	FALSE	Training
34320-82-6	[O-][N+](=O)C1C=CC(=CC=1)NC1CC(=O)N(N=1)C1C(Cl)=CC(Cl)=CC=1Cl	FALSE	Training
35212-22-7	CC(C)OC1=CC2OC=C(C(=O)C=2C=C1)C1C=CC=CC=1	FALSE	Training
35632-99-6	CNC1=NC(NC2=CC(=C(C=CC3C=CC(=CC=3S(O)(=O)=O)NC3=NC(NC4C=CC=CC=4)=NC(NC)=N3)C=C2)S(O)(=O)=O)=NC(NC2C=CC=CC=2)=N1	FALSE	Training
36104-80-0	CN(C)C(=O)OC1N=C(c2cc(Cl)ccc2N(C)C1=O)c1ccccc1	FALSE	Training
365411-50-3	CC1C(C)(C)C2CCC3COCOC3C=2C1(C)C	FALSE	Training
37106-99-3	CC1(O)C2CC3C(C(=O)C(C(=O)C3(O)C(=O)C2=C(O)c2c1cccc2O)=C(O)NCN1CCCC1C(O)=O)N(C)C	FALSE	Training
3770-97-6	C=S(=C)(Cl)C1C=CC=C2C(=O)C(C=CC=12)=[N+]=[N-]	FALSE	Training
40507-23-1	CC1C=CC2=C(C=1)N(C(C)C)C(=O)N=C2C1C=CC(F)=CC=1	FALSE	Training
41123-69-7	OCCS(=O)(=O)CS(=O)(=O)CCO	FALSE	Training
41295-28-7	COC1C=CC(=CC=1C)C(=O)C1C=C(C)C=CC=1	FALSE	Training
41767-29-7	C[C@@H]1C[C@H]2[C@@H]3C[C@H](F)C4=CC(=O)C=C[C@]4(C)[C@H]3[C@@H](O)C[C@]2(C)[C@H]1C(=O)C(=O)OCCCC	FALSE	Training
42222-50-4	CC(C)(COC(=O)CCCCCCC/C=C\CCCCCCCC)COC(=O)CCCCCCC/C=C\CCCCCCCC	FALSE	Training
42797-18-2	OC(=O)C1=CC=CC=C1C(=O)C1C=CC(=CC=1)C1C=CC=CC=1	FALSE	Training
437717-43-6	Cc1[n]c(CCC)[n]2NC(=NC(=O)c21)c1cc(ccc1OCC)S(O)(=O)=O	FALSE	Training
4759-48-2	CC1CCCC(C)(C)C=1/C=C/C(/C)=C/C=C/C(/C)=C\C(O)=O	FALSE	Training
486460-32-6	N[C@H](CC1=CC(F)=C(F)C=C1F)CC(=O)N1CC2=NN=C(N2CC1)C(F)(F)F	FALSE	Training
49763-96-4	CC(C)(C)C(O)/C=C/C1=CC2OCOC=2C=C1	FALSE	Training
50-02-2	C[C@@H]1C[C@H]2[C@@H]3CCC4=CC(=O)C=C[C@]4(C)[C@@]3(F)[C@@H](O)C[C@]2(C)[C@@]1(O)C(=O)CO	FALSE	Training
51333-22-3	CCCC1O[C@@H]2C[C@H]3[C@@H]4CCC5=CC(=O)C=C[C@]5(C)[C@H]4[C@@H](O)C[C@]3(C)[C@@]2(O1)C(=O)CO	FALSE	Training
51411-04-2	OC(=O)CN1C(=O)C2=CC=CC3C=CC=C(C=32)C1=O	FALSE	Training
515-49-1	NC1C=CC(=CC=1)S(=O)(=O)NC(N)=S	FALSE	Training
521-11-9	C[C@]12CC[C@H]3[C@@H](CC[C@H]4CC(=O)CC[C@@]43C)[C@@H]1CC[C@]2(C)O	FALSE	Training
5254-41-1	CC(=O)NC1C=CC=CC=1CCNC(=O)C1=CC=C2C=CC=CC2=C1O	FALSE	Training
52756-22-6	CC(C)OC(=O)C(C)N(C1=CC(Cl)=C(F)C=C1)C(=O)C1C=CC=CC=1	FALSE	Training
53551-74-9	CC(C)(C)C1C=C(S)C(O)=C(C=1)C(C)(C)C	FALSE	Training
53780-34-0	CC(=O)NC1=CC(NS(=O)(=O)C(F)(F)F)=C(C)C=C1C	FALSE	Training
53878-49-2	NC1N=C(COC2C=CC(Cl)=CC=2)N=C(NCCC2C=CC=CC=2)N=1	FALSE	Training
54110-25-7	COC1C=C(C=C(OC)C=1OC)C(=O)OCC1=CC=CC(COC(=O)C2C=C(OC)C(OC)=C(C=2)OC)=N1	FALSE	Training
54289-46-2	CCN(CC)C1C=CC(=CC=1)N=NC1=NC=C(S1)[N+]([O-])=O	FALSE	Training
54350-48-0	COC1C=C(C)C(/C=C/C(/C)=C/C=C/C(/C)=C/C(=O)OCC)=C(C)C=1C	FALSE	Training
5486-77-1	CCN(CCNC(=O)C1=CC=C(Cl)C=C1OCC=C)CC	FALSE	Training
5496-04-8	CC1=NN(C(=O)C1=CN1CCCCC1)c1ccccc1	FALSE	Training
5534-09-8	C[C@H]1C[C@H]2[C@@H]3CCC4=CC(=O)C=C[C@]4(C)[C@@]3(Cl)[C@@H](O)C[C@]2(C)[C@@]1(OC(=O)CC)C(=O)COC(=O)CC	FALSE	Training
55916-20-6	O=C1c2ccc(Br)cc2C(=O)C1(Br)c1cc2ccccc2cc1	FALSE	Training
5593-20-4	C[C@H]1C[C@H]2[C@@H]3CCC4=CC(=O)C=C[C@]4(C)[C@@]3(F)[C@@H](O)C[C@]2(C)[C@@]1(OC(=O)CC)C(=O)COC(=O)CC	FALSE	Training
5621-86-3	CNC1C=CC(Cl)=CC=1C(=O)C1=CC=CC=C1Cl	FALSE	Training
56632-42-9	CC1C=CC=C2C=1NC(=O)C2(C1C=CC(=CC=1)OC(=O)OCC)C1C=CC(=CC=1)OC(=O)OCC	FALSE	Training
56741-95-8	NC1NC(=C(Br)C(=O)N=1)C1C=CC=CC=1	FALSE	Training
57375-63-0	CCN(C1C=CC=CC=1)C(=O)OC1C=C(C=CC=1)NC(=O)OC(C)C	FALSE	Training
58327-09-6	CC1CC(CC(C)(C)C1)OC(=O)COC1C=CC(F)=CC=1	FALSE	Training
58327-14-3	CC1(C)CC(CC(C)C1)OC(=O)C(C)Oc1cc(ccc1)C(F)(F)F	FALSE	Training
59875-04-6	CCCC(=O)NC(C)C(O)=O	FALSE	Training
60012-88-6	CCN(CC1CC2(CC(CN(CC)CC)OC2=O)C(=O)O1)CC	FALSE	Training
60012-89-7	O=C1OC(CC21CC(CN1CCCCC1)OC2=O)CN1CCCCC1	FALSE	Training
60312-67-6	O=C1C(Oc2ccccc21)c1ccccc1	FALSE	Training
61379-65-5	CO[C@H]1C=CO[C@@]2(C)OC3=C(C4=C(C(O)=C3C)C(O)=C(NC(=O)C(C)=CC=C[C@H](C)[C@H](O)[C@@H](C)[C@@H](O)[C@@H](C)[C@H](OC(C)=O)[C@@H]1C)C(/C=N/N1CCN(CC1)C1CCCC1)=C4O)C2=O |c:25,t:3,27|	FALSE	Training
61668-40-4	CCOC=CCCCCCCCC	FALSE	Training
623-43-8	C/C=C/C(=O)OC	FALSE	Training
6277-14-1	CC1(C)C(CCC2(C)C1CCC1(C)C2C(=O)C=C2C3CC(C)(CCC3(C)CCC12C)C(O)=O)OC(C)=O	FALSE	Training
6361-21-3	[O-][N+](=O)C1C=C(C=O)C(Cl)=CC=1	FALSE	Training
63782-90-1	CC(C)OC(=O)[C@@H](C)N(C1=CC(Cl)=C(F)C=C1)C(=O)C1C=CC=CC=1	FALSE	Training
63927-73-1	CN1C=CN=C1CC1N=NNN=1	FALSE	Training
63990-57-8	CC(CCC)c1cc(ccc1OCC(=O)Cl)C(C)CCC	FALSE	Training
65-14-5	CCC(C(C#N)c1ccc(O)cc1)c1ccc(O)cc1	FALSE	Training
655-05-0	CN(C)C1=NC(=O)C(O1)c1ccccc1	FALSE	Training
67-73-2	CC1(C)O[C@@]2([C@@H](C[C@H]3[C@@H]4C[C@H](F)C5=CC(=O)C=C[C@]5(C)[C@@]4(F)[C@@H](O)C[C@]23C)O1)C(=O)CO	FALSE	Training
67358-82-1	CC(c1ccc(cc1)N1Cc2ccccc2C1=O)C(=O)C(N)=O	FALSE	Training
68649-11-6	CC(CCCCCCCC)C(C)CCCCCCCC	FALSE	Training
68844-77-9	COC1=CC=C(CCN2CCC(CC2)NC2=NC3=CC=CC=C3N2CC2C=CC(F)=CC=2)C=C1	FALSE	Training
69047-39-8	CC(C)(OC1C=CC(Cl)=CC=1)C(=O)OC(COC(=O)C1=CN=CC=C1)COC(=O)C1=CN=CC=C1	FALSE	Training
6925-69-5	O=C1C2=CC=CC=C2C2=NC3C=CC=C4C=CC=C(C4=3)N21	FALSE	Training
6926-73-4	CCOP(=S)(OCC)SSSP(=S)(OCC)OCC	FALSE	Training
6961-46-2	OCCNC(=O)C=CC1C=CC=CC=1	FALSE	Training
70-00-8	O[C@H]1C[C@@H](O[C@@H]1CO)N1C=C(C(=O)NC1=O)C(F)(F)F	FALSE	Training
70-10-0	O=C1NSC2C=C(Cl)C=CC=21	FALSE	Training
70458-96-7	CCN1C=C(C(O)=O)C(=O)C2=CC(F)=C(C=C12)N1CCNCC1	FALSE	Training
70700-29-7	CC(NCCCCCCCC)C(O)c1cc2CCCSc2cc1	FALSE	Training
7089-59-0	OC(CO)C1OC(OC(CO)C1O)c1ccco1	FALSE	Training
71130-54-6	N#CC1C=CC(=CC=1)NC(=O)OC1C=CC=CC=1	FALSE	Training
71475-35-9	CCNC(=O)NCC1=CC(Cl)=CC=C1	FALSE	Training
71953-72-5	CCC(C(CC)c1cc(O)ccc1)c1cc(O)ccc1	FALSE	Training
72324-18-6	CC(SC(=O)C1=CC=CS1)C(=O)NCC(O)=O	FALSE	Training
72391-46-9	CCOC(=O)C1(C)OC(=O)N(C2C=C(Cl)C=C(Cl)C=2)C1=O	FALSE	Training
724-18-5	NC(=O)NC(C1C=CC=CC=1)C1C=CC=CC=1	FALSE	Training
73815-11-9	COCC1CN(C(=O)O1)c1ccc(cc1)OCc1cc(ccc1)C#N	FALSE	Training
74115-24-5	ClC1C=CC=CC=1C1N=NC(=NN=1)C1=CC=CC=C1Cl	FALSE	Training
74531-87-6	CCOC(=O)C(=O)NC1=NC(=CS1)C1C=CC=CC=1	FALSE	Training
7491-02-3	CC(C)OC(=O)CCCCCCCCC(=O)OC(C)C	FALSE	Training
75511-23-8	CC1NC2C=CC(=CC=2C=1CC(=O)OCC(O)=O)OC	FALSE	Training
75511-25-0	CC1NC2C=CC(O)=CC=2C=1CC(=O)OCC(O)=O	FALSE	Training
77053-97-5	O=C(CCC1C=CC2OCOC=2C=1)C1C(=O)CC(CC1=O)C1C=CC=CC=1	FALSE	Training
77054-11-6	CC1C=CC(=CC=1)C1CC(=O)C(C(=O)CCC2C=CC3OCOC=3C=2)C(=O)C1	FALSE	Training
77054-16-1	O=C(Cc1ccccc1)C1C(=O)CC(CC1=O)c1ccccc1	FALSE	Training
78-63-7	CC(C)(C)OOC(C)(C)CCC(C)(C)OOC(C)(C)C	FALSE	Training
80-02-4	NC1C=CC(=CC=1)S(=O)(=O)C1C=CC(=CC=1)NCCO	FALSE	Training
80-07-9	O=S(=O)(C1C=CC(Cl)=CC=1)C1C=CC(Cl)=CC=1	FALSE	Training
81529-69-3	COCCOC(=O)C(=O)NC1=NC(=CS1)C1C=CC=CC=1	FALSE	Training
81529-71-7	COCCOCCOC(=O)C(=O)NC1=NC(=CS1)C1=CC=CC=C1	FALSE	Training
82413-20-5	CC/C(=C(\C1C=C(O)C=CC=1)/C1C=CC(=CC=1)OCCN(C)C)/C1C=CC=CC=1	FALSE	Training
82834-16-0	C[C@H](N[C@@H](CCC)C(=O)OCC)C(=O)N1[C@H]2CCCC[C@H]2C[C@H]1C(O)=O	FALSE	Training
82989-25-1	CCCCOC(=O)C(=O)NC1=CC(=CC=C1)C1NN=NN=1	FALSE	Training
833-50-1	C1=CC=CC=C1C1=NC2=CC=CC=C2O1	FALSE	Training
83395-33-9	C=CCOC(=O)NC1=NC(=CC2=NC(=O)ON21)N1CC=CCC1	FALSE	Training
84-59-3	OC1C2C=CC(Br)=C(O)C=2C=CC=1Br	FALSE	Training
84597-71-7	CNS(=O)(=O)C1=CC=CC=C1C1=NN=C(N)S1	FALSE	Training
849-55-8	CC(NC(C)CCc1ccccc1)C(O)c1ccc(O)cc1	FALSE	Training
87239-81-4	CC(C)OC(=O)OC(C)OC(=O)C1=C(CS[C@@H]2[C@H](NC(=O)/C(=N\OC)/C3=CSC(N)=N3)C(=O)N12)COC	FALSE	Training
87459-76-5	CSCC[C@H](NC(=O)CCSC(=O)C1C=CC=CC=1)C(O)=O	FALSE	Training
88599-33-1	NC(=O)OC1=CC=CC=C1C(=O)OC1C=CC=CC=1	FALSE	Training
88599-34-2	CCCCCCCCCCCCCCCC1C=CC=C(C=1)OC(=O)C1=CC=CC=C1OC(N)=O	FALSE	Training
88599-37-5	COC(=O)C1C=C(Cl)C=CC=1OC(N)=O	FALSE	Training
88599-41-1	CC(C)OC(=O)C1=CC=CC=C1OC(N)=O	FALSE	Training
88599-42-2	CC(C)OC(=O)C1C=C(Cl)C=CC=1OC(N)=O	FALSE	Training
88599-43-3	CCCCOC(=O)C1=CC=CC=C1OC(N)=O	FALSE	Training
88599-47-7	CC1=CC=CC=C1OC(=O)C1=CC=CC=C1OC(N)=O	FALSE	Training
88599-48-8	CC1=CC=CC=C1OC(=O)C1C=C(Cl)C=CC=1OC(N)=O	FALSE	Training
88599-49-9	CC1=CC(=CC=C1)OC(=O)C1=CC=CC=C1OC(N)=O	FALSE	Training
88599-51-3	NC(=O)OC1=CC=CC=C1C(=O)OC1=CC=CC=C1Cl	FALSE	Training
88599-62-6	NC(=O)OC1=CC=CC=C1C(=O)OC1=CC=C(Cl)C=C1	FALSE	Training
88599-64-8	NC(=O)OC1=CC=CC=C1C(=O)OC1C=CC(Cl)=CC=1Cl	FALSE	Training
88599-68-2	Cc1cccc(c1)OC(=O)c1ccc(Cl)cc1OC(N)=O	FALSE	Training
88599-69-3	CC1C=C(C=CC=1Cl)OC(=O)C1C=C(Cl)C=CC=1OC(N)=O	FALSE	Training
88599-70-6	CCCCCCCCCCCCCCCC1C=CC=C(C=1)OC(=O)C1C=C(Cl)C=CC=1OC(N)=O	FALSE	Training
88599-72-8	CCOC1=CC=C(C=C1)OC(=O)C1=CC=CC=C1OC(N)=O	FALSE	Training
88599-73-9	NC(=O)OC1=CC=CC=C1C(=O)OC1=CC=CC=C1[N+]([O-])=O	FALSE	Training
88599-74-0	NC(=O)OC1=CC=CC=C1C(=O)OC1C=CC(=CC=1)[N+]([O-])=O	FALSE	Training
90-49-3	CCC(C1C=CC=CC=1)C(=O)NC(N)=O	FALSE	Training
9001-73-4	NCCC(=O)NC(CC1=CN=CN1)C(O)=O	FALSE	Training
905-30-6	CC12CCC3C(CC=C4C=C(CCC43C)N3CCCC3)C1CCC2=O	FALSE	Training
90729-43-4	CC(C)(C)C1C=CC(=CC=1)C(=O)CCCN1CCC(CC1)OC(C1C=CC=CC=1)C1C=CC=CC=1	FALSE	Training
93-02-7	COC1=CC=C(C=C1C=O)OC	FALSE	Training
963-39-3	[O-][N+]1CC(=O)NC2C=CC(Cl)=CC=2C=1C1C=CC=CC=1	FALSE	Training
99-11-6	OC(=O)C1C=C(O)NC(=O)C=1	FALSE	Training
99-82-1	CC(C)C1CCC(C)CC1	FALSE	Training
100093-45-6	COC1C=C(C=C(C(=O)NC2=CC=CC=C2C(O)=O)C(=O)NC2=CC=CC=C2C(O)=O)C=CC=1OC	FALSE	Training
100217-51-4	CCC(CC)NC1=NN=C(C2=CC=CC=C21)C1C=CC=CC=1	FALSE	Training
100237-68-1	CC(C)(C)CNC1=NN=C(C2=CC=CC=C21)C1C=CC=CC=1	FALSE	Training
10032-15-2	CCCCCCOC(=O)C(C)CC	FALSE	Training
100596-38-1	COC(=O)C1C=C(C=C(C=1)C(=O)OC)OC1C=CC(=CC=1N)C(=O)OC	FALSE	Training
100706-81-8	CN1C(=O)C2=C(N=CN2CC(=O)N2CCOCC2)N(C)C1=O	FALSE	Training
100981-43-9	NC(N)=NC1=NC(CSCC/N=C/NS(=O)(=O)C2C=CC(Br)=CC=2)=CS1	FALSE	Training
101-94-0	CC1=CC=C(C=C1)OC(=O)CC1C=CC=CC=1	FALSE	Training
101007-06-1	CC1(C)[C@@H]([C@@H]1/C=C\C(=O)OC(C(F)(F)F)C(F)(F)F)C(=O)O[C@H](C#N)C1=CC(=CC=C1)OC1C=CC=CC=1	FALSE	Training
102-13-6	CC(C)COC(=O)CC1C=CC=CC=1	FALSE	Training
102-17-0	COC1C=CC(COC(=O)CC2C=CC=CC=2)=CC=1	FALSE	Training
102-22-7	CC(C)=CCC/C(/C)=C/COC(=O)CC1C=CC=CC=1	FALSE	Training
10238-21-8	COC1C=CC(Cl)=CC=1C(=O)NCCC1C=CC(=CC=1)S(=O)(=O)NC(=O)NC1CCCCC1	FALSE	Training
10254-57-6	CCCCN(CCCC)C(=S)SCSC(=S)N(CCCC)CCCC	FALSE	Training
10291-28-8	CC1C=CC(=CC=1)NC1=CC(=C(C=C1C(O)=O)NC1C=CC(C)=CC=1)C(O)=O	FALSE	Training
103-38-8	CC(C)CC(=O)OCC1C=CC=CC=1	FALSE	Training
103-59-3	CC(C)C(=O)OCC=CC1C=CC=CC=1	FALSE	Training
103-60-6	CC(C)C(=O)OCCOC1C=CC=CC=1	FALSE	Training
103079-06-7	CC(O)C1=CCC(CC1O)C(C)(C)O	FALSE	Training
10310-32-4	CCO[C@@H]1O[C@@H]([C@H](OCC2=CC=CC=C2)[C@H]1O)C(COCC1=CC=CC=C1)OCC1=CC=CC=C1	FALSE	Training
103112-35-2	CCOC(=O)C1N=C(N(N=1)C1C=CC(Cl)=CC=1Cl)C(Cl)(Cl)Cl	FALSE	Training
10329-95-0	O=C1C(CCC(=O)N1CN1CCOCC1)N1C(=O)c2ccccc2C1=O	FALSE	Training
10329-96-1	O=C1CC(CC(=O)N1CN1CCOCC1)N1C(=O)C2=CC=CC=C2C1=O	FALSE	Training
103361-09-7	C#CCN1C2C=C(C(F)=CC=2OCC1=O)N1C(=O)C2CCCCC=2C1=O	FALSE	Training
10397-75-8	CNC(=O)C1C(I)=C(NC(=O)CCCCC(=O)NC2C(I)=C(C(I)=C(C=2I)C(=O)NC)C(O)=O)C(I)=C(C=1I)C(O)=O	FALSE	Training
104-20-1	CC(=O)CCC1=CC=C(C=C1)OC	FALSE	Training
104-27-8	CCC(=O)C=CC1C=CC(=CC=1)OC	FALSE	Training
104-53-0	O=CCCC1C=CC=CC=1	FALSE	Training
104-66-5	C(COC1C=CC=CC=1)OC1C=CC=CC=1	FALSE	Training
104040-78-0	COC1=CC(=NC(NC(=O)NS(=O)(=O)C2=NC=CC=C2C(F)(F)F)=N1)OC	FALSE	Training
104206-82-8	CS(=O)(=O)C1=CC(=C(C=C1)C(=O)C1C(=O)CCCC1=O)[N+]([O-])=O	FALSE	Training
10484-36-3	COC1C=C(C=CC)C=CC=1OCCCCC	FALSE	Training
10486-14-3	CC(=C)CCC[C@H](C)CCOC(=O)CC1C=CC=CC=1	FALSE	Training
105-21-5	CCCC1CCC(=O)O1	FALSE	Training
105-82-8	CC(OCCC)OCCC	FALSE	Training
105-86-2	CC(C)=CCC/C(/C)=C/COC=O	FALSE	Training
105-90-8	CC(C)=CCC/C(/C)=C/COC(=O)CC	FALSE	Training
105-91-9	CC(C)=CCC/C(/C)=C\COC(=O)CC	FALSE	Training
10519-11-6	CC(=O)OC1CC2CCCCC2CC1	FALSE	Training
105239-91-6	CO/N=C(/C1=NSC(N)=N1)\C(=O)N[C@H]1[C@H]2SCC(C[N+]34CCC(CC3)(CC4)C(N)=O)=C(C([O-])=O)N2C1=O	FALSE	Training
105426-99-1	CC12CCC3C(CCc4cc(ccc43)OC(=O)c3ccccc3)C1CCC2OC(=O)COC(=O)CCCc1ccc(cc1)NCCCl	FALSE	Training
10552-74-6	CC(C)OC(=O)C1C=C(C=C(C=1)C(=O)OC(C)C)[N+]([O-])=O	FALSE	Training
106-02-5	O=C1CCCCCCCCCCCCCCO1	FALSE	Training
106-11-6	CCCCCCCCCCCCCCCCCC(=O)OCCOCCO	FALSE	Training
106-21-8	CC(C)CCCC(C)CCO	FALSE	Training
106-30-9	CCCCCCC(=O)OCC	FALSE	Training
106-65-0	COC(=O)CCC(=O)OC	FALSE	Training
106-68-3	CCCCCC(=O)CC	FALSE	Training
106-73-0	CCCCCCC(=O)OC	FALSE	Training
106691-40-1	O=C1Nc2ccccc2SC1CC(=O)Nc1cc(Cl)ccc1	FALSE	Training
106904-09-0	CC1C(Cl)=C(C=CC=1S(C)(=O)=O)C(O)=O	FALSE	Training
107-46-0	C[Si](C)(C)O[Si](C)(C)C	FALSE	Training
107-74-4	CC(CCO)CCCC(C)(C)O	FALSE	Training
107-75-5	CC(CC=O)CCCC(C)(C)O	FALSE	Training
107934-68-9	NC1C=CC(=CC=1Cl)C1(C2=CC=CC=C2C2=CC=CC=C12)C1=CC(Cl)=C(N)C=C1	FALSE	Training
1084-65-7	CC1=CC2CCCS(=O)(=O)C=2C=C1S(N)(=O)=O	FALSE	Training
1086-02-8	N#CC1=C(C(C#N)=C(Cl)N=C1Cl)C1C=CC=CC=1	FALSE	Training
109-15-9	CCCCCCCCOC(=O)C(C)C	FALSE	Training
109-19-3	CCCCOC(=O)CC(C)C	FALSE	Training
109-29-5	O=C1CCCCCCCCCCCCCCCO1	FALSE	Training
110-05-4	CC(C)(C)OOC(C)(C)C	FALSE	Training
110-25-8	CCCCCCCC/C=C\CCCCCCCC(=O)N(C)CC(O)=O	FALSE	Training
110-36-1	CCCCCCCCCCCCCC(=O)OCCCC	FALSE	Training
110-41-8	CCCCCCCCCC(C)C=O	FALSE	Training
11071-47-9	CC(C)CCCC=C	FALSE	Training
110871-86-8	C[C@@H]1CN(C[C@H](C)N1)C1=C(F)C2=C(C(N)=C1F)C(=O)C(=CN2C1CC1)C(O)=O |&1:1,5|	FALSE	Training
111-61-5	CCCCCCCCCCCCCCCCCC(=O)OCC	FALSE	Training
111-85-3	CCCCCCCCCl	FALSE	Training
11115-82-5	CCC(C)CCCC/C=C/C=C/C(=O)NC(CC(O)=O)C(=O)NC1C(C)OC(=O)C(NC(=O)C(C)NC(=O)C(CC2CNC(N)=N2)NC(=O)NC(=O)C(NC(=O)C(CO)NC(=O)C(NC(=O)C(CC2CNC(N)=N2)NC(=O)C(CCCNC(N)=O)NC(=O)C(NC(=O)C(NC(=O)C(NC(=O)C(NC(=O)N(CCCCN)C(=O)C(NC1=O)C1C=CC(O)=CC=1)C(C)O)C1C=CC(O)=CC=1)C1C=CC(O)=CC=1)C(C)O)C1C=CC(O)=CC=1)C1=CC(Cl)=C(O)C(Cl)=C1)C1C=CC(O)=CC=1	FALSE	Training
111223-26-8	NCCCC[C@H](OP(O)(=O)CCCCC1C=CC=CC=1)C(=O)N1CCC[C@H]1C(O)=O	FALSE	Training
11141-17-6	C/C=C(\C)/C(=O)O[C@H]1C[C@@H](OC(C)=O)[C@]2(CO[C@@H]3[C@@H]2[C@@]21CO[C@@](O)([C@H]2[C@@](C)([C@@H]3O)[C@]12O[C@@]1(C)[C@H]1C[C@@H]2O[C@@H]2OC=C[C@@]21O)C(=O)OC)C(=O)OC	FALSE	Training
1117-55-1	CCCCCCCC(=O)OCCCCCC	FALSE	Training
112-06-1	CCCCCCCOC(C)=O	FALSE	Training
112-12-9	CCCCCCCCCC(C)=O	FALSE	Training
112-17-4	CCCCCCCCCCOC(C)=O	FALSE	Training
112-43-6	C=CCCCCCCCCCO	FALSE	Training
112-44-7	CCCCCCCCCCC=O	FALSE	Training
112-45-8	C=CCCCCCCCCC=O	FALSE	Training
112-91-4	CCCCCCCC/C=C\CCCCCCCC#N	FALSE	Training
112-95-8	CCCCCCCCCCCCCCCCCCCC	FALSE	Training
1121-07-9	CN1C(=O)CCC1=O	FALSE	Training
112881-58-0	CN(C)C(=O)C1C=C(C2C3NC(=CC=3C(=O)C(=O)C=2N=1)C(=O)N(C)C)C(=O)N(C)C	FALSE	Training
113614-08-7	CCC(OC1=CC(=C(F)C=C1)C(F)(F)F)C(O)=NCC1C=CC=CC=1	FALSE	Training
113658-85-8	CCOC(=O)C1C(C)C(C(=O)OCCN2C(=O)c3ccccc3S2(=O)=O)=C(C)NC=1C	FALSE	Training
113885-32-8	CCCCCCCCCCOCCN1CCCC1=O	FALSE	Training
1139-30-6	CC1(C)C[C@H]2[C@H]1CC[C@@]1(C)O[C@@H]1CCC2=C	FALSE	Training
114311-32-9	CC1(N=C(NC1=O)C1=NC=C(COC)C=C1C(O)=O)C(C)C	FALSE	Training
1156-19-0	CC1C=CC(=CC=1)S(=O)(=O)NC(=O)NN1CCCCCC1	FALSE	Training
115895-09-5	CCOC(=O)C1=CC(Cl)=C(OC(=O)OCCCCCCCCCCCCCCCC)C(Cl)=C1	FALSE	Training
115960-14-0	C[C@@H]1O[C@@H](OC[C@H]2O[C@@H](OC3=CC4OC(=CC(=O)C=4C(=C3)OCCO)C3=CC(O)=C(C=C3)OC)[C@H](O)[C@@H](O)[C@@H]2O)[C@H](O)[C@H](O)[C@H]1O	FALSE	Training
116-66-5	CC1C(=C2C(=CC=1[N+]([O-])=O)C(C)(C)CC2(C)C)[N+]([O-])=O	FALSE	Training
116-75-6	CC1=CC(C)=C(NC2=CC=C(NC3C(C)=CC(C)=CC=3C)C3=C2C(=O)C2=CC=CC=C2C3=O)C(C)=C1	FALSE	Training
117-08-8	O=C1OC(=O)C2C1=C(Cl)C(Cl)=C(Cl)C=2Cl	FALSE	Training
117337-19-6	COC(=O)CSC1C=C(/N=C2\SC(=O)N3CCCCN3\2)C(F)=CC=1Cl	FALSE	Training
117428-22-5	COC(=O)/C(=C/OC)/C1C=CC=CC=1COC1C=CC=C(N=1)C(F)(F)F	FALSE	Training
117467-28-4	CC1N=CSC=1/C=C\C1CS[C@@H]2[C@H](NC(=O)/C(=N\OC)/C3=CSC(N)=N3)C(=O)N2C=1C(=O)OCOC(=O)C(C)(C)C	FALSE	Training
117827-06-2	CCCCCCCCCCCCCCCC(=O)NC1=CC(Cl)=C(CC)C(Cl)=C1O	FALSE	Training
118-56-9	CC1CC(CC(C)(C)C1)OC(=O)C1C=CC=CC=1O	FALSE	Training
118314-35-5	O=C1C2=NNN=C2N=C2SC(CCC3CCCCC3)=NN21	FALSE	Training
1185-55-3	C[Si](OC)(OC)OC	FALSE	Training
118562-73-5	CC(CO)C1CCCCCCCCCCC1	FALSE	Training
119-41-5	CCOC(=O)COC1=CC2OC(=CC(=O)C=2C=C1)C1C=CC=CC=1	FALSE	Training
119798-44-6	CCOC(=O)CCCCC=CCC=CCC=CCC=CCC	FALSE	Training
120-78-5	C1=CC=CC2SC(=NC=21)SSC1=NC2C=CC=CC=2S1	FALSE	Training
120162-55-2	CN1N=NC(=N1)C1C=NN(C)C=1S(=O)(=O)NC(=O)NC1N=C(C=C(N=1)OC)OC	FALSE	Training
120923-37-7	CS(=O)(=O)N(C)S(=O)(=O)NC(O)=NC1=NC(=CC(=N1)OC)OC	FALSE	Training
121-06-2	CC1C=CC=C(C)C=1OP(=O)(OC1C(C)=CC=CC=1C)OC1C(C)=CC=CC=1C	FALSE	Training
121808-62-6	OC(=O)[C@@H]1CSCN1C(=O)[C@@H]1CCC(=O)N1	FALSE	Training
122-43-0	CCCCOC(=O)CC1C=CC=CC=1	FALSE	Training
122-68-9	O=C(C=CC1C=CC=CC=1)OCCCC1C=CC=CC=1	FALSE	Training
1220-83-3	COC1C=C(NS(=O)(=O)C2C=CC(N)=CC=2)N=CN=1	FALSE	Training
122008-85-9	CCCCOC(=O)[C@@H](C)OC1C=CC(=CC=1)OC1C=CC(=CC=1F)C#N	FALSE	Training
12225-18-2	CC(=O)C(/N=N/C1=CC(OC)=C(C=C1OC)S(=O)(=O)NC1C=CC=CC=1)C(=O)NC1=CC(OC)=C(Cl)C=C1OC	FALSE	Training
12237-62-6	Oc1ccc(Nc2ccccc2)c2c1C(=O)c1ccccc1C2=O	FALSE	Training
122548-33-8	COC1=CC(=NC(N=C(O)NS(=O)(=O)C2=C(Cl)N=C3C=CC=CN32)=N1)OC	FALSE	Training
1229-55-6	COC1C=CC=CC=1N=NC1C(O)=CC=C2C=CC=CC2=1	FALSE	Training
123-29-5	CCCCCCCCC(=O)OCC	FALSE	Training
123-35-3	CC(C)=CCCC(=C)C=C	FALSE	Training
123-99-9	OC(=O)CCCCCCCC(O)=O	FALSE	Training
124-04-9	OC(=O)CCCCC(O)=O	FALSE	Training
124-19-6	CCCCCCCCC=O	FALSE	Training
124-25-4	CCCCCCCCCCCCCC=O	FALSE	Training
124495-18-7	FC1C=CC(=CC=1)OC1=CC=NC2=CC(Cl)=CC(Cl)=C12	FALSE	Training
1253-28-7	CC12CCC3C4CCC(=O)C=C4CCC3C1CCC2(OC(=O)CCCCC)C(C)=O	FALSE	Training
126-07-8	COC1=CC(=O)C[C@@H](C)[C@@]21OC1C(Cl)=C(C=C(OC)C=1C2=O)OC	FALSE	Training
126-13-6	CC(=O)OC[C@@]1(O[C@H]2O[C@H](COC(C)=O)[C@@H](OC(=O)C(C)C)[C@H](OC(=O)C(C)C)[C@H]2OC(=O)C(C)C)O[C@H](COC(=O)C(C)C)[C@@H](OC(=O)C(C)C)[C@@H]1OC(=O)C(C)C	FALSE	Training
126-14-7	CC(=O)O[C@@H]1[C@@H](OC(C)=O)[C@@H](O[C@]2(COC(C)=O)O[C@H](COC(C)=O)[C@@H](OC(C)=O)[C@@H]2OC(C)=O)O[C@H](COC(C)=O)[C@H]1OC(C)=O	FALSE	Training
126-64-7	CC(C)=CCCC(C)(C=C)OC(=O)C1C=CC=CC=1	FALSE	Training
126-71-6	CC(C)COP(=O)(OCC(C)C)OCC(C)C	FALSE	Training
127-25-3	CC(C)C1CC[C@H]2C(C=1)=CC[C@H]1[C@@](C)(CCC[C@]21C)C(=O)OC	FALSE	Training
127966-78-3	OCCSCC(=O)NCCCOC1C=C(CN2CCCCC2)C=CC=1	FALSE	Training
128-69-8	O=C1OC(=O)C2C=CC3=C4C=2C1=CC=C4C1C=CC2=C4C=1C3=CC=C4C(=O)OC2=O	FALSE	Training
129630-19-9	CCOC(=O)COC1C=C(C2=NN(C)C(OC(F)F)=C2Cl)C(F)=CC=1Cl	FALSE	Training
130-17-6	CC1C=CC2N=C(SC=2C=1S(O)(=O)=O)C1C=CC(N)=CC=1	FALSE	Training
130-20-1	O=C1C2=C3NC4C(NC3=C(Cl)C=C2C(=O)C2C=CC=CC1=2)=C1C(=CC=4Cl)C(=O)C2C=CC=CC=2C1=O	FALSE	Training
13074-65-2	CCCCCCC1CCCC1=O	FALSE	Training
131-92-0	O=C(NC1=CC2=C(NC3C4=C(C=CC2=3)C(=O)C2C(=CC=CC=2C4=O)NC(=O)C2C=CC=CC=2)C2=C1C(=O)C1C=CC=CC=1C2=O)C1C=CC=CC=1	FALSE	Training
13115-71-4	NC(=O)CC[C@H](NC(=O)CN)C(O)=O	FALSE	Training
13147-25-6	CCN(CCO)N=O	FALSE	Training
131807-57-3	CC1(OC(=O)N(NC2C=CC=CC=2)C1=O)C1C=CC(=CC=1)OC1C=CC=CC=1	FALSE	Training
131860-33-8	COC(=O)/C(=C/OC)/C1=CC=CC=C1OC1=CC(=NC=N1)OC1=CC=CC=C1C#N	FALSE	Training
1324-76-1	OS(=O)(=O)C1=CC=CC=C1NC1C=CC(=CC=1)C(C1C=CC(=CC=1)NC1C=CC=CC=1)=C1C=CC(C=C1)=NC1C=CC=CC=1 |t:34,41|	FALSE	Training
13256-22-9	CN(CC(O)=O)N=O	FALSE	Training
13257-44-8	CCCCCCC#CC(OC)OC	FALSE	Training
134-36-1	CO[C@]1(C)C[C@@H](O[C@@H](C)[C@@H]1O)O[C@@H]1[C@@H](C)C(=O)O[C@H](CC)[C@@](C)(O)[C@H](O)[C@@H](C)C(=O)[C@H](C)C[C@@](C)(O)[C@H](O[C@@H]2O[C@H](C)C[C@@H]([C@H]2OC(=O)CC)N(C)C)[C@H]1C	FALSE	Training
134605-64-4	CC(C)(OC(=O)C1C=C(C=CC=1Cl)N1C(=O)C=C(N(C)C1=O)C(F)(F)F)C(=O)OCC=C	FALSE	Training
135-62-6	COC1=CC=CC=C1NC(=O)C1=CC2C=CC=CC=2C=C1O	FALSE	Training
135-63-7	CC1C=CC(Cl)=CC=1NC(=O)C1C=C2C=CC=CC2=CC=1O	FALSE	Training
13515-40-7	CC(=O)C(N=NC1=CC=C(Cl)C=C1[N+]([O-])=O)C(=O)NC1=CC=CC=C1OC	FALSE	Training
13647-35-3	C[C@]12CC(C#N)=C(O)[C@H]3O[C@@]13CC[C@@H]1[C@@H]2CC[C@@]2(C)[C@H]1CC[C@@H]2O	FALSE	Training
13654-09-6	BrC1C(C2=C(Br)C(Br)=C(Br)C(Br)=C2Br)=C(Br)C(Br)=C(Br)C=1Br	FALSE	Training
137-03-1	CCCCCCCC1CCCC1=O	FALSE	Training
137-66-6	CCCCCCCCCCCCCCCC(=O)OC[C@H](O)[C@H]1OC(=O)C(O)=C1O	FALSE	Training
13706-86-0	CC(=O)C(=O)CC(C)C	FALSE	Training
138-22-7	CCCCOC(=O)C(C)O	FALSE	Training
139-70-8	CC(C)=CCCC(C)CCOC(=O)CC1C=CC=CC=1	FALSE	Training
139001-49-3	CC(CON=C(CCC)C1C(=O)CC(CC=1O)C1CSCCC1)OC1C=CC(Cl)=CC=1	FALSE	Training
1397-89-3	C[C@H]1C=CC=CC=CC=CC=CC=CC=C[C@@H](C[C@@H]2O[C@@](O)(C[C@H](O)[C@H]2C(O)=O)C[C@@H](O)C[C@@H](O)[C@H](O)CC[C@@H](O)C[C@@H](O)CC(=O)O[C@@H](C)[C@H](C)[C@@H]1O)O[C@@H]1O[C@H](C)[C@@H](O)[C@H](N)[C@@H]1O |t:2,4,6,8,10,12,14|	FALSE	Training
1401-69-0	CC1C=CC(=O)[C@H](C)C[C@H](CC=O)[C@H](O[C@@H]2O[C@H](C)[C@@H](O[C@H]3C[C@@](C)(O)[C@@H](O)[C@H](C)O3)[C@@H]([C@H]2O)N(C)C)[C@@H](C)[C@H](O)CC(=O)O[C@H](CC)C(CO[C@@H]2O[C@H](C)[C@@H](O)[C@@H](OC)[C@H]2OC)C=1 |c:66,t:2|	FALSE	Training
1406-66-2	CC(C)CCCC(C)CCCC(C)CCCC1(C)CCC2=C(O1)C(C)=CC(O)=C2C	FALSE	Training
140695-21-2	CNCC1=CC=C(CSCCN/C(/NCC(O)C2=CC=C(O)C=C2)=N/S(C)(=O)=O)O1	FALSE	Training
141-11-7	CC(=O)OCCC(C)CCCC(C)=C	FALSE	Training
141-14-0	CC(C)=CCCC(C)CCOC(=O)CC	FALSE	Training
141112-29-0	CS(=O)(=O)C1C=C(C=CC=1C(=O)C1C=NOC=1C1CC1)C(F)(F)F	FALSE	Training
141776-32-1	CCS(=O)(=O)C1N=C2C=CC=CN2C=1S(=O)(=O)NC(=O)NC1=NC(=CC(=N1)OC)OC	FALSE	Training
142-55-2	CCCCCCCCCCCC(=O)OCC(C)O	FALSE	Training
142-90-5	CC(=C)C(=O)OCCCCCCCCCCCC	FALSE	Training
1421-14-3	COC1C=C(CC(=O)OCCC)C=CC=1OCC(=O)N(CC)CC	FALSE	Training
142770-42-1	CCCOC1=CC=C(Cl)C2=C1SC1C=CC=CC=1C2=O	FALSE	Training
143-13-5	CCCCCCCCCOC(C)=O	FALSE	Training
143390-89-0	CC1C=CC=CC=1OCC1C=CC=CC=1/C(=N\OC)/C(=O)OC	FALSE	Training
144-39-8	CC(C)=CCCC(C)(C=C)OC(=O)CC	FALSE	Training
14417-88-0	CCCCC/C=C\C/C=C\CCCCCCCC(=O)NC(C)C1C=CC=CC=1	FALSE	Training
144651-06-9	CC1=CC(C)=NC(NC(=O)NS(=O)(=O)C2C=CC=CC=2C(=O)OC2COC2)=N1	FALSE	Training
144740-53-4	COC1=CC(=NC(NC(=O)NS(=O)(=O)C2N=C(C=CC=2C(=O)OC)C(F)(F)F)=N1)OC	FALSE	Training
145-39-1	CC1C(=C(C(=C(C)C=1C)[N+]([O-])=O)C(C)(C)C)[N+]([O-])=O	FALSE	Training
14504-73-5	COc1c2C(C3OC(=O)c4c(N)c(OCC)c(OCC)c(OCC)c43)N(C)CCc2cc2OCOc21	FALSE	Training
145701-23-1	COC1=NC=C(F)C2=NC(=NN21)S(=O)(=O)NC1C(F)=CC=CC=1F	FALSE	Training
14605-22-2	CC(CCC(=O)NCCS(O)(=O)=O)C1CCC2C3C(CCC21C)C1(C)CCC(O)CC1CC3O	FALSE	Training
147150-35-4	COC(=O)C1C=CC=C(Cl)C=1NS(=O)(=O)C1N=C2C=C(F)N=C(OCC)N2N=1	FALSE	Training
1477-19-6	CCC1OC2=CC=CC=C2C=1C(=O)C1C=CC(O)=CC=1	FALSE	Training
14816-20-7	CCOP(=S)(ON=C(C#N)C1=CC=CC=C1Cl)OCC	FALSE	Training
149877-41-8	COC1C=CC(=CC=1NNC(=O)OC(C)C)C1C=CC=CC=1	FALSE	Training
149961-52-4	CO/N=C(/C(=O)NC)\C1=CC=CC=C1COC1C=C(C)C=CC=1C	FALSE	Training
149979-41-9	CCC(=NOC/C=C/Cl)C1=C(O)CC(CC1=O)C1CCOCC1	FALSE	Training
150-86-7	CC(C)CCC[C@@H](C)CCC[C@@H](C)CCC/C(/C)=C/CO	FALSE	Training
150114-71-9	NC1=CC(Cl)=NC(C(O)=O)=C1Cl	FALSE	Training
1504-74-1	COc1ccccc1C=CC=O	FALSE	Training
15208-16-9	CNc1[n]c(Nc2cc(c(cc2)C=Cc2ccc(cc2S(O)(=O)=O)Nc2[n]c(NC)[n]c([n]2)N(CCO)CCO)S(O)(=O)=O)[n]c([n]1)N(CCO)CCO	FALSE	Training
15220-87-8	CC=CC=CC=CC=CC=CC=CC=C	FALSE	Training
15299-99-7	CC(OC1C=CC=C2C=CC=CC2=1)C(=O)N(CC)CC	FALSE	Training
15307-93-4	ClC1C=CC=C(Cl)C=1NC1C=CC=CC=1	FALSE	Training
15308-01-7	O=C(CCl)N(C1C(Cl)=CC=CC=1Cl)C1C=CC=CC=1	FALSE	Training
1531-95-9	OC1CCC(CC1)N1CCCCC1	FALSE	Training
154-23-4	O[C@H]1CC2=C(C=C(O)C=C2O)O[C@@H]1C1=CC(O)=C(O)C=C1	FALSE	Training
15471-17-7	[O-]S(=O)(=O)CCC[N+]1C=CC=CC=1	FALSE	Training
15520-11-3	CC(C)(C)C1CCC(CC1)OC(=O)OOC(=O)OC1CCC(CC1)C(C)(C)C	FALSE	Training
1568-80-5	CC1(C)CC2(CC(C)(C)C3=CC=C(O)C=C23)C2C=C(O)C=CC1=2	FALSE	Training
161050-58-4	COC1=CC=CC(C(=O)NN(C(=O)C2C=C(C)C=C(C)C=2)C(C)(C)C)=C1C	FALSE	Training
16143-18-3	CC(C)(C)C1C=C2N=C(OC2=CC=1)C1C=CC(C=CC2C=CC(=CC=2)C2C=CC=CC=2)=CC=1	FALSE	Training
1637-39-4	C/C(/CO)=C\CNC1=NC=NC2NC=NC1=2	FALSE	Training
16409-46-4	CC1CC(OC(=O)CC(C)C)C(CC1)C(C)C	FALSE	Training
166412-78-8	CC(C)CCCCCCOC(=O)C1CCCCC1C(=O)OCCCCCCC(C)C	FALSE	Training
16846-24-5	CC(=O)O[C@@H]1CC(=O)O[C@H](C)CC=CC=C[C@H](O)[C@H](C)C[C@H](CC=O)[C@H](O[C@@H]2O[C@H](C)[C@@H](O[C@H]3C[C@@](C)(O)[C@H](OC(=O)CC(C)C)[C@H](C)O3)[C@@H]([C@H]2O)N(C)C)C1OC |t:12,14|	FALSE	Training
16870-37-4	CCC(C)(C)OC(=O)N[C@@H](CC1=CNC2C=CC=CC1=2)C(=O)N[C@@H](CCSC)C(=O)N[C@@H](CC(O)=O)C(=O)N[C@@H](CC1C=CC=CC=1)C(N)=O	FALSE	Training
1695-77-8	C[C@@H]1CC(=O)[C@]2(O)O[C@H]3[C@H](O[C@@H]2O1)[C@@H](O)[C@H](NC)[C@H](O)[C@@H]3NC	FALSE	Training
1717-00-6	CC(F)(Cl)Cl	FALSE	Training
17230-88-5	C[C@]12CC[C@H]3[C@@H](CCC4=CC5ON=CC=5C[C@@]43C)[C@@H]1CC[C@@]2(O)C#C	FALSE	Training
1733-25-1	C/C(=C\C)/C(=O)OC(C)C	FALSE	Training
17351-75-6	C=COCC1CCC(COC=C)CC1	FALSE	Training
17418-58-5	NC1=C2C(=C(O)C=C1OC1C=CC=CC=1)C(=O)C1C=CC=CC=1C2=O	FALSE	Training
17511-60-3	CCC(=O)OC1CC2CC1C1CC=CC21	FALSE	Training
17560-51-9	CC1=CC=CC=C1N1C(C)NC2=CC(Cl)=C(C=C2C1=O)S(N)(=O)=O	FALSE	Training
17564-84-0	CC1CC(CC(C)(C)C1)OC(=O)COc1ccc(Cl)cc1	FALSE	Training
1766-91-2	CCCCCC1NS(=O)(=O)C2=CC(=C(C=C2N1)C(F)(F)F)S(N)(=O)=O	FALSE	Training
17692-24-9	OC1C=CC(=CC=1)C1(OC2=CC=CC=C2NC1=O)C1C=CC(O)=CC=1	FALSE	Training
1770-80-5	CCCCOC(=O)C1C(C(=O)OCCCC)C2(Cl)C(Cl)=C(Cl)C1(Cl)C2(Cl)Cl	FALSE	Training
17924-92-4	C[C@H]1CCCC(=O)CCCC=CC2C=C(O)C=C(O)C=2C(=O)O1 |t:10|	FALSE	Training
180591-20-2	C(C1C=CC=CC=1)N(CC1C=CC=CC=1)SC1=NC2=CC=CC=C2S1	FALSE	Training
1808-26-0	CCCCCC=CCC=CCC=CCC=CCCCC(=O)OCC	FALSE	Training
181587-01-9	CCS(=O)C1=C(N)N(N=C1C#N)C1C(Cl)=CC(=CC=1Cl)C(F)(F)F	FALSE	Training
1824-50-6	NS(=O)(=O)C1=CC2=C(C=C1Cl)NC(CC1=CC=CC=C1)NS2(=O)=O	FALSE	Training
1824-58-4	CCC1NS(=O)(=O)C2C=C(C(Cl)=CC=2N1)S(N)(=O)=O	FALSE	Training
1843-05-6	CCCCCCCCOC1=CC(O)=C(C=C1)C(=O)C1C=CC=CC=1	FALSE	Training
18516-18-2	CC(CO)(CO)C=O	FALSE	Training
18794-84-8	CC(C)=CCC/C(/C)=C/CCC(=C)C=C	FALSE	Training
188425-85-6	O=C(NC1C=CC=CC=1C1C=CC(Cl)=CC=1)C1C=CC=NC=1Cl	FALSE	Training
18871-14-2	CCCCCC1COCCC1OC(C)=O	FALSE	Training
19044-88-3	CCCN(CCC)C1C(=CC(=CC=1[N+]([O-])=O)S(N)(=O)=O)[N+]([O-])=O	FALSE	Training
19089-92-0	CC=CC(=O)OCCCCCC	FALSE	Training
19130-96-2	OC[C@H]1NC[C@H](O)[C@@H](O)[C@@H]1O	FALSE	Training
19186-97-1	O=P(OCC(CBr)(CBr)CBr)(OCC(CBr)(CBr)CBr)OCC(CBr)(CBr)CBr	FALSE	Training
19562-30-2	CCN1C=C(C(O)=O)C(=O)C2C=NC(=NC1=2)N1CCCC1	FALSE	Training
20190-95-8	CCCCCCCCC(=O)NO	FALSE	Training
2022-85-7	NC1=NC(=O)NC=C1F	FALSE	Training
2035-99-6	CCCCCCCC(=O)OCCC(C)C	FALSE	Training
20404-97-1	CC(=O)Nc1ccc(cc1)C(C[N+]([O-])=O)Sc1ccc(C)cc1	FALSE	Training
2052-15-5	CC(=O)CCC(=O)OCCCC	FALSE	Training
20749-68-2	O=C1C2=C(C3=NC4C=CC=C5C=CC=C(C5=4)N31)C(Cl)=C(Cl)C(Cl)=C2Cl	FALSE	Training
207574-76-3	CC1=C(NC(O)=O)/C(/C=CC1(NC(O)=O)C1C=C(C=CC=1)C1=CC=C/C(=N\C(=O)CN)/C1C)=N/C(=O)CN	FALSE	Training
20780-49-8	CC(C)CCCC(C)CCOC(C)=O	FALSE	Training
2082-79-3	CCCCCCCCCCCCCCCCCCOC(=O)CCC1C=C(C(O)=C(C=1)C(C)(C)C)C(C)(C)C	FALSE	Training
208465-21-8	CS(=O)(=O)NCC1=CC(=C(C=C1)C(=O)OC)S(=O)(=O)NC(=O)NC1N=C(C=C(N=1)OC)OC	FALSE	Training
210880-92-5	CN/C(/NCC1=CN=C(Cl)S1)=N\[N+]([O-])=O	FALSE	Training
2114-33-2	CC(=O)OC(C)CC1C=CC=CC=1	FALSE	Training
21282-97-3	CC(=O)CC(=O)OCCOC(=O)C(C)=C	FALSE	Training
213464-77-8	COC1=CC(=NC(NC(=O)NS(=O)(=O)NC2C=CC=CC=2C(=O)N(C)C)=N1)OC	FALSE	Training
21531-91-9	CCCC(O)CCO	FALSE	Training
2157-19-9	OCC1C(CO)C2(Cl)C(Cl)=C(Cl)C1(Cl)C2(Cl)Cl	FALSE	Training
2163-42-0	CC(CO)CO	FALSE	Training
2173-56-0	CCCCCOC(=O)CCCC	FALSE	Training
2198-61-0	CCCCCC(=O)OCCC(C)C	FALSE	Training
2205-73-4	C[C@]12CC[C@H]3[C@H]([C@@H]1CC[C@]2(C)O)[C@@H](CC1=CC(=O)C[C@H](SC(C)=O)[C@@]13C)SC(C)=O	FALSE	Training
220899-03-6	CC1=CC(OC)=C(OC)C(OC)=C1C(=O)C1=C(C=CC(Br)=C1C)OC	FALSE	Training
22174-70-5	CCCCC(COCOCC(CCCC)CC)CC	FALSE	Training
2229-55-2	CC(C)CC(COC(=O)C1=CC=CC=C1C(=O)OCC(CC(C)C)CC)CC	FALSE	Training
22839-47-0	COC(=O)[C@H](CC1C=CC=CC=1)NC(=O)[C@@H](N)CC(O)=O	FALSE	Training
23128-74-7	CC(C)(C)C1=CC(CCC(=O)NCCCCCCNC(=O)CCC2=CC(=C(O)C(=C2)C(C)(C)C)C(C)(C)C)=CC(=C1O)C(C)(C)C	FALSE	Training
[truncated: 9,888 more rows]

## Sheet: Table S10. 
Table S10. List of the studied compounds for BBBP
Name	Smiles	p_np	Training / Test
Propanolol	[Cl].CC(C)NCC(O)COc1cccc2ccccc12	1	Training
Terbutylchlorambucil	C(=O)(OC(C)(C)C)CCCc1ccc(cc1)N(CCCl)CCCl	1	Training
40730	c12c3c(N4CCN(C)CC4)c(F)cc1c(c(C(O)=O)cn2C(C)CO3)=O	1	Test
24	C1CCN(CC1)Cc1cccc(c1)OCCCNC(=O)C	1	Training
cloxacillin	Cc1onc(c2ccccc2Cl)c1C(=O)N[C@H]3[C@H]4SC(C)(C)[C@@H](N4C3=O)C(O)=O	1	Training
cefoperazone	CCN1CCN(C(=O)N[C@@H](C(=O)N[C@H]2[C@H]3SCC(=C(N3C2=O)C(O)=O)CSc4nnnn4C)c5ccc(O)cc5)C(=O)C1=O	1	Training
rolitetracycline	CN(C)[C@H]1[C@@H]2C[C@H]3C(=C(O)c4c(O)cccc4[C@@]3(C)O)C(=O)[C@]2(O)C(=O)\C(=C(/O)NCN5CCCC5)C1=O	1	Training
ondansetron	Cn1c2CCC(Cn3ccnc3C)C(=O)c2c4ccccc14	1	Test
diltiazem	COc1ccc(cc1)[C@@H]2Sc3ccccc3N(CCN(C)C)C(=O)[C@@H]2OC(C)=O	1	Training
Amiloride	NC(N)=NC(=O)c1nc(Cl)c(N)nc1N	1	Training
M2L-663581	OCC(C)(O)c1onc(c2ncn3c2CN(C)C(c4c3cccc4Cl)=O)n1	0	Training
alovudine	CC1=CN([C@H]2C[C@H](F)[C@@H](CO)O2)C(=O)NC1=O	1	Training
18	C(Cl)Cl	1	Training
24959	C1N(C(CC2CCCCC12)C(NC(C)(C)C)=O)CC(C(Cc1ccccc1)NC(C(NC(c1nc2c(cccc2)cc1)=O)CC(N)=O)=O)O	1	Test
methadone	CCC(=O)C(CC(C)N(C)C)(c1ccccc1)c2ccccc2	1	Training
alfentanil	CCN1N=NN(CCN2CCC(CC2)(COC)N(C(=O)CC)c3ccccc3)C1=O	1	Training
BRL53080	CN(C)C(=O)C(CCN1CCC(O)(CC1)c1ccc(Cl)cc1)(c1ccccc1)c1ccccc1	1	Training
hyoscyamine	CN1C2CCC1CC(C2)OC(=O)[C@H](CO)c3ccccc3	1	Training
glyburide	COc1ccc(Cl)cc1C(=O)NCCc2ccc(cc2)[S](=O)(=O)NC(=O)NC3CCCCC3	1	Test
lamotrigine	Nc1nnc(c(N)n1)c2cccc(Cl)c2Cl	1	Training
2-Methylpentane	CCCC(C)C	1	Training
Dexamfetamine	C[C@H](N)Cc1ccccc1	1	Training
SKF-93619	c1cc2c(cc(CC3=CNC(=NC3=O)NCCSCc3oc(cc3)CN(C)C)cc2)cc1	0	Training
nadolol	CC(C)(C)NCC(O)COc1cccc2C[C@@H](O)[C@@H](O)Cc12	1	Training
sufentanil	CCC(=O)N(c1ccccc1)C2(CCN(CCc3sccc3)CC2)COC	1	Test
12	CCNC(=NC#N)NCCSCc1c(cccn1)Br	0	Training
zolpidem	CN(C)C(=O)Cc1n2cc(C)ccc2nc1c3ccc(C)cc3	1	Training
clozapine	CN1CCN(CC1)C2=C3C=CC=CC3=Nc4ccc(Cl)cc4N2	1	Training
Org12692	FC(F)(F)c1c(Cl)nc(N2CCNCC2)cc1	1	Training
piperacillin	O.CCN1CCN(C(=O)N[C@@H](C(=O)N[C@H]2[C@H]3SC(C)(C)[C@@H](N3C2=O)C(O)=O)c4ccccc4)C(=O)C1=O	1	Training
Pentobarbital	CCCC(C)C1(CC)C(=O)NC(=O)NC1=O	1	Test
Levofloxacin	C[C@H]1COc2c(N3CCN(C)CC3)c(F)cc4C(=O)C(=CN1c24)C(O)=O	1	Training
compound 40	c1ccc(C(NCCCOc2cc(CN3CCCCC3)ccc2)=O)cc1	1	Training
RO19-4603	CC(C)(C)OC(=O)C1=C2CN(C(=O)C3=C(N2C=N1)C=CS3)C	1	Training
fentanyl	CCC(=O)N(C1CCN(CC1)CCc2ccccc2)c3ccccc3	1	Training
etomidate	CCOC(=O)c1cncn1C(C)c2ccccc2	1	Test
11a	CN(C)c1cc(C2=NC(N)=NN2)ccn1	0	Training
prochlorperazine	CN1CCN(CCCN2c3ccccc3Sc4ccc(Cl)cc24)CC1	1	Training
2-(3'-Iodo-4'-aminophenyl)-6-hydroxybenzothiazole	IC1=C(N([H])[H])C=CC(C2=NC3=CC=C(O[H])C=C3S2)=C1	1	Training
compound 34	O=C(C)Nc1cc(c2csc(N=C(N)N)n2)ccc1	0	Test
granisetron	CN1[C@H]2CCC[C@@H]1CC(C2)NC(=O)c3nn(C)c4ccccc34	1	Training
thiamphenicol	C[S](=O)(=O)c1ccc(cc1)[C@@H](O)[C@@H](CO)NC(=O)C(Cl)Cl	1	Training
16	c1ccc(cc1)c1csc(n1)N=C(N)N	1	Test
mexiletine	CC(N)COc1c(C)cccc1C	1	Training
dextropropoxyphene	CCC(=O)O[C@@](Cc1ccccc1)([C@H](C)CN(C)C)c2ccccc2	1	Training
Nor-1-chlorpromazine	ClC1=CC=C(C2=C1)SC3=C(N2CCCNC)C=CC=C3	1	Training
compound 37	CN(C)Cc1ccc(c2cccc(NC3C([N+]([O-])=O)=CC=N3)c2)o1	1	Training
cefamandole	Cn1nnnc1SCC2=C(N3[C@H](SC2)[C@H](NC(=O)[C@H](O)c4ccccc4)C3=O)C(O)=O	1	Test
Y-G 15	n(ccc1)c(c1)CCN(C)C	1	Training
Org13011	O=C1N(CCC1)CCCCN2CCN(CC2)c3cc(C(F)(F)F)ccn3	1	Training
Quinidine	COc1ccc2nccc([C@H](O)[C@H]3C[C@@H]4CCN3C[C@@H]4C=C)c2c1	1	Training
38480	c1(ccccc1)CC	1	Training
17	c1ccc(cc1N)c1csc(n1)N=C(N)N	1	Test
vinblastine	CC[C@]1(O)C[C@H]2CN(CCc3c([nH]c4ccccc34)[C@@](C2)(C(=O)OC)c5cc6c(cc5OC)N(C)[C@H]7[C@](O)([C@H](OC(C)=O)[C@]8(CC)C=CCN9CC[C@]67[C@H]89)C(=O)OC)C1	1	Training
Bacitracin	c1(c(cc(NC(CCC)=O)cc1)C(C)=O)OCC(CNC(C)C)O	1	Training
Nor-2-chlorpromazine	ClC1=CC=C(SC(C=CC=C2)=C2N3CCCN)C3=C1	1	Training
compound 36	CN(C)Cc1ccc(CSCCNC2=C([N+]([O-])=O)C(Cc3ccccc3)=CN2)o1	1	Training
19	CNC(=NC#N)Nc1cccc(c1)c1csc(n1)N=C(N)N	0	Training
Y-G 14	n(ccc1)c(c1)CCNC	1	Test
15	O=N([O-])C1=C(CN=C1NCCSCc2ncccc2)Cc3ccccc3	1	Training
sertraline	[Cl-].CN[C@H]1CC[C@@H](c2ccc(Cl)c(Cl)c2)c3ccccc13.[H+]	1	Training
22767	c1(nc(NC(N)=[NH2])sc1)CSCCNC(=[NH]C#N)NC	1	Training
vincristine	CC[C@]1(O)C[C@H]2CN(CCc3c([nH]c4ccccc34)[C@@](C2)(C(=O)OC)c5cc6c(cc5OC)N(C=O)[C@H]7[C@](O)([C@H](OC(C)=O)[C@]8(CC)C=CCN9CC[C@]67[C@H]89)C(=O)OC)C1	1	Training
SB-222200	CCC(NC(=O)c1c(c(nc2c1cccc2)c1ccccc1)C)c1ccccc1	1	Test
SB-656104-A	ClC1=CC=CC(OC2CCN(CCC3CCCN3S(C4=CC(N([H])C=C5)=C5C=C4)(=O)=O)CC2)=C1	1	Training
compound 38	CN(C)Cc1ccnc(c2cccc(NC3C([N+]([O-])=O)=CC=N3)c2)c1	1	Training
maprotiline	CNCCCC12CCC(c3ccccc13)c4ccccc24	1	Training
compound 43	N1(Cc2cc(OCCCNc3nccs3)ccc2)CCCCC1	1	Training
MIL-663581	OC(C)(C)c1onc(c2ncn3c2CN(C)C(c4c3cccc4Cl)=O)n1	0	Training
cefotaxime	[Na+].CO\N=C(C(=O)N[C@@H]1[C@@H]2SCC(=C(N2C1=O)C([O-])=O)COC(C)=O)\c3csc(N)n3	1	Test
carbamazepine-10	C1=CC=C2C(=C1)C3C(O3)C4=CC=CC=C4N2C(=O)N	1	Training
Cyclohexane	C1CCCCC1	1	Training
2	Cc1csc(n1)N=C(N)N	1	Training
SKF89124	CCCN(CCc1c2c(c(cc1)O)NC(=O)C2)CCC	1	Training
Org5222	Clc1cc2c(Oc3ccccc3C3CN(CC32)C)cc1	1	Test
compound 35	CN(C)Cc1oc(CSCCNC2C([N+]([O-])=O)=CC=N2)cc1	0	Training
cefuroxime	CO/N=C(C(=O)N[C@H]1[C@H]2SCC(=C(N2C1=O)C(O)=O)COC(N)=O)/c3occc3	1	Training
compound 45	N1(Cc2cc(OCCCNc3oc4ccccc4n3)ccc2)CCCCC1	1	Training
Org4428	OC12c3c(Oc4c(C)cccc4C2CN(CC1)C)cccc3	1	Training
compound 32	[O-][N+](C1=CC=NC1NCCSCc2ccccn2)=O	1	Training
Bretyliumtosilate	c12c(nc([nH]1)NC(OC)=O)cc(SCCC)cc2	1	Test
Y-G 20	c1cccn2c1nc(c2)CCN	0	Training
ornidazole	Cc1ncc(n1CC(O)CCl)[N+]([O-])=O	1	Training
SKF101468	CCCN(CCc1c2c(ccc1)NC(=O)C2)CCC	1	Training
Org30526	Clc1cc2c(Oc3ccccc3C3CNCC32)cc1	1	Training
36	CN(CCC=C1c2ccccc2CCc2ccccc12)C	1	Training
ceftriaxone	CO/N=C(C(=O)N[C@H]1[C@H]2SCC(=C(N2C1=O)C(O)=O)CSC3=NC(=O)C(=O)NN3C)/c4csc(N)n4	1	Test
compound 42	N1(Cc2cccc(OCCCNc3ccccn3)c2)CCCCC1	1	Training
Org32104	OC12c3c(Oc4c(C)cccc4C2CNCC1)cccc3	1	Training
compound 31	[O-][N+](C1=CC=NC1NCCSCc2ncccc2Br)=O	1	Training
SB204457	c12c3c(C(NC(C)=O)CCc2cc(c(c1OC)OC)OC)cc(=O)c(cc3)OC	1	Training
compound 41	C1CCN(CC1)Cc1cc(OCCCO)ccc1	1	Test
clomethiazole	Cc1ncsc1CCCl	1	Training
celiprolol	CCN(CC)C(=O)Nc1ccc(OCC(O)CNC(C)(C)C)c(c1)C(C)=O	1	Training
"1,1,1-Trifluro-2-chloroethane"	ClCC(F)(F)F	1	Training
33	CN1C(=O)c2c(cccc2Cl)n2cnc(c2C1)c1noc(n1)C(C)C	1	Training
cefoxitin	CO[C@]1(NC(=O)Cc2sccc2)[C@H]3SCC(=C(N3C1=O)C(O)=O)COC(N)=O	1	Test
Org34167	NC(CC=C)c1ccccc1c2noc3c2cccc3	1	Training
9-OH Risperidone	OC1C(N2CCC1)=NC(C)=C(CCN3CCC(CC3)c4c5ccc(F)cc5on4)C2=O	1	Training
acetaminophen	CC(=O)Nc1ccc(O)cc1	1	Training
acetylsalicylate	CC(=O)Oc1ccccc1C(O)=O	0	Test
allopurinol	O=C1N=CN=C2NNC=C12	0	Training
Alprostadil	CCCCC[C@H](O)/C=C/[C@H]1[C@H](O)CC(=O)[C@@H]1CCCCCCC(O)=O	0	Training
aminophylline	CN1C(=O)N(C)c2nc[nH]c2C1=O.CN3C(=O)N(C)c4nc[nH]c4C3=O.NCCN	0	Training
Amiodarone	CCCCc1oc2ccccc2c1C(=O)c3cc(I)c(OCCN(CC)CC)c(I)c3	0	Training
amoxicillin	O.O.O.CC1(C)S[C@@H]2[C@H](NC(=O)[C@H](N)c3ccc(O)cc3)C(=O)N2[C@H]1C(O)=O	0	Test
ampicillin	CC1(C)S[C@@H]2[C@H](NC(=O)[C@H](N)c3ccccc3)C(=O)N2[C@H]1C(O)=O	0	Training
androsan	C[C@]1(O)CC[C@H]2[C@@H]3CCC4=CC(=O)CC[C@]4(C)[C@H]3CC[C@]12C	0	Training
oxaflumazine	OC(=O)CCC(O)=O.FC(F)(F)c1ccc2Sc3ccccc3N(CCCN4CCN(CCC5OCCCO5)CC4)c2c1	1	Training
oxazepam	OC1N=C(c2ccccc2)c3cc(Cl)ccc3NC1=O	1	Test
oxiperomide	O=C1Nc2ccccc2N1C3CCN(CCOc4ccccc4)CC3	1	Training
oxycodone	COc1ccc2C[C@H]3N(C)CC[C@@]45[C@@H](Oc1c24)C(=O)CC[C@@]35O	1	Training
oxymorphone	CN1CC[C@]23[C@H]4Oc5c(O)ccc(C[C@@H]1[C@]2(O)CCC4=O)c35	1	Training
pecazine	CN1CCCC(C1)CN2c3ccccc3Sc4ccccc24	1	Training
pemoline	NC1=NC(=O)C(O1)c2ccccc2	1	Test
pentazocine	C[C@@H]1[C@H]2Cc3ccc(O)cc3[C@]1(C)CCN2CC=C(C)C	1	Training
Ethionamide	CCc1cc(ccn1)C(N)=S	1	Training
Etoposide	COc1cc(cc(OC)c1O)[C@H]2[C@@H]3C(COC3=O)[C@H](O[C@@H]4O[C@@H]5CO[C@@H](C)O[C@H]5[C@H](O)[C@H]4O)c6cc7OCOc7cc26	0	Training
Famotidine	NC(N)=Nc1scc(CSCCC(N)=N[S](N)(=O)=O)n1	1	Training
Fluconazole	OC(Cn1cncn1)(Cn2cncn2)c3ccc(F)cc3F	1	Training
Foscarnetsodium	[Na+].[Na+].[Na+].[O-]C(=O)[P]([O-])([O-])=O	1	Test
Gabapentin	NCC1(CCCCC1)CC(O)=O	1	Training
Nafcillin	[Na+].CCOc1ccc2ccccc2c1C(=O)N[C@H]3[C@H]4SC(C)(C)[C@@H](N4C3=O)C([O-])=O	0	Training
Nalidixicacid	CCN1C=C(C(O)=O)C(=O)c2ccc(C)nc12	0	Test
Nelfinavir	Cc1c(O)cccc1C(=O)N[C@@H](CSc2ccccc2)[C@H](O)CN3C[C@H]4CCCC[C@H]4C[C@H]3C(=O)NC(C)(C)C	0	Training
Astemizole	COc1ccc(CCN2CCC(CC2)Nc3nc4ccccc4n3Cc5ccc(F)cc5)cc1	0	Training
atropine	CN1C2CCC1CC(C2)OC(=O)C(CO)c3ccccc3	0	Training
Auxeomycin	[Cl-].CN(C)[C@H]1[C@@H]2C[C@H]3C(=C(O)c4c(O)ccc(Cl)c4[C@@]3(C)O)C(=O)[C@]2(O)C(=O)\C(=C(N)/O)C1=O.[H+]	0	Training
Betamethasone	C[C@H]1C[C@H]2[C@@H]3CCC4=CC(=O)C=C[C@]4(C)[C@@]3(F)[C@@H](O)C[C@]2(C)[C@@]1(O)C(=O)CO	0	Test
carbenicillin	CC1(C)S[C@@H]2[C@H](NC(=O)C(C(O)=O)c3ccccc3)C(=O)N2[C@H]1C(O)=O	0	Training
carbidopa	C[C@@](Cc1ccc(O)c(O)c1)(NN)C(O)=O	0	Training
carteolol	CC(C)(C)NCC(O)COc1cccc2NC(=O)CCc12	0	Training
Cefazolin	[Na+].Cc1sc(SCC2=C(N3[C@H](SC2)[C@H](NC(=O)Cn4cnnn4)C3=O)C([O-])=O)nn1	0	Training
cephapirin	CC(=O)OCC1=C(N2[C@H](SC1)[C@H](NC(=O)CSc3ccncc3)C2=O)C(O)=O	0	Test
chlorambucil	OC(=O)CCCc1ccc(cc1)N(CCCl)CCCl	0	Training
pergolide	CCCN1C[C@H](CSC)C[C@H]2[C@H]1Cc3c[nH]c4cccc2c34	1	Training
perlapine	CN1CCN(CC1)C2=Nc3ccccc3Cc4ccccc24	1	Training
perphenazine-HCl	OCCN1CCN(CCCN2c3ccccc3Sc4ccc(Cl)cc24)CC1	1	Training
pethidine	CCOC(=O)C1(CCN(C)CC1)c2ccccc2	1	Test
phencyclidine	C1CCN(CC1)C2(CCCCC2)c3ccccc3	1	Training
phenelzine sulfate	NNCCc1ccccc1.O[S](O)(=O)=O	1	Training
phenobarbital	CCC1(C(=O)NC(=O)NC1=O)c2ccccc2	1	Training
phenprobamate	NC(=O)OCCCc1ccccc1	1	Training
physostigmine	CNC(=O)Oc1ccc2N(C)[C@H]3N(C)CC[C@@]3(C)c2c1	1	Test
Norepinephrine	NCC(O)c1ccc(O)c(O)c1	0	Training
Omeprazole	COc1ccc2nc([nH]c2c1)[S](=O)Cc3ncc(C)c(OC)c3C	0	Training
Oxacillin	Cc1onc(c2ccccc2)c1C(=O)N[C@H]3[C@H]4SC(C)(C)[C@@H](N4C3=O)C(O)=O	0	Training
Pentostatin	OC[C@H]1O[C@H](C[C@@H]1O)n2cnc3[C@H](O)CN=CNc23	1	Training
Phenoxymethylpenicillin	CC1(C)S[C@@H]2[C@H](NC(=O)COc3ccccc3)C(=O)N2[C@H]1C([O-])=O	0	Test
chloramphenicol	OCC(NC(=O)C(Cl)Cl)C(O)c1ccc(cc1)[N+]([O-])=O	0	Training
chlorothiazide	N[S](=O)(=O)c1cc2c(NC=N[S]2(=O)=O)cc1Cl	0	Training
chlorpropamide	CCCNC(=O)N[S](=O)(=O)c1ccc(Cl)cc1	0	Training
Chlortetracycline	CN(C)[C@H]1[C@@H]2C[C@H]3C(=C(O)c4c(O)ccc(Cl)c4[C@@]3(C)O)C(=O)[C@]2(O)C(=O)\C(=C(N)/O)C1=O	0	Training
chlorthalidone	N[S](=O)(=O)c1cc(ccc1Cl)C2(O)NC(=O)c3ccccc23	0	Test
clofibrate	CCOC(=O)C(C)(C)Oc1ccc(Cl)cc1	0	Training
clofibric acid	CC(C)(Oc1ccc(Cl)cc1)C(O)=O	0	Training
clotrimazole	Clc1ccccc1C(n2ccnc2)(c3ccccc3)c4ccccc4	0	Training
corticosterone	C[C@]12C[C@H](O)[C@H]3[C@@H](CCC4=CC(=O)CC[C@]34C)[C@@H]1CC[C@@H]2C(=O)CO	0	Training
Cortisone	C[C@]12CCC(=O)C=C1CC[C@H]3[C@@H]4CC[C@](O)(C(=O)CO)[C@@]4(C)CC(=O)[C@H]23	0	Test
piflutixol	OCC[C@@H]1CCN(CC\C=C2/c3ccc(F)cc3Sc4ccc(cc24)C(F)(F)F)CC1	1	Training
pimozide	Fc1ccc(cc1)C(CCCN2CCC(CC2)N3C(=O)Nc4ccccc34)c5ccc(F)cc5	1	Training
pinoxepin	OCCN1CCN(CC\C=C/2c3ccccc3COc4ccc(Cl)cc24)CC1	1	Training
pipamperone	NC(=O)C1(CCN(CCCC(=O)c2ccc(F)cc2)CC1)N3CCCCC3	1	Test
prazepam	Clc1ccc2N(CC3CC3)C(=O)CN=C(c4ccccc4)c2c1	1	Training
pregnanolone	CC(=O)[C@H]1CC[C@H]2[C@@H]3CC[C@@H]4C[C@H](O)CC[C@]4(C)[C@H]3CC[C@]12C	1	Training
primidone	CCC1(C(=O)NCNC1=O)c2ccccc2	1	Training
procaine	CCN(CC)CCOC(=O)c1ccc(N)cc1	1	Training
procyclidine	OC(CCN1CCCC1)(C2CCCCC2)c3ccccc3	1	Test
promazine	CN(C)CCCN1c2ccccc2Sc3ccccc13	1	Training
Pindolol	CC(C)NCC(O)COc1cccc2[nH]ccc12	1	Training
Plicamycin	CO[C@@H]([C@@H]1Cc2cc3cc(O[C@H]4C[C@@H](O[C@H]5C[C@@H](O)[C@H](O)[C@@H](C)O5)[C@H](O)[C@@H](C)O4)c(C)c(O)c3c(O)c2C(=O)[C@H]1O[C@H]6C[C@@H](O[C@H]7C[C@@H](O[C@H]8C[C@](C)(O)[C@H](O)[C@@H](C)O8)[C@H](O)[C@@H](C)O7)[C@H](O)[C@@H](C)O6)C(=O)[C@@H](O)[C@@H](C)O	1	Training
Pravastatin	CC[C@H](C)C(=O)O[C@H]1C[C@H](O)C=C2C=C[C@H](C)[C@H](CC[C@@H](O)C[C@@H](O)CC(O)=O)[C@@H]12	0	Training
Praziquantel	O=C1CN(CC2N1CCc3ccccc23)C(=O)C4CCCCC4	1	Training
Trimethoprim	COc1cc(Cc2cnc(N)nc2N)cc(OC)c1OC	1	Test
Trimetrexate	COc1cc(NCc2ccc3nc(N)nc(N)c3c2C)cc(OC)c1OC	0	Training
Trometamol	NC(CO)(CO)CO	0	Training
Trovafloxacin	NC1[C@H]2CN(C[C@@H]12)c3nc4N(C=C(C(O)=O)C(=O)c4cc3F)c5ccc(F)cc5F	1	Training
Urea	NC(N)=O	1	Training
coumarin	O=C1Oc2ccccc2C=C1	0	Training
dapsone	Nc1ccc(cc1)[S](=O)(=O)c2ccc(N)cc2	0	Test
Dehydrocholic acid	C[C@H](CCC(O)=O)[C@H]1CC[C@H]2[C@H]3[C@H](CC(=O)[C@]12C)[C@@]4(C)CCC(=O)C[C@H]4CC3=O	0	Training
dicumarol	OC1=C(CC2=C(O)Oc3ccccc3C2=O)C(=O)c4ccccc4O1	0	Training
dicyclomine	CCN(CC)CCOC(=O)C1(CCCCC1)C2CCCCC2	0	Training
Diethylstilbestrol	CC\C(c1ccc(O)cc1)=C(\CC)c2ccc(O)cc2	0	Training
Digitoxin	C[C@H]1O[C@H](C[C@H](O)[C@@H]1O)O[C@H]2[C@@H](O)C[C@@H](O[C@@H]2C)O[C@H]3[C@@H](O)C[C@@H](O[C@@H]3C)O[C@H]4CC[C@@]5(C)[C@H](CC[C@@H]6[C@@H]5CC[C@]7(C)[C@@H](CC[C@]67O)C8=CC(=O)OC8)C4	0	Test
Digoxin	C[C@H]1O[C@H](C[C@H](O)[C@@H]1O)O[C@H]2[C@@H](O)C[C@@H](O[C@@H]2C)O[C@H]3[C@@H](O)C[C@@H](O[C@@H]3C)O[C@H]4CC[C@@]5(C)[C@H](CC[C@@H]6[C@@H]5C[C@@H](O)[C@]7(C)[C@H](CC[C@]67O)C8=CC(=O)OC8)C4	0	Training
Domperidone	Clc1ccc2N(C3CCN(CCCN4C(=O)Nc5ccccc45)CC3)C(=O)Nc2c1	0	Training
promethazine-HCl	CC(CN1c2ccccc2Sc3ccccc13)N(C)C	1	Training
propiomazine	CCC(=O)c1ccc2Sc3ccccc3N(CC(C)N(C)C)c2c1	1	Training
propofol	CC(C)c1cccc(C(C)C)c1O	1	Test
protriptyline	CNCCCC1c2ccccc2C=Cc3ccccc13	1	Training
pyridazinone	O=C1C=CNN=C1	1	Training
quazepam	Fc1ccccc1C2=NCC(=S)N(CC(F)(F)F)c3ccc(Cl)cc23	1	Training
rescinnamine	CO[C@H]1[C@@H](C[C@@H]2CN3CCc4c([nH]c5cc(OC)ccc45)[C@H]3C[C@@H]2[C@@H]1C(=O)OC)OC(=O)\C=C\c6cc(OC)c(OC)c(OC)c6	1	Training
reserpine	CO[C@H]1[C@@H](C[C@@H]2CN3CCc4c([nH]c5cc(OC)ccc45)[C@H]3C[C@@H]2[C@@H]1C(=O)OC)OC(=O)c6cc(OC)c(OC)c(OC)c6	1	Test
secobarbital	CCCC(C)C1(CC=C)C(=O)NC(=O)NC1=O	1	Training
spiclomazine	[H+].[Cl-].Clc1ccc2Sc3ccccc3N(CCCN4CCC5(CC4)NC(=O)CS5)c2c1	1	Training
Atovaquone	OC1=C(C2CCC(CC2)c3ccc(Cl)cc3)C(=O)C(=O)c4ccccc14	0	Training
Azelaicacid	OC(=O)CCCCCCCC(O)=O	0	Training
Azithromycin	CC[C@H]1OC(=O)[C@H](C)[C@@H](O[C@H]2C[C@@](C)(OC)[C@@H](O)[C@H](C)O2)C(C)[C@@H](O[C@@H]3O[C@H](C)C[C@@H]([C@H]3O)N(C)C)[C@](C)(O)C[C@@H](C)CN(C)[C@H](C)[C@@H](O)[C@]1(C)O	0	Test
Bacitracin	CCC(C)C(N)C1=NC(CS1)C(=O)N[C@@H](CC(C)C)C(=O)N[C@H](CCC(O)=O)C(=O)N[C@@H]([C@@H](C)CC)C(=O)NCCCC[C@@H]2NC(=O)[C@H](CC(N)=O)NC(=O)[C@@H](CC(O)=O)NC(=O)[C@H](Cc3[nH]cnc3)NC(=O)[C@@H](Cc4ccccc4)NC(=O)[C@@H](NC(=O)[C@@H](CCCN)NC2=O)[C@@H](C)CC	0	Training
Bethanechol	[Cl-].CC(C[N+](C)(C)C)OC(N)=O	0	Training
Bretyliumtosilate	CC[N+](C)(C)Cc1ccccc1Br.Cc2ccc(cc2)[S]([O-])(=O)=O	0	Training
Bromocriptine	CC(C)C[C@@H]1N2C(=O)[C@](NC(=O)[C@H]3CN(C)[C@@H]4Cc5c(Br)[nH]c6cccc(C4=C3)c56)(O[C@@]2(O)[C@@H]7CCCN7C1=O)C(C)C	0	Training
Buprenorphine	c12[C@]34[C@@]56[C@H]([N@@](CC7CC7)CC4)Cc2ccc(c1O[C@H]3[C@](OC)([C@H](C5)[C@](C(C)(C)C)(C)O)CC6)O	1	Training
dopamine	NCCc1ccc(O)c(O)c1	0	Test
doxorubicin	COc1cccc2C(=O)c3c(O)c4C[C@](O)(C[C@H](O[C@H]5C[C@H](N)[C@H](O)[C@H](C)O5)c4c(O)c3C(=O)c12)C(=O)CO	0	Training
doxycycline	O.C[C@@H]1[C@H]2[C@H](O)[C@H]3[C@H](N(C)C)C(=O)C(=C(N)/O)/C(=O)[C@@]3(O)C(=O)C2=C(O)c4c(O)cccc14	0	Training
Dyclonine	[Cl].CCCCOc1ccc(cc1)C(=O)CCN2CCCCC2	0	Training
Econazole	Clc1ccc(COC(Cn2ccnc2)c3ccc(Cl)cc3Cl)cc1	0	Training
enkephalin	CC(C)[C@H](NC(=O)[C@H](Cc1ccccc1)NC(=O)CNC(=O)[C@@H](C)NC(=O)[C@@H](N)Cc2ccc(O)cc2)C(N)=O	0	Test
Ephedrine	CN[C@@H](C)[C@H](O)c1ccccc1	0	Training
epinephrine	CNC[C@H](O)c1ccc(O)c(O)c1	0	Training
erythromycin	CC[C@H]1OC(=O)[C@H](C)[C@@H](O[C@H]2C[C@@](C)(OC)[C@@H](O)[C@H](C)O2)[C@H](C)[C@@H](O[C@@H]3O[C@H](C)C[C@@H]([C@H]3O)N(C)C)[C@](C)(O)C[C@@H](C)C(=O)[C@H](C)[C@@H](O)[C@]1(C)O	0	Training
estradiol	C[C@]12CC[C@H]3[C@@H](CCc4cc(O)ccc34)[C@@H]1CC[C@@H]2O	0	Training
tacrine	Nc1c2CCCCc2nc3ccccc13	1	Training
temazepam	CN1C(=O)C(O)N=C(c2ccccc2)c3cc(Cl)ccc13	1	Test
tetrabenzine	COc1cc2CCN3CC(CC(C)C)C(=O)CC3c2cc1OC	1	Training
thc	CCCCCc1cc(O)c2[C@@H]3C=C(C)CC[C@H]3C(C)(C)Oc2c1	1	Training
thebaine	COC1=CC=C2[C@H]3Cc4ccc(OC)c5O[C@@H]1[C@]2(CCN3C)c45	1	Training
thiethylperazine	CCSc1ccc2Sc3ccccc3N(CCCN4CCN(C)CC4)c2c1	1	Training
thioridazine	CSc1ccc2Sc3ccccc3N(CCC4CCCCN4C)c2c1	1	Test
thiothixene	CN1CCN(CC/C=C/2c3ccccc3Sc4ccc(cc24)[S](=O)(=O)N(C)C)CC1	1	Training
tranylcypromine	[Cl-].N[C@@H]1C[C@H]1c2ccccc2.[H+]	1	Training
trazodone	Clc1cccc(c1)N2CCN(CCCN3N=C4C=CC=CN4C3=O)CC2	1	Training
Busulfan	C[S](=O)(=O)OCCCCO[S](C)(=O)=O	1	Training
Cefradine	CC1=C(N2[C@H](SC1)[C@H](NC(=O)[C@H](N)C3=CCC=CC3)C2=O)C(O)=O	0	Test
Chloroquine	CCN(CC)CCCC(C)Nc1ccnc2cc(Cl)ccc12	1	Test
Cisapride	O.COC1CN(CCCOc2ccc(F)cc2)CCC1NC(=O)c3cc(Cl)c(N)cc3OC	1	Training
Cladribine	Nc1nc(Cl)nc2n(cnc12)[C@H]3C[C@H](O)[C@@H](CO)O3	1	Training
Clidiniumbromide	[Br-].C[N+]12CCC(CC1)C(C2)OC(=O)C(O)(c3ccccc3)c4ccccc4	0	Training
estrone	C[C@]12CC[C@H]3[C@@H](CCc4cc(O)ccc34)[C@@H]1CCC2=O	0	Training
Ethacrynic acid	CCC(=C)C(=O)c1ccc(OCC(O)=O)c(Cl)c1Cl	0	Training
ethinylestradiol	C[C@]12CC[C@H]3[C@@H](CCc4cc(O)ccc34)[C@@H]1CC[C@@]2(O)C#C	0	Training
fenoterol	CC(Cc1ccc(O)cc1)NCC(O)c2cc(O)cc(O)c2	0	Test
floxuridine	OC[C@H]1O[C@H](C[C@@H]1O)N2C=C(F)C(=O)NC2=O	0	Training
Flucloxacillin	Cc1onc(c1C(=O)N[C@H]2[C@H]3SC(C)(C)[C@@H](N3C2=O)C(O)=O)c4c(F)cccc4Cl	0	Training
fluorouracil	FC1=CNC(=O)NC1=O	0	Training
furosemide	N[S](=O)(=O)c1cc(C(O)=O)c(NCc2occc2)cc1Cl	0	Training
ganciclovir	NC1=NC(=O)c2ncn(COC(CO)CO)c2N1	0	Test
glycopyrrolate	[Br-].C[N+]1(C)CCC(C1)OC(=O)C(O)(C2CCCC2)c3ccccc3	0	Training
trifluperidol	OC1(CCN(CCCC(=O)c2ccc(F)cc2)CC1)c3cccc(c3)C(F)(F)F	1	Training
triflupromazine	CN(C)CCCN1c2ccccc2Sc3ccc(cc13)C(F)(F)F	1	Training
trifluroperazine	CN1CCN(CCCN2c3ccccc3Sc4ccc(cc24)C(F)(F)F)CC1	1	Test
trihexyphenidyl	OC(CCN1CCCCC1)(C2CCCCC2)c3ccccc3	1	Training
trimetozine	COc1cc(cc(OC)c1OC)C(=O)N2CCOCC2	1	Training
trimipramine	CC(CN(C)C)CN1c2ccccc2CCc3ccccc13	1	Training
tybamate	CCCCNC(=O)OCC(C)(CCC)COC(N)=O	1	Training
uridine	OCC1OC(C(O)C1O)N2C=CC(=O)NC2=O	1	Test
valproicacid	CCCC(CCC)C(O)=O	1	Training
zimelidine	CN(C)C/C=C(/c1ccc(Br)cc1)c2cccnc2	1	Training
Clofazimine	CC(C)N=C1C=C2N(c3ccc(Cl)cc3)c4ccccc4N=C2C=C1Nc5ccc(Cl)cc5	0	Training
Colchicine	COC1=CC=C2C(=CC1=O)[C@H](CCc3cc(OC)c(OC)c(OC)c23)NC(C)=O	0	Training
Cromoglicicacid	OC(COc1ccc2OC(=CC(=O)c2c1)C(O)=O)COc3cccc4OC(=CC(=O)c34)C(O)=O	0	Training
Cycloserine	NC1CONC1=O	1	Training
Hydroxycarbamide	NC(=O)NO	1	Training
Ipratropiumbromide	[Br-].CC(C)[N+]1(C)C2CCC1CC(C2)OC(=O)C(CO)c3ccccc3	0	Test
guanabenz	NC(N)=N\N=C\c1c(Cl)cccc1Cl	0	Training
guanethidinesulfate	NC(N)=NCCN1CCCCCCC1	0	Training
homatropine	CN1C2CCC1CC(C2)OC(=O)C(O)c3ccccc3	0	Training
hydralazine	NNc1nncc2ccccc12	0	Training
Hydrochlorothiazide	N[S](=O)(=O)c1cc2c(NCN[S]2(=O)=O)cc1Cl	0	Test
Hydrocortisone	C[C@]12CCC(=O)C=C1CC[C@H]3[C@@H]4CC[C@](O)(C(=O)CO)[C@@]4(C)C[C@H](O)[C@H]23	0	Training
hydroflumethiazide	N[S](=O)(=O)c1cc2c(NCN[S]2(=O)=O)cc1C(F)(F)F	0	Training
ibuprofen	CC(C)Cc1ccc(cc1)C(C)C(O)=O	0	Training
indomethacin	COc1ccc2n(c(C)c(CC(O)=O)c2c1)C(=O)c3ccc(Cl)cc3	0	Training
35	c12c(c(ccc1)Cl)C(N(Cc1n2cnc1c1nc(on1)[C@](CO)(C)O)C)=O	0	Test
1-47	NCCc1cn2c(n1)cccc2	0	Training
1-48	CCCN(CCC)CCc1ccc(c2c1CC(N2)=C)O	1	Test
9-OH-risperidone	c1(c2c(cc(F)cc2)on1)C1CCN(CCc2c(n3c([C@@H](CCC3)O)nc2C)=O)CC1	1	Training
Alprazolam	Cc1nnc2CN=C(c3ccccc3)c4cc(Cl)ccc4n12	1	Training
BCNU	ClCCNC(=O)N(CCCl)N=O	1	Training
Itraconazole	CCC(C)N1N=CN(C1=O)c2ccc(cc2)N3CCN(CC3)c4ccc(OC[C@H]5CO[C@@](Cn6cncn6)(O5)c7ccc(Cl)cc7Cl)cc4	0	Training
Kanamycin	NCC1OC(OC2C(N)CC(N)C(OC3OC(CO)C(O)C(N)C3O)C2O)C(O)C(O)C1O	0	Training
Ketoprofen	CC(C(O)=O)c1cccc(c1)C(=O)c2ccccc2	1	Training
Ketorolac	OC(=O)C1CCn2c1ccc2C(=O)c3ccccc3	0	Training
Metaraminol	C[C@H](N)[C@H](O)c1cccc(O)c1	0	Test
isoniazid	NNC(=O)c1ccncc1	0	Training
Isoproterenol	CC(C)NCC(O)c1ccc(O)c(O)c1	0	Training
Isoquercitrin	OC[C@H]1O[C@@H](OC2=C(Oc3cc(O)cc(O)c3C2=O)c4ccc(O)c(O)c4)[C@H](O)[C@@H](O)[C@@H]1O	0	Training
Ketoconazole	CC(=O)N1CCN(CC1)c2ccc(OC[C@H]3CO[C@@](Cn4ccnc4)(O3)c5ccc(Cl)cc5Cl)cc2	0	Training
labetalol	CC(CCc1ccccc1)NCC(O)c2ccc(O)c(c2)C(N)=O	0	Test
levodopa	N[C@@H](Cc1ccc(O)c(O)c1)C(O)=O	0	Training
mannitol	OCC(O)C(O)C(O)C(O)CO	0	Training
Meclocycline	CN(C)C1C2C(O)C3C(=C)c4c(Cl)ccc(O)c4C(=C3C(=O)C2(O)C(=O)\C(=C(N)/O)C1=O)O	0	Training
Meclofenamate	Cc1ccc(Cl)c(Nc2ccccc2C(O)=O)c1Cl	0	Training
Mefenamic_acid	Cc1cccc(Nc2ccccc2C(O)=O)c1C	0	Test
Cimetidine	CN=C(NCCSCc1nc[nH]c1C)NC#N	0	Training
Clonidine	Clc1cccc(Cl)c1NC2=NCCN2	1	Test
Didanosine	OC[C@@H]1CC[C@@H](O1)n2cnc3C(=O)N=CNc23	0	Training
Metoprolol	COCCc1ccc(OCC(O)CNC(C)C)cc1	1	Training
Metronidazole	Cc1ncc(n1CCO)[N+]([O-])=O	1	Training
Mifepristone	CC#C[C@]1(O)CC[C@H]2[C@@H]3CCC4=CC(=O)CCC4=C3[C@H](C[C@]12C)c5ccc(cc5)N(C)C	0	Training
Minocycline	C1[C@@H]2[C@](C(=C3C(c4c(ccc(c4C[C@@H]13)N(C)C)O)=O)O)(C(C(C(N)=O)=C([C@H]2N(C)C)O)=O)O	1	Training
Moclobemide	Clc1ccc(cc1)C(=O)NCCN2CCOCC2	1	Training
Propanthelinebromide	[Br-].CC(C)[N+](C)(CCOC(=O)C1c2ccccc2Oc3ccccc13)C(C)C	0	Training
Pyrazinamide	NC(=O)c1cnccn1	1	Test
Pyridostigminebromide	[Br-].CN(C)C(=O)Oc1ccc[n+](C)c1	1	Training
Pyrimethamine	CCc1nc(N)nc(N)c1c2ccc(Cl)cc2	1	Training
Quinine	COc1ccc2nccc([C@@H](O)[C@@H]3C[C@H]4CCN3C[C@@H]4C=C)c2c1	0	Test
melphalan	NC(Cc1ccc(cc1)N(CCCl)CCCl)C(O)=O	0	Training
mepenzolatebromide	[Br-].C[N+]1(C)CCCC(C1)OC(=O)C(O)(c2ccccc2)c3ccccc3	0	Training
mepiramine	COc1ccc(CN(CCN(C)C)c2ccccn2)cc1	0	Training
mequitazine	C1CN2CCC1C(C2)CN3c4ccccc4Sc5ccccc35	0	Training
mestranol	COc1ccc2[C@H]3CC[C@@]4(C)[C@@H](CC[C@@]4(O)C#C)[C@@H]3CCc2c1	0	Test
methantheline	CC[N+](C)(CC)CCOC(=O)C1c2ccccc2Oc3ccccc13	0	Training
methotrexate	CN(Cc1cnc2nc(N)nc(N)c2n1)c3ccc(cc3)C(=O)N[C@@H](CCC(O)=O)C(O)=O	0	Training
Methyclothiazide	CN1C(CCl)Nc2cc(Cl)c(cc2[S]1(=O)=O)[S](N)(=O)=O	0	Training
methyldopa	C[C@](N)(Cc1ccc(O)c(O)c1)C(O)=O	0	Training
Icotidine	[Cl-].[Cl-].[Cl-].COc1cccnc1CCCCNC2=NC=C(Cc3ccc(C)nc3)C(=O)N2.[H+].[H+].[H+]	0	Test
L-663581	CC(C)c1onc(n1)c2ncn3c2CN(C)C(=O)c4c(Cl)cccc34	1	Training
Lupitidine	Cc1ccc(CC2=CN=C(NCCSCc3oc(cc3)C(C)(C)N)NC2=O)cn1	0	Training
Mianserin	CN1CCN2C(C1)c3ccccc3Cc4ccccc24	1	Training
Midazolam	Cc1ncc2CN=C(c3ccccc3F)c4cc(Cl)ccc4n12	1	Test
Ritonavir	CC(C)[C@H](NC(=O)N(C)Cc1csc(n1)C(C)C)C(=O)N[C@H](C[C@H](O)[C@H](Cc2ccccc2)NC(=O)OCc3scnc3)Cc4ccccc4	0	Training
Saquinavir	CC(C)(C)NC(=O)[C@@H]1C[C@@H]2CCCC[C@@H]2CN1C[C@@H](O)[C@H](Cc3ccccc3)NC(=O)[C@H](CC(N)=O)NC(=O)c4ccc5ccccc5n4	0	Training
Sevoflurane	FCOC(C(F)(F)F)C(F)(F)F	1	Training
Sodiumamidotrizoate	[Na+].CC(=O)Nc1c(I)c(NC(C)=O)c(I)c(C([O-])=O)c1I	0	Training
Sotalol	CC(C)NCC(O)c1ccc(N[S](C)(=O)=O)cc1	1	Training
Stavudine	CC1=CN([C@@H]2O[C@H](CO)C=C2)C(=O)NC1=O	1	Training
Streptomycin	CN[C@H]1[C@H](O)[C@@H](O)[C@H](CO)O[C@H]1O[C@H]2[C@@H](O[C@@H](C)[C@]2(O)C=O)O[C@H]3[C@H](O)[C@@H](O)[C@H](N=C(N)N)[C@@H](O)[C@@H]3N=C(N)N	0	Test
Sulfadiazine	Nc1ccc(cc1)[S](=O)(=O)Nc2ncccn2	1	Training
Sulfafurazole	Cc1noc(N[S](=O)(=O)c2ccc(N)cc2)c1C	1	Test
Methylprednisolone	C[C@H]1C[C@H]2[C@@H]3CC[C@](O)(C(=O)CO)[C@@]3(C)C[C@H](O)[C@@H]2[C@@]4(C)C=CC(=O)C=C14	0	Training
Miconazole	Clc1ccc(COC(Cn2ccnc2)c3ccc(Cl)cc3Cl)c(Cl)c1	0	Training
nandrolone	C[C@]12CC[C@H]3[C@@H](CCC4=CC(=O)CC[C@H]34)[C@@H]1CC[C@@H]2O	0	Training
neodicoumarol	CCOC(=O)C(C1=C(O)Oc2ccccc2C1=O)C3=C(O)Oc4ccccc4C3=O	0	Training
Nicotinyl alcohol	OCc1cccnc1	0	Test
norethindrone	C[C@]12CC[C@H]3[C@@H](CCC4=CC(=O)CC[C@H]34)[C@@H]1CC[C@@]2(O)C#C	0	Training
norfenefrine	NCC(O)c1cccc(O)c1	0	Training
nylidrin	CC(CCc1ccccc1)NC(C)C(O)c2ccc(O)cc2	0	Training
Oxandrolone	C[C@]1(O)CC[C@H]2[C@@H]3CC[C@H]4CC(=O)OC[C@]4(C)[C@H]3CC[C@]12C	0	Training
Oxaprozin	OC(=O)CCc1oc(c2ccccc2)c(n1)c3ccccc3	0	Test
Mirtazapine	CN1CCN2C(C1)c3ccccc3Cc4cccnc24	1	Training
Nevirapine	Cc1ccnc2N(C3CC3)c4ncccc4C(=O)Nc12	1	Training
Org12962	C1NCCN(C1)c1ccc(c(n1)Cl)C(F)(F)F	1	Training
Org30526	c1c2c(cc(c1)Cl)[C@@H]1[C@H](c3ccccc3O2)CNC1	1	Training
Org32104	c1c2c(ccc1)[C@@]1([C@@H](c3cccc(c3O2)C)CNCC1)O	1	Test
Org34167	c1ccc(c(c1)[C@H](CC=C)N)c1c2c(on1)cccc2	1	Training
Org4428	c1c2c(ccc1)[C@@]1([C@@H](c3cccc(c3O2)C)C[N@](CC1)C)O	1	Training
Org5222	c1c2c(cc(c1)Cl)[C@@H]1[C@H](c3ccccc3O2)CN(C1)C	1	Training
Ranitidine	CNC(/NCCSCc1oc(CN(C)C)cc1)=C\[N+]([O-])=O	0	Training
Sulfamethoxazole	Cc1onc(N[S](=O)(=O)c2ccc(N)cc2)c1	1	Training
Tamoxifen	CC/C(c1ccccc1)=C(c2ccccc2)/c3ccc(OCCN(C)C)cc3	1	Test
Ticarcillin	[Na+].[Na+].CC1(C)S[C@@H]2[C@H](NC(=O)[C@H](C([O-])=O)c3cscc3)C(=O)N2[C@H]1C([O-])=O	1	Training
Topotecan	CC[C@@]1(O)C(=O)OCC2=C1C=C3N(Cc4cc5c(CN(C)C)c(O)ccc5nc34)C2=O	1	Training
Zalcitabine	NC1=NC(=O)N(C=C1)[C@H]2CC[C@@H](CO)O2	1	Training
Zonisamide	N[S](=O)(=O)Cc1noc2ccccc12	1	Training
AmphotericinB	C[C@H]1O[C@@H](O[C@@H]\2C[C@@H]3O[C@](O)(C[C@@H](O)C[C@@H](O)[C@H](O)CC[C@@H](O)C[C@@H](O)CC(=O)O[C@@H](C)[C@H](C)[C@H](O)[C@@H](C)\C=C/C=C\C=C/C=C\C=C/C=C\C=C2)C[C@H](O)[C@H]3C(O)=O)[C@@H](O)[C@@H](N)[C@@H]1O	0	Training
Calcium-folinate	[Ca++].NC1=NC(=O)C2=C(NCC(CNc3ccc(cc3)C(=O)N[C@@H](CCC([O-])=O)C([O-])=O)N2C=O)N1	1	Test
oxytetracycline	O.O.CN(C)[C@H]1[C@@H]2[C@@H](O)[C@H]3C(=C(O)c4c(O)cccc4[C@@]3(C)O)C(=O)[C@]2(O)C(=O)\C(=C(N)/O)C1=O	0	Training
papaverine	COc1ccc(Cc2nccc3cc(OC)c(OC)cc23)cc1OC	0	Training
penicillin G	CC1(C)S[C@@H]2[C@H](NC(=O)Cc3ccccc3)C(=O)N2[C@H]1C(O)=O	0	Test
phenacetin	CCOc1ccc(NC(C)=O)cc1	0	Training
phenazopyridine	Nc1ccc(N=Nc2ccccc2)c(N)n1	0	Training
pheniramine	CN(C)CCC(c1ccccc1)c2ccccn2	0	Training
Phenolphthalein	Oc1ccc(cc1)C2(OC(=O)c3ccccc23)c4ccc(O)cc4	0	Training
phenoxybenzamine	CC(COc1ccccc1)N(CCCl)Cc2ccccc2	0	Test
Phenylbutazone	CCCCC1C(=O)N(N(C1=O)c2ccccc2)c3ccccc3	0	Training
pirbuterol	CC(C)(C)NCC(O)c1ccc(O)c(CO)n1	0	Training
Risperidone	CC1=C(CCN2CCC(CC2)c3noc4cc(F)ccc34)C(=O)N5CCCCC5=N1	1	Training
Phenserine	CN1CC[C@]2(C)[C@H]1N(C)c3ccc(OC(=O)Nc4ccccc4)cc23	1	Training
Temelastine	Cc1ccc(CC2=CN=C(NCCCCc3ncc(Br)cc3C)NC2=O)cn1	0	Training
Tibolone	C[C@@H]1CC2=C(CCC(=O)C2)[C@H]3CC[C@@]4(C)[C@@H](CC[C@@]4(O)C#C)[C@H]13	1	Training
Ceftazidime	CC(C)(O/N=C(C(=O)N[C@H]1[C@H]2SCC(=C(N2C1=O)C([O-])=O)C[n+]3ccccc3)/c4csc(N)n4)C(O)=O	1	Training
Flucytosine	NC1=C(F)C=NC(=O)N1	1	Test
Guanadrel	NC(N)=NCC1COC2(CCCCC2)O1	0	Training
Lomustine	ClCCN(N=O)C(=O)NC1CCCCC1	1	Training
Mesna	[Na+].[O-][S](=O)(=O)CCS	0	Test
Streptozotocin	CN(N=O)C(=O)N[C@H]1[C@@H](O)O[C@H](CO)[C@@H](O)[C@@H]1O	0	Training
Teniposide	COc1cc(cc(OC)c1O)[C@H]2[C@@H]3[C@H](COC3=O)[C@H](OC4OC5COC(OC5C(O)C4O)c6sccc6)c7cc8OCOc8cc27	1	Training
Thiotepa	S=[P](N1CC1)(N2CC2)N3CC3	1	Training
Vancomycin	CN[C@H](CC(C)C)C(=O)NC1[C@H](O)c2ccc(Oc3cc4cc(Oc5ccc(cc5Cl)[C@@H](O)[C@@H]6NC(=O)[C@H](NC(=O)[C@@H]4NC(=O)[C@H](CC(N)=O)NC1=O)c7ccc(O)c(c7)c8c(O)cc(O)cc8[C@@H](NC6=O)C(O)=O)c3O[C@@H]9O[C@H](CO)[C@@H](O)[C@H](O)[C@H]9O[C@H]%10C[C@](C)(N)[C@H](O)[C@H](C)O%10)c(Cl)c2	0	Training
Polythiazide	CN1C(CSCC(F)(F)F)Nc2cc(Cl)c(cc2[S]1(=O)=O)[S](N)(=O)=O	0	Training
prednisolone	C[C@]12C[C@H](O)[C@H]3[C@@H](CCC4=CC(=O)C=C[C@]34C)[C@@H]1CC[C@]2(O)C(=O)CO	0	Training
prednisone	C[C@]12CC(=O)[C@H]3[C@@H](CCC4=CC(=O)C=C[C@]34C)[C@@H]1CC[C@]2(O)C(=O)CO	0	Test
probenecid	CCCN(CCC)[S](=O)(=O)c1ccc(cc1)C(O)=O	0	Training
progesterone	CC(=O)[C@H]1CC[C@H]2[C@@H]3CCC4=CC(=O)CC[C@]4(C)[C@H]3CC[C@]12C	0	Training
propranolol	CC(C)NCC(O)COc1cccc2ccccc12	0	Training
proscillaridin	CC1OC(O[C@H]2CC[C@]3(C)[C@H]4CC[C@]5(C)[C@H](CC[C@]5(O)[C@@H]4CCC3=C2)C6=COC(=O)C=C6)C(O)C(O)C1O	0	Training
puromycin	COc1ccc(C[C@H](N)C(=O)NC2[C@@H](O)[C@@H](O[C@@H]2CO)n3cnc4c(ncnc34)N(C)C)cc1	0	Test
ribavirin	NC(=O)c1ncn(n1)[C@@H]2O[C@H](CO)[C@@H](O)[C@H]2O	0	Training
Tiotidine	CN=C(NCCSCc1csc(N=C(N)N)n1)NC#N	1	Training
Zolantidine	OC(=O)\C=C/C(O)=O.OC(=O)\C=C/C(O)=O.C1CCN(CC1)Cc2cccc(OCCCNc3sc4ccccc4n3)c2	1	Test
1-hydroxymidazolam	OCc1ncc2CN=C(c3ccccc3F)c4cc(Cl)ccc4n12	1	Training
111-trichloroethane	CC(Cl)(Cl)Cl	1	Training
111-trifluoro-2-chloroethane	C(CCl)(F)(F)F	1	Training
2-methylpropanol	CC(C)CO	1	Training
"2,2-dimethylbutane"	CCC(C)(C)C	1	Test
Vidarabine	Nc1ncnc2n(cnc12)C3OC(CO)C(O)C3O	1	Training
Bis-hydroxylated-L-663581	c12c(C(N(Cc3n1cnc3c1noc(n1)C(CO)(CO)C)C)=O)c(ccc2)Cl	0	Training
ICI17148	Cc1nc(sc1)\[NH]=C(\N)N	1	Training
Mono-hydroxylated-L-663581	c12c(C(N(Cc3n1cnc3c1noc(n1)C(O)(C)C)C)=O)c(ccc2)Cl	0	Training
Thioperamide	S=C(NC1CCCCC1)N2CCC(CC2)c3[nH]cnc3	1	Training
rifampin	CC1C=CC=C(C(=O)NC2=C(C3=C(C(=C4C(=C3C(=O)C2=CNN5CCN(CC5)C)C(=O)C(O4)(OC=CC(C(C(C(C(C(C1O)C)O)C)OC(=O)C)C)OC)C)C)O)O)C	0	Training
salicylic acid	OC(=O)c1ccccc1O	0	Test
scopolamine	CN1[C@@H]2CC(C[C@H]1[C@@H]3O[C@H]23)OC(=O)[C@H](CO)c4ccccc4	0	Training
Spironolactone	CC(=O)S[C@@H]1CC2=CC(=O)CC[C@]2(C)[C@H]3CC[C@@]4(C)[C@@H](CC[C@@]45CCC(=O)O5)[C@H]13	0	Training
Stanozolol	C[C@]1(O)CC[C@H]2[C@@H]3CC[C@H]4Cc5[nH]ncc5C[C@]4(C)[C@H]3CC[C@]12C	0	Training
sulfasalazine	OC(=O)C1=C\C(C=CC1=O)=N/Nc2ccc(cc2)[S](=O)(=O)Nc3ccccn3	0	Training
Terconazole	CC(C)N1CCN(CC1)c2ccc(OC[C@H]3CO[C@@](Cn4cncn4)(O3)c5ccc(Cl)cc5Cl)cc2	0	Test
testolactone	C[C@]12CC[C@H]3[C@@H](CCC4=CC(=O)C=C[C@]34C)[C@@H]1CCC(=O)O2	0	Training
testosterone	C[C@]12CC[C@H]3[C@@H](CCC4=CC(=O)CC[C@]34C)[C@@H]1CC[C@@H]2O	0	Training
TetraCycline	CN(C)[C@H]1[C@@H]2C[C@H]3C(=C(O)c4c(O)cccc4[C@@]3(C)O)C(=O)[C@]2(O)C(=O)\C(=C(N)/O)C1=O	0	Training
3-methylhexane	CCCC(C)CC	1	Training
3-methylpentane	CCC(C)CC	1	Test
4-hydroxymidazolam	Cc1ncc2C(O)N=C(c3ccccc3F)c4cc(Cl)ccc4n12	1	Training
Aminopyrine	CN(C)C1=C(C)N(C)N(c2ccccc2)C1=O	1	Training
Atenolol	CC(C)NCC(O)COc1ccc(CC(N)=O)cc1	0	Training
Benzene	c1ccccc1	1	Training
Bretazenil	CC(C)(C)OC(=O)c1ncn2c3cccc(Br)c3C(=O)N4CCC[C@H]4c12	1	Training
Bromperidol	OC1(CCN(CCCC(=O)c2ccc(F)cc2)CC1)c3ccc(Br)cc3	1	Test
Mefloquine	OC(C1CCCCN1)c2cc(nc3c2cccc3C(F)(F)F)C(F)(F)F	1	Training
Ofloxacin	CC1COc2c(N3CCN(C)CC3)c(F)cc4C(=O)C(=CN1c24)C(O)=O	1	Training
Tifluadom	CN1C(CNC(=O)c2cscc2)CN=C(c3ccccc3F)c4ccccc14	1	Training
aldosterone	C[C@]12CCC(=O)C=C1CC[C@H]3[C@@H]4CC[C@H](C(=O)CO)[C@]4(C[C@H](O)[C@H]23)C=O	0	Test
BRL52537	c1(cc(c(cc1)Cl)Cl)CC(N1CCCC[C@H]1CN1CCCC1)=O	1	Training
BRL52580	c1(cc(c(cc1)Cl)Cl)CC(N1[C@@H](c2c(CC1)cccc2)CN1CCCC1)=O	1	Test
BRL52656	c1(ccc(cc1)C(F)(F)F)CC(N1[C@@H](CCCC1)CN1CCCC1)=O	1	Training
BRL52871	c1(ccc(c(c1)Cl)Cl)CC(N1[C@@H](c2c(CC1)scc2)CN1CCCC1)=O	1	Training
theophylline	CN1C(=O)N(C)c2nc[nH]c2C1=O	0	Training
thioguanine	NC1=NC(=S)c2[nH]cnc2N1	0	Training
tolazamide	Cc1ccc(cc1)[S](=O)(=O)NC(=O)NN2CCCCCC2	0	Training
tolbutamide	CCCCNC(=O)N[S](=O)(=O)c1ccc(C)cc1	0	Training
Triamcinolone	C[C@]12C[C@H](O)[C@@]3(F)[C@@H](CCC4=CC(=O)C=C[C@]34C)[C@@H]1C[C@@H](O)[C@]2(O)C(=O)CO	0	Test
Triamterene	Nc1nc(N)c2nc(c3ccccc3)c(N)nc2n1	0	Training
Trichlormethiazide	N[S](=O)(=O)c1cc2c(NC(N[S]2(=O)=O)C(Cl)Cl)cc1Cl	0	Training
valinomycin	CC(C)[C@@H]1NC(=O)[C@H](C)OC(=O)C(NC(=O)[C@H](OC(=O)[C@@H](NC(=O)[C@H](C)OC(=O)[C@H](NC(=O)[C@H](OC(=O)[C@@H](NC(=O)[C@H](C)OC(=O)[C@H](NC(=O)[C@H](OC1=O)C(C)C)C(C)C)C(C)C)C(C)C)C(C)C)C(C)C)C(C)C)C(C)C	0	Training
verapamil	COc1ccc(CCN(C)CCCC(C#N)(C(C)C)c2ccc(OC)c(OC)c2)cc1OC	0	Training
warfarin	CC(=O)CC(c1ccccc1)C2=C(O)Oc3ccccc3C2=O	0	Test
Butanone	CCC(C)=O	1	Training
Cyclopropane	C1CC1	1	Training
Desmethyldesipramine	N1(c2c(CCc3c1cccc3)cccc2)CCCN	1	Test
Dichloromethane	ClCCl	1	Training
Diethylether	CCOCC	1	Training
Divinylether	C=COC=C	1	Training
Enflurane	FC(F)OC(F)(F)C(F)Cl	1	Training
BRL52974	c1(ccc(c(c1)Cl)Cl)CC(N1[C@@H](c2c(CC1)[nH]cn2)CN1CCCC1)=O	0	Training
BRL53087	c1(ccc(c(c1)Cl)Cl)CC(N1[C@@H](CN2CCCC2)CC(CC1)(C)C)=O	1	Test
carebastine	CC(C)(C(O)=O)c1ccc(cc1)C(=O)CCCN2CCC(CC2)OC(c3ccccc3)c4ccccc4	0	Training
cetirizine	OC(=O)COCCN1CCN(CC1)C(c2ccccc2)c3ccc(Cl)cc3	0	Training
ciprofloxacin	OC(=O)C1=CN(C2CC2)c3cc(N4CCNCC4)c(F)cc3C1=O	0	Training
cp102	c1cn(CCO)c(CC)c(O)c1=O	0	Test
cp107	c1cn(CCCCO)c(CC)c(O)c1=O	0	Training
yohimbine	COC(=O)[C@H]1[C@@H](O)CC[C@H]2CN3CCc4c([nH]c5ccccc45)[C@@H]3C[C@H]12	0	Training
zidovudine	CC1=CN([C@H]2C[C@H](N=[N+]=[N-])[C@@H](CO)O2)C(=O)NC1=O	0	Training
acepromazine	CN(C)CCCN1c2ccccc2Sc3ccc(cc13)C(C)=O	1	Training
acetophenazine	CC(=O)c1ccc2Sc3ccccc3N(CCCN4CCN(CCO)CC4)c2c1	1	Training
acetozalamide	CC(=O)Nc1sc(nn1)[S](N)(=O)=O	1	Training
allobarbital	C=CCC1(CC=C)C(=O)NC(=O)NC1=O	1	Training
amantadine	[Cl-].NC12CC3CC(CC(C3)C1)C2.[H+]	1	Test
amitriptyline	CN(C)CCC=C1c2ccccc2CCc3ccccc13	1	Training
amobarbital	CCC1(CCC(C)C)C(=O)NC(=O)NC1=O	1	Training
amphetamine	CC(N)Cc1ccccc1	1	Training
Ethanol	CCO	1	Training
Ethylbenzene	CCc1ccccc1	1	Test
Flumazenil	CCOC(=O)c1ncn2c1CN(C)C(=O)c3cc(F)ccc23	1	Training
Flunitrazepam	CN1C(=O)CN=C(c2ccccc2F)c3cc(ccc13)[N+]([O-])=O	1	Training
Fluroxene	FC(F)(F)COC=C	1	Training
Halothane	FC(F)(F)C(Cl)Br	1	Training
Heptane	CCCCCCC	1	Test
Hexane	CCCCCC	1	Training
cp20	CN1C=CC(=O)C(=C1C)O	1	Training
cp21	CCN1C=CC(=O)C(=C1C)O	1	Training
cp24	CCCCN1C=CC(=O)C(=C1C)O	1	Training
cp25	CCCCCN1C=CC(=O)C(=C1C)O	1	Test
cp29	c1cn(CCCCC)c(C)c(O)c1=O	1	Training
cp41	c1cn(CCCO)c(C)c(O)c1=O	0	Training
cp94	CCN1C=CC(=O)C(=C1CC)O	1	Training
difloxacin	CN1CCN(CC1)c2cc3N(C=C(C(O)=O)C(=O)c3cc2F)c4ccc(F)cc4	0	Test
antipyrine	CN1N(C(=O)C=C1C)c2ccccc2	1	Training
apomorphine	CN1CCc2cccc3c2[C@H]1Cc4ccc(O)c(O)c34	1	Training
arecoline	COC(=O)C1=CCCN(C)C1	1	Test
azaperone	Fc1ccc(cc1)C(=O)CCCN2CCN(CC2)c3ccccn3	1	Training
benactyzine	[H+].[Cl-].CCN(CC)CCOC(=O)C(O)(c1ccccc1)c2ccccc2	1	Training
benperidol	Fc1ccc(cc1)C(=O)CCCN2CCC(CC2)N3C(=O)Nc4ccccc34	1	Training
benzocaine	CCOC(=O)c1ccc(N)cc1	1	Training
benzquinamide	CCN(CC)C(=O)C1CN2CCc3cc(OC)c(OC)cc3C2CC1OC(C)=O	1	Test
benztropine	CN1C2CCC1CC(C2)OC(c3ccccc3)c4ccccc4.O[S](O)(=O)=O	1	Training
biperiden	OC(CCN1CCCCC1)(C2CC3CC2C=C3)c4ccccc4	1	Training
Hexobarbital	CN1C(=O)NC(=O)C(C)(C1=O)C2=CCCCC2	1	Training
Indinavir	CC(C)(C)NC(=O)[C@@H]1CN(CCN1C[C@@H](O)C[C@@H](Cc2ccccc2)C(=O)N[C@@H]3[C@H](O)Cc4ccccc34)Cc5cccnc5	1	Training
Isoflurane	FC(F)OC(Cl)C(F)(F)F	1	Test
Methohexital	CCC#CC(C)C1(CC=C)C(=O)NC(=O)N(C)C1=O	1	Training
Methoxyflurane	COC(F)(F)C(Cl)Cl	1	Training
Methylcyclopentane	CC1CCCC1	1	Training
Nor-1-chlorpromazine	N1(c2c(Sc3c1cccc3)ccc(c2)Cl)CCCNC	1	Training
Nor-2-chlorpromazine	N1(c2c(Sc3c1cccc3)ccc(c2)Cl)CCCN	1	Test
doxylamine	CN(C)CCOC(C)(c1ccccc1)c2ccccn2	1	Training
EMD60400	c1ccc([C@H](C[N@]2CC[C@H](C2)O)N(C(Cc2ccccc2N)=O)C)cc1	0	Training
enoxacin	CCN1C=C(C(O)=O)C(=O)c2cc(F)c(nc12)N3CCNCC3	0	Training
fleroxacin	CN1CCN(CC1)c2c(F)cc3C(=O)C(=CN(CCF)c3c2F)C(O)=O	0	Training
GR85571	c1(cc(c(cc1)Cl)Cl)CC(N1[C@@H](CN2CCCC2)CN(CC1)C(=O)C)=O	1	Training
GR88377	c1(ccc(c(c1)Cl)Cl)CC(N1[C@@H](c2c(CC1)occ2)CN1CCCC1)=O	1	Training
GR89696	c1(ccc(c(c1)Cl)Cl)CC(N1[C@H](CN(CC1)C(=O)OC)CN1CCCC1)=O	1	Training
bromazepam	Brc1ccc2NC(=O)CN=C(c3ccccn3)c2c1	1	Test
buclizine	CC(C)(C)c1ccc(CN2CCN(CC2)C(c3ccccc3)c4ccc(Cl)cc4)cc1	1	Training
bufotenine	CN(C)CCc1c[nH]c2ccc(O)cc12	1	Training
bupropion	CC(NC(C)(C)C)C(=O)c1cccc(Cl)c1	1	Training
buramate	OCCOC(=O)NCc1ccccc1	1	Training
butabarbital	CCC(C)C1(CC)C(=O)NC(=O)NC1=O	1	Test
caffeine	Cn1cnc2N(C)C(=O)N(C)C(=O)c12	1	Training
cannabidiol	CCCCCc1cc(O)c(C2C=C(C)CC[C@H]2C(C)=C)c(O)c1	1	Training
capuride	CCC(C)C(CC)C(=O)NC(N)=O	1	Training
carbamazepine	NC(=O)N1c2ccccc2C=Cc3ccccc13	1	Training
Northioridazine	CSc1ccc2Sc3ccccc3N(CCC4CCCNC4)c2c1	1	Test
Org13011	C1N(CCN(C1)c1cc(ccn1)C(F)(F)F)CCCCN1C(CCC1)=O	1	Training
Paraxanthine	Cn1cnc2NC(=O)N(C)C(=O)c12	1	Training
Pentane	CCCCC	1	Training
Propanol	CCCO	1	Training
Propanone	CC(C)=O	1	Test
GR89696_et	c1(ccc(c(c1)Cl)Cl)CC(N1[C@H](CN(CC1)C(=O)OCC)CN1CCCC1)=O	1	Training
GR89696_pr	c1(CC(N2[C@H](CN(CC2)C(=O)OCCC)CN2CCCC2)=O)cc(c(cc1)Cl)Cl	1	Training
GR91272	c1(ccc(c(c1)Cl)Cl)CC(N1[C@@H](c2c(CC1)occ2)C[N@@]1C[C@@H](CC1)O)=O	1	Training
GR94839	c1(ccc(c(c1)Cl)Cl)CC(=O)N1[C@H](CN(C(=O)C)CC1)C[N@@]1C[C@H](O)CC1	0	Training
GR94839_A	c1(CC(N2[C@H](CN(CC2)C(=O)C)C[N@]2CC[C@H](C2)O)=O)ccc(C(F)(F)F)cc1	0	Test
GR94839_B	c1(ccc(cc1)SC)CC(N1[C@H](CN(CC1)C(=O)C)C[N@]1CC[C@H](C1)O)=O	0	Training
GR94839_C	c1(CC(N2[C@H](CN(CC2)C(=O)C)C[N@]2CC[C@H](C2)O)=O)cc(cc(c1)F)F	0	Training
GR94839_D	c1(CC(N2[C@H](CN(CC2)C(=O)C)C[N@]2CC[C@H](C2)O)=O)cc(ccc1)OC	0	Training
GR94839_E	c1(CC(N2[C@H](CN(CC2)C(=O)C)C[N@]2CC[C@H](O)C2)=O)ccc(N(=O)=O)cc1	0	Training
GR94839_F	c1(CC(N2[C@H](CN(CC2)C(=O)C)C[N@]2CC[C@H](C2)O)=O)ccc(OC)cc1	0	Test
carphenazine	CCC(=O)c1ccc2Sc3ccccc3N(CCCN4CCN(CCO)CC4)c2c1	1	Training
cartazolate	CCCCNc1c(cnc2n(CC)ncc12)C(=O)OCC	1	Test
centazolone	NN1C=Nc2cc3ccccc3cc2C1=O	1	Training
chloralhydrate	OC(O)C(Cl)(Cl)Cl	1	Training
chlordiazepoxide	CN=C1CN(O)C(=C2C=C(Cl)C=CC2=N1)c3ccccc3	1	Training
chlorpromazine	CN(C)CCCN1c2ccccc2Sc3ccc(Cl)cc13	1	Training
chlorprothixene	CN(C)CC\C=C/1c2ccccc2Sc3ccc(Cl)cc13	1	Test
chlorzoxazone	Clc1ccc2OC(=O)Nc2c1	1	Training
choline	C[N+](C)(C)CCO	1	Training
clobazam	CN1C(=O)CC(=O)N(c2ccccc2)c3cc(Cl)ccc13	1	Training
RO19-4603	CN1Cc2n(cnc2C(=O)OC(C)(C)C)c3ccsc3C1=O	1	Training
SKF101468	C1C(Nc2c1c(ccc2)CCN(CCC)CCC)=O	1	Test
SKF89124	C1C(Nc2c1c(ccc2O)CCN(CCC)CCC)=O	1	Training
Salicyluricacid	OC(=O)CNC(=O)c1ccccc1O	1	Training
Sulforidazine	CN1CCCCC1CCN2c3ccccc3Sc4ccc(cc24)[S](C)(=O)=O	1	Training
Teflurane	FC(Br)C(F)(F)F	1	Training
Theobromine	Cn1cnc2N(C)C(=O)NC(=O)c12	1	Test
Thiopental	CCCC(C)C1(CC)C(=O)NC(=S)NC1=O	0	Training
Toluene	Cc1ccccc1	1	Training
Triazolam	Cc1nnc2CN=C(c3ccccc3Cl)c4cc(Cl)ccc4n12	1	Training
GR94839_G	c1(CC(N2[C@H](CN(CC2)C(=O)C)C[N@]2CC[C@H](O)C2)=O)cc(ccc1)N(=O)=O	0	Training
GR94839_H	c1(ccccc1)CC(N1[C@H](CN(CC1)C(=O)C)C[N@]1CC[C@H](C1)O)=O	0	Training
GR94839_I	c1(CC(N2[C@H](CN(CC2)C(=O)C)C[N@]2CC[C@H](O)C2)=O)ccc([S@](=O)C)cc1	0	Training
GR94839_L	c1(CC(N2[C@H](CN(CC2)C(=O)C)C[N@]2CC[C@H](O)C2)=O)ccc(S(=O)(=O)C)cc1	0	Test
ICI197067	CC(C)[C@@H](CN1CCCC1)N(C)C(=O)Cc2ccc(Cl)c(Cl)c2	1	Training
ICI199441	c1(ccccc1)[C@H](CN1CCCC1)N(C(=O)Cc1ccc(c(c1)Cl)Cl)C	1	Training
isoxicam	CN1C(=C(\O)Nc2cc(C)on2)/C(=O)c3ccccc3[S]1(=O)=O	0	Training
Levallorphan	Oc1ccc2C[C@@H]3[C@@H]4CCCC[C@]4(CCN3CC=C)c2c1	1	Test
lomefloxacin	CCN1C=C(C(O)=O)C(=O)c2cc(F)c(N3CCNC(C)C3)c(F)c12	0	Training
clomipramine	CN(C)CCCN1c2ccccc2CCc3ccc(Cl)cc13	1	Training
clonazepam	[O-][N+](=O)c1ccc2NC(=O)CN=C(c3ccccc3Cl)c2c1	1	Training
clopenthixol	OCCN1CCN(CC\C=C/2c3ccccc3Sc4ccc(Cl)cc24)CC1	1	Training
clopimozide	Fc1ccc(cc1)C(CCCN2CCC(CC2)N3C(=O)Nc4cc(Cl)ccc34)c5ccc(F)cc5	1	Training
cocaine	COC(=O)[C@H]1[C@H](CC2CCC1N2C)OC(=O)c3ccccc3	1	Test
codeine	COc1ccc2C[C@@H]3[C@@H]4C=C[C@H](O)[C@@H]5Oc1c2[C@]45CCN3C	1	Training
cyclazocine	CC1C2Cc3ccc(O)cc3C1(C)CCN2CC4CC4	1	Training
cyclophenazine	FC(F)(F)c1ccc2Sc3ccccc3N(CCCN4CCN(CC4)C5CC5)c2c1	1	Training
deanol	CN(C)CCO	1	Training
demerol	[H+].[Cl-].CCOC(=O)C1(CCN(C)CC1)c2ccccc2	1	Test
Trichloroethylene	ClC=C(Cl)Cl	1	Training
Trichloromethane	ClC(Cl)Cl	1	Training
Y-G14	c1c(nccc1)CCNC	1	Training
Y-G15	c1c(nccc1)CCN(C)C	1	Training
Y-G16	n1c(scc1)CCN	1	Test
Y-G19	n1c(scc1c1ccccc1)CCN	0	Training
Y-G20	c1c(nc2n1cccc2)CCN	0	Training
m-Xylene	Cc1cccc(C)c1	1	Training
loratadine	CCOC(=O)N1CCC(CC1)=C2c3ccc(Cl)cc3CCc4cccnc24	0	Test
meloxicam	CN1C(=C(/O)Nc2sc(C)cn2)/C(=O)c3ccccc3[S]1(=O)=O	0	Training
Nalorphine	O[C@H]1C=C[C@H]2[C@H]3Cc4ccc(O)c5O[C@@H]1[C@]2(CCN3CC=C)c45	1	Training
naltrexone	Oc1ccc2C[C@H]3N(CC[C@@]45[C@@H](Oc1c24)C(=O)CC[C@@]35O)CC6CC6	1	Training
norfloxacin	CCN1C=C(C(O)=O)C(=O)c2cc(F)c(cc12)N3CCNCC3	0	Training
pefloxacin	CCN1C=C(C(O)=O)C(=O)c2cc(F)c(cc12)N3CCN(C)CC3	0	Training
piroxicam	CN1C(=C(/O)Nc2ccccn2)/C(=O)c3ccccc3[S]1(=O)=O	0	Training
roxindole	C[S](O)(=O)=O.Oc1ccc2[nH]cc(CCCCN3CCC(=CC3)c4ccccc4)c2c1	1	Training
deserpidine	CO[C@H]1[C@@H](C[C@@H]2CN3CCc4c([nH]c5ccccc45)[C@H]3C[C@@H]2[C@@H]1C(=O)OC)OC(=O)c6cc(OC)c(OC)c(OC)c6	1	Test
desipramine	CNCCCN1c2ccccc2CCc3ccccc13	1	Training
diazepam	CN1C(=O)CN=C(c2ccccc2)c3cc(Cl)ccc13	1	Training
dihydrocodeine	COc1ccc2C[C@@H]3[C@@H]4CC[C@H](O)[C@@H]5Oc1c2[C@]45CCN3C	1	Training
dihydromorphine	CN1CCC23C4CCC(O)C2Oc5c(O)ccc(CC14)c35	1	Training
diphenhydramine	CN(C)CCOC(c1ccccc1)c2ccccc2	1	Test
diphenhylhydantoin	O=C1NC(=O)C(N1)(c2ccccc2)c3ccccc3	1	Training
dixyrazine	CC(CN1CCN(CCOCCO)CC1)CN2c3ccccc3Sc4ccccc24	1	Training
DMT	COC(=O)c1ccc(cc1)C(=O)OC	1	Training
o-Xylene	Cc1ccccc1C	1	Training
p-Xylene	Cc1ccc(C)cc1	1	Test
2-propanol	CC(C)O	1	Training
Carbamazepineepoxide	NC(=O)N1c2ccccc2C3OC3c4ccccc14	1	Training
SB-222200	c12c(nc(c(c1C(N[C@@H](CC)c1ccccc1)=O)C)c1ccccc1)cccc2	1	Training
Tertbutylchlorambucil	c1cc(ccc1CCCC(OC(C)(C)C)=O)N(CCCl)CCCl	1	Training
Delavirdine	CC(C)Nc1cccnc1N2CCN(CC2)C(=O)c3[nH]c4ccc(N[S](C)(=O)=O)cc4c3	0	Test
Ebastine	CC(C)(C)c1ccc(cc1)C(=O)CCCN2CCC(CC2)OC(c3ccccc3)c4ccccc4	0	Training
Pirenzepine	CN1CCN(CC1)CC(=O)N2c3ccccc3C(=O)Nc4cccnc24	1	Test
RP60180	c1ccc2N([C@H](CN3CCCC3)C)c3c(ccc(C(=O)NCCC)c3)Sc2c1	1	Training
rufloxacin	CN1CCN(CC1)c2c(F)cc3C(=O)C(=CN4CCSc2c34)C(O)=O	0	Training
salbutamol	CC(C)(C)NCC(O)c1ccc(O)c(CO)c1	0	Training
Sankyo	c1(ccc(c(c1)Cl)Cl)CC(=O)N1[C@H](C[N@@](C)CC1)CN1CCCC1	1	Training
SB201708	c1(ccc(c(c1)Cl)Cl)CC(N1[C@H](CN2CCCC2)c2n(CC1)ccn2)=O	1	Training
SB204454	c1(ccc(c(c1)Cl)Cl)CC(N1[C@H](C[C@]2(CC1)NC(NC2=O)=O)CN1CCCC1)=O	0	Training
SB204459	c1(ccc(c(c1)Cl)Cl)CC(N1[C@H](C[N@@]2C[C@@H](CC2)O)c2n(CC1)ccn2)=O	0	Test
SB204484	c1(ccc(c(c1)Cl)Cl)CC(N1[C@H](CN2CCCC2)c2n(CC1)ncn2)=O	1	Training
SB205563	c1(ccc(c(c1)Cl)Cl)CC(N1[C@@H](C[N@@]2C[C@@H](CC2)O)C[N@](CC1)CCO)=O	0	Training
doxepin	[H+].[Cl-].CN(C)CC\C=C/1c2ccccc2COc3ccccc13	1	Test
doxylamine succinate	CN(C)CCOC(C)(c1ccccc1)c2ccccn2.OC(=O)CCC(O)=O	1	Training
droperidol	Fc1ccc(cc1)C(=O)CCCN2CCC(=CC2)N3C(=O)Nc4ccccc34	1	Training
ectylurea	CC\C(=C/C)C(=O)NC(N)=O	1	Training
emylcamate	CCC(C)(CC)OC(N)=O	1	Training
estazolam	Clc1ccc2n3cnnc3CN=C(c4ccccc4)c2c1	1	Test
etaqualone	CCc1ccccc1N2C(=Nc3ccccc3C2=O)C	1	Training
etazolate	CCOC(=O)c1cnc2n(CC)ncc2c1NN=C(C)C	1	Training
ethchlorvynol	CCC(O)(\C=C\Cl)C#C	1	Training
ethinamate	NC(=O)OC1(CCCCC1)C#C	1	Training
5-6	s1cc(CSCCN\C(NC)=[NH]\C#N)nc1\[NH]=C(\N)N	1	Test
5-66	c1cc(CCNC)ncc1	1	Training
5-67	c1cc(CCN(C)C)ncc1	1	Training
5-68	s1c(ncc1)CCN	1	Training
5-69	c1nc(C2CCN(CC2)C(NC2CCCCC2)=S)c[nH]1	1	Training
7-K06	c1ccc2Oc3c(cc(cc3)Cl)[C@@H]3[C@@H](c2c1)C[N@](CC3)C	1	Test
7-K08	c1c(Cl)nc(N2CCN(CCCCN3C(CCC3)=O)CC2)cc1C(F)(F)F	1	Training
7-K10	c1ccc2Oc3c(cc(cc3)Cl)[C@@H]3[C@@H](c2c1)CNCC3	1	Training
SB205605	c1(ccc(c(c1)Cl)Cl)CC(N1[C@H](C[N@@]2C[C@@H](CC2)O)c2c(CC1)[nH]cn2)=O	0	Training
skb_a	c1ccc2nc(c(c(C(N[C@@H](CC)c3ccccc3)=O)c2c1)O)c1ccccc1	1	Training
skb_c	c1cc2c(C(N[C@@H](CC)c3ccccc3)=O)c(c(nc2cc1)c1ccccc1)OCCCN(C)C	1	Training
skb-d	c1cc2c(C(N[C@@H](CC)c3ccccc3)=O)c(c(nc2cc1)c1ccccc1)OCC(O)=O	0	Training
skb-e	c1cc2c(C(N[C@@H](CC)c3ccccc3)=O)c(c(c3ccccc3)nc2cc1)OCCCC(O)=O	0	Training
skb-f	c1ccc2c(c(C(N[C@@H](CC)c3ccccc3)=O)c(OCCNC(Cc3c(cccc3)C(=O)O)=O)c(c3ccccc3)n2)c1	0	Test
skb-g	c1cc2c(c(OCCNC(Cc3ncccc3)=O)c(c3ccccc3)nc2cc1)C(N[C@@H](CC)c1ccccc1)=O	0	Training
skb-h	c1cc2c(c(c(c3ccccc3)nc2cc1)OCCNC([C@@H]1CCCN1)=O)C(=O)N[C@@H](CC)c1ccccc1	0	Training
skb-i	c1cc2c(C(N[C@@H](CC)c3ccccc3)=O)c(c(nc2cc1)c1ccccc1)Cn1cncc1	0	Training
sparfloxacin	C[C@H]1CN(C[C@@H](C)N1)c2c(F)c(N)c3C(=O)C(=CN(C4CC4)c3c2F)C(O)=O	0	Training
ethosuximide	CCC1(C)CC(=O)NC1=O	1	Test
etymemazine	CCc1ccc2Sc3ccccc3N(CC(C)CN(C)C)c2c1	1	Training
flupentixol	OCCN1CCN(CC\C=C/2c3ccccc3Sc4ccc(cc24)C(F)(F)F)CC1	1	Training
fluphenazine	OCCN1CCN(CCCN2c3ccccc3Sc4ccc(cc24)C(F)(F)F)CC1	1	Training
flurazepam	CCN(CC)CCN1C(=O)CN=C(c2ccccc2F)c3cc(Cl)ccc13	1	Training
glaziovine	COc1cc2CCN(C)C3CC4(C=CC(=O)C=C4)c(c1O)c23	1	Test
glutethimide	CCC1(CCC(=O)NC1=O)c2ccccc2	1	Training
haloperidol	OC1(CCN(CCCC(=O)c2ccc(F)cc2)CC1)c3ccc(Cl)cc3	1	Training
harmalol	CC1=C2NC3=CC(=O)C=CC3=C2C=CN1	1	Training
harman	Cc1nccc2c1[nH]c3ccccc23	1	Training
12	c1c(c(ncc1)CSCCN\C(=[NH]\C#N)NCC)Br	0	Test
14	c1cc(ncc1)CSCCNc1c(cc[nH]1)[N+](=O)[O-]	1	Test
15	c1(cc(nc(c1C)C)C(SC(CNc1c(cc[nH]1)[N+](=O)[O-])(C)C)(C)C)C	1	Training
16	n1c(csc1\[NH]=C(\N)N)c1ccccc1	1	Training
17	n1c(csc1\[NH]=C(\N)N)c1cccc(c1)N	0	Training
18	n1c(csc1\[NH]=C(\N)N)c1cccc(c1)NC(C)=O	0	Training
19	n1c(csc1\[NH]=C(\N)N)c1cccc(c1)N\C(NC)=[NH]\C#N	0	Training
2	s1cc(nc1\[NH]=C(\N)N)C	1	Training
22	c1(c(oc(c1C)C(N(C(C)(N)C)C(N)(C)C)(C)C)C)C.C[NH+]O.[OH-]	1	Training
23	[NH]C(CC(C)C([N@@](C(C)(C)C)C(N)(C)N)(C)C)c1c(c(c[nH+][o+]1)C)[O-]	1	Test
tamitinol	CCNCc1c(O)c(C)ncc1CSC	1	Training
tenoxicam	CN1C(=C(\O)Nc2ccccn2)/C(=O)c3sccc3[S]1(=O)=O	0	Training
terfenadine	CC(C)(C)c1ccc(cc1)C(O)CCCN2CCC(CC2)C(O)(c3ccccc3)c4ccccc4	0	Test
U50488	CN(C1CCCC[C@H]1N2CCCC2)C(=O)Cc3ccc(Cl)c(Cl)c3	1	Training
heroin	CN1CC[C@]23[C@H]4Oc5c(OC(C)=O)ccc(C[C@@H]1[C@@H]2C=C[C@@H]4OC(C)=O)c35	1	Training
hexapropymate	NC(=O)OC1(CCCCC1)CC#C	1	Training
homophenazine	[H+].[H+].[Cl-].[Cl-].OCCN1CCCN(CCCN2c3ccccc3Sc4cc(ccc24)C(F)(F)F)CC1	1	Test
hydrocodone	COc1ccc2C[C@@H]3[C@@H]4CCC(=O)[C@@H]5Oc1c2[C@]45CCN3C	1	Training
hydroxyphenamate	CCC(O)(COC(N)=O)c1ccccc1	1	Training
hydroxyzine	OCCOCCN1CCN(CC1)C(c2ccccc2)c3ccc(Cl)cc3	1	Training
imipramine	CN(C)CCCN1c2ccccc2CCc3ccccc13	1	Training
ketamine	CNC1(CCCCC1=O)c2ccccc2Cl	1	Test
kynurenic acid	OC(=O)C1=CC(=O)c2ccccc2N1	1	Training
24	C1CN(CCC1)Cc1cccc(c1)OCCCNC(=O)C	1	Training
25	C1CN(CCC1)Cc1cccc(c1)OCCCNC(=O)c1ccccc1	1	Training
26	C1CN(CCC1)Cc1cccc(c1)OCCCO	1	Training
27	C1CN(CCC1)Cc1cccc(c1)OCCCNc1ncccc1	1	Test
28	C1CN(CCC1)Cc1cccc(c1)OCCCNc1nccs1	1	Training
30	C1CN(CCC1)Cc1cccc(c1)OCCCNc1nc2c(o1)cccc2	1	Training
4	c1c(oc(c1)CN(C)C)CSCCNc1nc(c(c[nH]1)Cc1cc2c(cc1)cccc2)=O	0	Training
8-5	CN(C)Cc1oc(cc1)CSCCNC=1NC=C(CN1)Cc1cnc(cc1)C	0	Training
BBcpd10	c1(nccc(c1)c1nc([nH]n1)N)N(C)C	0	Training
9-C1	n1(c(c2nc[nH]c2n(c1=O)C)=O)C	1	Training
lenperone	Fc1ccc(cc1)C(=O)CCCN2CCC(CC2)C(=O)c3ccc(F)cc3	1	Training
levorphanol	CN1CC[C@]23CCCC[C@H]2[C@H]1Cc4ccc(O)cc34	1	Test
lidocaine	CCN(CC)CC(=O)Nc1c(C)cccc1C	1	Training
lorazepam	OC1N=C(c2ccccc2Cl)c3cc(Cl)ccc3NC1=O	1	Training
lorcainide	CC(C)N1CCC(CC1)N(C(=O)Cc2ccccc2)c3ccc(Cl)cc3	1	Training
meclofenoxate	CN(C)CCOC(=O)COc1ccc(Cl)cc1	1	Training
mecloqualone	CC1=Nc2ccccc2C(=O)N1c3ccccc3Cl	1	Test
medazepam	CN1CCN=C(c2ccccc2)c3cc(Cl)ccc13	1	Training
meprobamate	CCCC(C)(COC(N)=O)COC(N)=O	1	Training
9-C15	c1c2CCOc2c(cc1OC)CN[C@@H]1CCCN[C@H]1c1ccccc1	1	Training
9-C17	c1(cc(N\C(=[NH]\c2cccc(c2)CC)C)ccc1)CC	1	Training
9-C7	c1(c(cc2n(ncc2c1)CCN)Cl)Cl	1	Test
Abacavir	Nc1nc(NC2CC2)c3ncn([C@@H]4C[C@H](CO)C=C4)c3n1	1	Training
Acebutolol	CCCC(=O)Nc1ccc(OCC(O)CNC(C)C)c(c1)C(C)=O	1	Training
Aciclovir	NC1=NC(=O)c2ncn(COCCO)c2N1	1	Training
Albendazole	CCCSc1ccc2nc(NC(=O)OC)[nH]c2c1	1	Training
Amifostine	NCCCNCCS[P](O)(O)=O	0	Training
mescaline	COc1cc(CCN)cc(OC)c1OC	1	Test
mesoridazine	CN1CCCCC1CCN2c3ccccc3Sc4ccc(cc24)[S](C)=O	1	Training
methamphetamine	CN[C@@H](C)Cc1ccccc1	1	Training
methaqualone	Cc1ccccc1N2C(=Nc3ccccc3C2=O)C	1	Training
methocarbamol	COc1ccccc1OCC(O)COC(N)=O	1	Training
methopromazine	COc1ccc2Sc3ccccc3N(CCCN(C)C)c2c1	1	Test
methotrimeprazine	COc1ccc2Sc3ccccc3N(C[C@H](C)CN(C)C)c2c1	1	Training
methylpentynol	CCC(C)(O)C#C	1	Training
methylphenidate	COC(=O)C(C1CCCCN1)c2ccccc2	1	Training
methyprylon	CCC1(CC)C(=O)NCC(C)C1=O	1	Training
Amikacin	NCC[C@H](O)C(=O)N[C@@H]1C[C@H](N)[C@@H](O[C@H]2O[C@H](CN)[C@@H](O)[C@H](O)[C@H]2O)[C@H](O)[C@H]1O[C@H]3O[C@H](CO)[C@@H](O)[C@H](N)[C@H]3O	1	Test
Aminosalicylicacid	Nc1ccc(C(O)=O)c(O)c1	0	Test
Cytarabine	NC1=NC(=O)N(C=C1)[C@@H]2O[C@H](CO)[C@@H](O)[C@@H]2O	1	Training
Dacarbazine	CN(C)N\N=C/1N=CN=C1C(N)=O	1	Training
Daunorubicin	COc1cccc2C(=O)c3c(O)c4C[C@](O)(C[C@H](O[C@H]5C[C@H](N)[C@H](O)[C@H](C)O5)c4c(O)c3C(=O)c12)C(C)=O	0	Training
Demeclocycline	CN(C)[C@H]1[C@@H]2C[C@@H]3[C@H](O)c4c(Cl)ccc(O)c4C(=C3C(=O)[C@]2(O)C(=O)\C(=C(N)/O)C1=O)O	0	Training
Desmethylclobazam	Clc1ccc2NC(=O)CC(=O)N(c3ccccc3)c2c1	1	Training
Desmonomethylpromazine	CNCCCN1c2ccccc2Sc3ccccc13	1	Training
Dexrazoxane	C[C@@H](CN1CC(=O)NC(=O)C1)N2CC(=O)NC(=O)C2	0	Training
midazolam maleate	Cc1ncc2CN=C(c3ccccc3F)c4cc(Cl)ccc4n12.OC(=O)\C=C/C(O)=O	1	Test
moperone	Cc1ccc(cc1)C2(O)CCN(CCCC(=O)c3ccc(F)cc3)CC2	1	Training
morphine	CN1CC[C@]23[C@H]4Oc5c(O)ccc(C[C@@H]1[C@@H]2C=CC4O)c35	1	Training
MPTP	CN1CCC(=CC1)c2ccccc2	1	Training
naloxone	Oc1ccc2C[C@H]3N(CC[C@@]45[C@@H](Oc1c24)C(=O)CC[C@@]35O)CC=C	1	Training
nicotine	CN1CCC[C@H]1c2cccnc2	1	Test
nitrazepam	[O-][N+](=O)c1ccc2NC(=O)CN=C(c3ccccc3)c2c1	1	Training
nordazepam	Clc1ccc2NC(=O)CN=C(c3ccccc3)c2c1	1	Training
nortriptyline	CNCCC=C1c2ccccc2CCc3ccccc13	1	Training
orphenadrine	CN(C)CCOC(c1ccccc1)c2ccccc2C	1	Training
Dextromethorphan	COc1ccc2C[C@H]3[C@H]4CCCC[C@@]4(CCN3C)c2c1	1	Test
Dihydroergotamine	CN1C[C@@H](C[C@H]2[C@H]1Cc3c[nH]c4cccc2c34)C(=O)N[C@]5(C)O[C@@]6(O)[C@@H]7CCCN7C(=O)[C@H](Cc8ccccc8)N6C5=O	0	Training
Disulfiram	CCN(CC)C(=S)SSC(=S)N(CC)CC	1	Training
Efavirenz	FC(F)(F)[C@]1(OC(=O)Nc2ccc(Cl)cc12)C#CC3CC3	0	Test
Enalapril	CCOC(=O)[C@H](CCc1ccccc1)N[C@@H](C)C(=O)N2CCC[C@H]2C(O)=O	0	Training
Ethambutol	CC[C@@H](CO)NCCN[C@@H](CC)CO	0	Training
aclarubicin	CC[C@@]1(O)C[C@H](OC2CC(C(OC3CC(O)C(OC4CCC(=O)C(C)O4)C(C)O3)C(C)O2)N(C)C)c5c(O)c6C(=O)c7c(O)cccc7C(=O)c6cc5[C@H]1C(=O)OC	0	Training
adicillin	CC1(C)S[C@@H]2[C@H](NC(=O)CCC[C@@H](N)C(O)=O)C(=O)N2[C@H]1C(O)=O	0	Training
adrenaline	CNCC(O)c1ccc(O)c(O)c1	0	Test
adriamycinol-aglycone	COc1cccc2C(=O)c3c(O)c4CC(O)(CC(O)c4c(O)c3C(=O)c12)C(=O)CO	0	Training
almecillin	[Na+].CC1(C)SC2C(NC(=O)CSCC=C)C(=O)N2C1C([O-])=O	0	Training
amantocillin	CC1(C)S[C@@H]2[C@H](NC(=O)C34C[C@H]5C[C@H](CC(N)(C5)C3)C4)C(=O)N2[C@H]1C(O)=O	0	Training
amdinocillinpivoxil	CC(C)(C)C(=O)OCOC(=O)C1N2[C@H](SC1(C)C)[C@H](N=CN3CCCCCC3)C2=O	0	Training
amicycline	CN(C)[C@H]1[C@@H]2C[C@@H]3Cc4ccc(N)c(O)c4C(=C3C(=O)[C@]2(O)C(=O)\C(=C(N)/O)C1=O)O	0	Test
amrubicin	[Cl-].CC(=O)[C@@]1(N)C[C@H](O[C@H]2C[C@H](O)[C@H](O)CO2)c3c(O)c4C(=O)c5ccccc5C(=O)c4c(O)c3C1.[H+]	0	Training
apalcillin	CC1(C)S[C@@H]2C(NC(=O)[C@H](NC(=O)C3=CNc4cccnc4C3=O)c5ccccc5)C(=O)N2[C@H]1C(O)=O	0	Training
apicycline	CN(C)[C@H]1[C@@H]2C[C@H]3C(=C(O)c4c(O)cccc4[C@@]3(C)O)C(=O)[C@]2(O)C(=O)\C(=C(/O)NC(N5CCN(CCO)CC5)C(O)=O)C1=O	0	Training
apramycin	CN[C@H]1[C@@H](O)[C@H]2O[C@@H](O[C@@H]3[C@@H](N)C[C@@H](N)[C@H](O)[C@H]3O)[C@H](N)C[C@@H]2O[C@@H]1O[C@H]4O[C@H](CO)[C@@H](N)[C@H](O)[C@H]4O	0	Training
arbekacin	NCC[C@H](O)C(=O)N[C@@H]1C[C@H](N)[C@@H](O[C@H]2O[C@H](CN)CC[C@H]2N)[C@H](O)[C@H]1O[C@H]3O[C@H](CO)[C@@H](O)[C@H](N)[C@H]3O	0	Test
aspoxicillin	CNC(=O)C[C@@H](N)C(=O)N[C@@H](C(=O)N[C@H]1[C@H]2SC(C)(C)[C@@H](N2C1=O)C(O)=O)c3ccc(O)cc3	0	Training
astromicin	CO[C@H]1[C@@H](O)[C@H](N)[C@@H](O[C@H]2O[C@@H](CC[C@H]2N)C(C)N)[C@H](O)[C@@H]1N(C)C(=O)CN	0	Training
aztreonam	C[C@H]1[C@H](NC(=O)C(=N/OC(C)(C)C(O)=O)\c2csc([NH3+])n2)C(=O)N1[S]([O-])(=O)=O	0	Training
bacmecillinam	CCOC(=O)OC(C)OC(=O)[C@@H]1N2[C@H](SC1(C)C)[C@H](N=CN3CCCCCC3)C2=O	0	Training
bekanamycin	NCC1OC(OC2C(N)CC(N)C(OC3OC(CO)C(O)C(N)C3O)C2O)C(N)C(O)C1O	0	Test
benserazide	NC(CO)C(=O)NNCc1ccc(O)c(O)c1O	0	Training
bepridil	CC(C)COCC(CN(Cc1ccccc1)c2ccccc2)N3CCCC3	0	Training
berythromycin	CC[C@H]1OC(=O)[C@H](C)[C@@H](OC2CC(C)(OC)C(O)C(C)O2)C(C)[C@@H](OC3OC(C)CC(C3O)N(C)C)[C@](C)(O)C[C@@H](C)C(=O)[C@H](C)[C@@H](O)[C@H]1C	0	Training
butikacin	NCCC(O)CNC1CC(N)C(OC2OC(CN)C(O)C(O)C2O)C(O)C1OC3OC(CO)C(O)C(N)C3O	0	Training
carbuterol	CC(C)(C)NCC(O)c1ccc(O)c(NC(N)=O)c1	0	Test
carfecillin	CC1(C)S[C@@H]2[C@H](NC(=O)C(C(=O)Oc3ccccc3)c4ccccc4)C(=O)N2[C@H]1C(O)=O	0	Training
carindacillin	CC1(C)S[C@@H]2[C@H](NC(=O)C(C(=O)Oc3ccc4CCCc4c3)c5ccccc5)C(=O)N2[C@H]1C(O)=O	0	Training
carubicin	CC1OC(CC(N)C1O)OC2C[C@@](O)(Cc3c(O)c4C(=O)c5cccc(O)c5C(=O)c4c(O)c23)C(C)=O	0	Training
carumonam	NC(=O)OCC1[C@H](NC(=O)C(=N/OCC(O)=O)\c2csc(N)n2)C(=O)N1[S](O)(=O)=O	0	Training
cefaclor	N[C@@H](C(=O)N[C@H]1[C@H]2SCC(=C(N2C1=O)C(O)=O)Cl)c3ccccc3	0	Test
cefadroxil	CC1=C(N2[C@H](SC1)[C@H](NC(=O)[C@H](N)c3ccc(O)cc3)C2=O)C(O)=O	0	Training
cefalexin	CC1=C(N2[C@H](SC1)[C@H](NC(=O)[C@H](N)c3ccccc3)C2=O)C(O)=O	0	Training
cefaloram	CC(=O)OCC1=C(N2[C@H](SC1)[C@H](NC(=O)Cc3ccccc3)C2=O)C(O)=O	0	Training
cefaparole	Cc1sc(SCC2=C(N3[C@H](SC2)[C@H](NC(=O)C(N)c4ccc(O)cc4)C3=O)C(O)=O)nn1	0	Training
cefatrizine	NC(C(=O)N[C@H]1[C@H]2SCC(=C(N2C1=O)C(O)=O)CSc3cn[nH]n3)c4ccc(O)cc4	0	Test
cefazaflur	[Na+].Cn1nnnc1SCC2=C(N3[C@H](SC2)[C@H](NC(=O)CSC(F)(F)F)C3=O)C([O-])=O	0	Training
cefazedone	Cc1sc(SCC2=C(N3[C@H](SC2)[C@H](NC(=O)CN4C=C(Cl)C(=O)C(=C4)Cl)C3=O)C(O)=O)nn1	0	Training
cefcanel	Cc1sc(SCC2=C(N3[C@H](SC2)[C@H](NC(=O)[C@H](O)c4ccccc4)C3=O)C(O)=O)nn1	0	Training
cefcanel-daloxate	CC(N)C(=O)OC(C(=O)NC1C2SCC(=C(N2C1=O)C(=O)OCC3=C(C)OC(=O)O3)CSc4sc(C)nn4)c5ccccc5	0	Training
cefcapene	CC/C=C(C(=O)N[C@H]1[C@H]2SCC(=C(N2C1=O)C(O)=O)COC(N)=O)/c3csc(N)n3	0	Test
cefdaloxime	COCC1=C(N2[C@H](SC1)[C@H](NC(=O)C(=N\O)/c3csc(N)n3)C2=O)C(O)=O	0	Training
cefdinir	Nc1scc(n1)\C(=N\O)C(=O)N[C@H]2[C@H]3SCC(=C(N3C2=O)C(O)=O)C=C	0	Training
cefditoren	CO\N=C(C(=O)NC1[C@H]2SCC(=C(N2C1=O)C(O)=O)\C=C/c3scnc3C)\c4csc(N)n4	0	Training
cefedrolor	CC1=C(N2[C@H](SC1)[C@H](NC(=O)[C@H](N)c3ccc(O)c(Cl)c3)C2=O)C(O)=O	0	Training
cefetamet	CO/N=C(C(=O)N[C@H]1[C@H]2SCC(=C(N2C1=O)C(O)=O)C)/c3csc(N)n3	0	Test
cefetrizole	OC(=O)C1=C(CS[C@@H]2[C@H](NC(=O)Cc3sccc3)C(=O)N12)CSc4[nH]ncn4	0	Training
cefivitril	Cn1nnnc1SCC2=C(N3[C@H](SC2)[C@H](NC(=O)CS\C=C/C#N)C3=O)C(O)=O	0	Training
cefixime	Nc1scc(n1)\C(=N\OCC(O)=O)C(=O)N[C@H]2[C@H]3SCC(=C(N3C2=O)C(O)=O)C=C	0	Training
cefmenoxime	CO/N=C(C(=O)N[C@H]1[C@H]2SCC(=C(N2C1=O)C(O)=O)CSc3nnnn3C)/c4csc(N)n4	0	Training
cefmetazole	CO[C@]1(NC(=O)CSCC#N)[C@H]2SCC(=C(N2C1=O)C(O)=O)CSc3nnnn3C	0	Test
cefminox	CO[C@]1(NC(=O)CSC[C@@H](N)C(O)=O)[C@H]2SCC(=C(N2C1=O)C(O)=O)CSc3nnnn3C	0	Training
cefodizime	CO\N=C(C(=O)N[C@H]1[C@H]2SCC(=C(N2C1=O)C(O)=O)CSc3sc(CC(O)=O)c(C)n3)/c4csc(N)n4	0	Training
cefonicid	OC(C(=O)N[C@H]1[C@H]2SCC(=C(N2C1=O)C(O)=O)CSc3nnnn3C[S](O)(=O)=O)c4ccccc4	0	Training
ceforanide	NCc1ccccc1CC(=O)N[C@H]2[C@H]3SCC(=C(N3C2=O)C(O)=O)CSc4nnnn4CC(O)=O	0	Training
cefotetan	CO[C@]1(NC(=O)C2S\C(S2)=C(\C(N)=O)C(O)=O)[C@H]3SCC(=C(N3C1=O)C(O)=O)CSc4nnnn4C	0	Test
cefotiam	CN(C)CCn1nnnc1SCC2=C(N3[C@H](SC2)[C@H](NC(=O)Cc4csc(N)n4)C3=O)C(O)=O	0	Training
cefoxazole	CC(=O)OCC1=C(N2[C@H](SC1)[C@H](NC(=O)c3c(C)onc3c4ccccc4Cl)C2=O)C(O)=O	0	Training
cefpiramide	Cn1nnnc1SCC2=C(N3[C@H](SC2)C(NC(=O)[C@H](NC(=O)C4=CNC(=CC4=O)C)c5ccc(O)cc5)C3=O)C(O)=O	0	Training
cefpodoxime	[Na+].COCC1=C(N2[C@H](SC1)[C@H](NC(=O)C(=N/OC)\c3csc(N)n3)C2=O)C([O-])=O	0	Training
cefprozil	O.C/C=C/C1=C(N2[C@H](SC1)[C@H](NC(=O)[C@H](N)c3ccc(O)cc3)C2=O)C(O)=O	0	Test
cefrotil	CC1=C(N2[C@H](SC1)[C@H](NC(=O)Cc3ccc(cc3)C4=NCCCN4)C2=O)C(O)=O	0	Training
cefroxadine	COC1=C(N3C(SC1)C(NC(=O)C(N)C2C=CCC=C2)C3=O)C(O)=O	0	Training
cefsumide	CC1=C(N2[C@H](SC1)[C@H](NC(=O)[C@H](N)c3cccc(N[S](C)(=O)=O)c3)C2=O)C(O)=O	0	Training
cefteram	CO/N=C(C(=O)N[C@H]1[C@H]2SCC(=C(N2C1=O)C(O)=O)Cn3nnc(C)n3)/c4csc(N)n4	0	Training
ceftezole	OC(=O)C1=C(CS[C@@H]2[C@H](NC(=O)Cn3cnnn3)C(=O)N12)CSc4scnn4	0	Test
ceftibuten	O.O.Nc1scc(n1)\C(=C\CC(O)=O)C(=O)N[C@H]2[C@H]3SCC=C(N3C2=O)C(O)=O	0	Training
ceftiofur	CO/N=C(C(=O)N[C@H]1[C@H]2SCC(=C(N2C1=O)C(O)=O)CSC(=O)c3occc3)/c4csc(N)n4	0	Training
ceftiolene	CO/N=C(C(=O)N[C@H]1[C@H]2SCC(=C(N2C1=O)C(O)=O)\C=C\SC3=NNC(=O)C(=O)N3CC=O)/c4csc(N)n4	0	Training
ceftioxide	CO/N=C(C(=O)N[C@H]1[C@@H]2N(C1=O)C(=C(COC(C)=O)C[S]2=O)C(O)=O)/c3csc(N)n3	0	Training
ceftizoxime	CO/N=C(C(=O)N[C@H]1[C@H]2SCC=C(N2C1=O)C(O)=O)/c3csc(N)n3	0	Test
cefuracetime	CO/N=C(C(=O)N[C@H]1[C@H]2SCC(=C(N2C1=O)C(O)=O)COC(C)=O)/c3occc3	0	Training
cefuroxime-axetil	CO/N=C(C(=O)N[C@H]1[C@H]2SCC(=C(N2C1=O)C(=O)OC(C)OC(C)=O)COC(N)=O)/c3occc3	0	Training
cefuroxime-pivoxetil	COCCCC(=O)OC(C)OC(=O)C1=C(COC(N)=O)CS[C@@H]2[C@H](NC(=O)C(=N/OC)\c3occc3)C(=O)N12	0	Training
cefuzonam	CO/N=C(C(=O)N[C@H]1[C@H]2SCC(=C(N2C1=O)C(O)=O)CSc3snnc3)/c4csc(N)n4	0	Training
cephacetrile	[Na+].CC(=O)OCC1=C(N2[C@@H](SC1)[C@@H](NC(=O)CC#N)C2=O)C([O-])=O	0	Test
cephaloglycin	O.O.CC(=O)OCC1=C(N2[C@H](SC1)[C@H](NC(=O)[C@H](N)c3ccccc3)C2=O)C(O)=O	0	Training
cephalosporin-c	CC(=O)OCC1=C(N2[C@H](SC1)[C@H](NC(=O)CCC[C@@H](N)C(O)=O)C2=O)C(O)=O	0	Training
cephalothin	CC(=O)OCC1=C(N2[C@H](SC1)[C@H](NC(=O)Cc3sccc3)C2=O)C(O)=O	0	Training
cetocycline	CC(=O)C1=C(O)[C@]2(O)[C@@H](Cc3c(C)c4ccc(C)c(O)c4c(O)c3C2=O)[C@@H](N)C1=O	0	Training
clarithromycin	CC[C@H]1OC(=O)[C@H](C)[C@@H](O[C@H]2C[C@@](C)(OC)[C@@H](O)[C@H](C)O2)[C@H](C)[C@@H](O[C@@H]3O[C@H](C)C[C@@H]([C@H]3O)N(C)C)[C@@](C)(C[C@@H](C)C(=O)[C@H](C)[C@@H](O)[C@]1(C)O)OC	0	Test
clindamycin	CCC[C@@H]1C[C@H](N(C)C1)C(=O)NC(C(C)Cl)[C@H]2O[C@H](SC)[C@H](O)[C@@H](O)[C@H]2O	0	Training
clindamycin-phosphate	CCC[C@@H]1C[C@H](N(C)C1)C(=O)NC(C(C)Cl)[C@H]2O[C@H](SC)[C@H](O[P](O)(O)=O)[C@@H](O)[C@H]2O	0	Training
clometocillin	COC(C(=O)N[C@H]1[C@H]2SC(C)(C)[C@@H](N2C1=O)C(O)=O)c3ccc(Cl)c(Cl)c3	0	Training
clomocycline	CN(C)[C@H]1[C@@H]2C[C@H]3C(=C(O)c4c(O)ccc(Cl)c4[C@@]3(C)O)C(=O)[C@]2(O)C(=O)\C(=C(/O)NCO)C1=O	0	Training
cyclacillin	CC1(C)S[C@@H]2[C@H](NC(=O)C3(N)CCCCC3)C(=O)N2[C@H]1C(O)=O	0	Test
cyclosporina	CCC1C(=O)N(CC(=O)N(C(C(=O)NC(C(=O)N(C(C(=O)NC(C(=O)NC(C(=O)N(C(C(=O)N(C(C(=O)N(C(C(=O)N(C(C(=O)N1)C(C(C)CC=CC)O)C)C(C)C)C)CC(C)C)C)CC(C)C)C)C)C)CC(C)C)C)C(C)C)CC(C)C)C)C	0	Training
dactinomycin	CC(C)C1NC(=O)C(NC(=O)c2ccc(C)c3OC4=C(C)C(=O)C(=C(C(=O)NC5C(C)OC(=O)C(C(C)C)N(C)C(=O)CN(C)C(=O)C6CCCN6C(=O)C(NC5=O)C(C)C)C4=Nc23)N)C(C)OC(=O)C(C(C)C)N(C)C(=O)CN(C)C(=O)C7CCCN7C1=O	0	Training
demecycline	CN(C)[C@H]1[C@@H]2C[C@@H]3[C@H](O)c4cccc(O)c4C(=C3C(=O)[C@]2(O)C(=O)\C(=C(N)/O)C1=O)O	0	Training
detorubicin	CCOC(OCC)C(=O)OCC(=O)C1(O)CC(OC2CC(N)C(O)C(C)O2)c3c(O)c4C(=O)c5c(OC)cccc5C(=O)c4c(O)c3C1	0	Training
dibekacin	NCC1CCC(N)C(O1)OC2C(N)CC(N)C(OC3OC(CO)C(O)C(N)C3O)C2O	0	Test
dicloxacillin	Cc1onc(c1C(=O)N[C@H]2[C@H]3SC(C)(C)[C@@H](N3C2=O)C(O)=O)c4c(Cl)cccc4Cl	0	Training
dihydrostreptomycin	CN[C@H]1[C@H](O)[C@@H](O)[C@H](CO)O[C@H]1O[C@H]2[C@@H](O[C@@H](C)[C@]2(O)CO)O[C@@H]3[C@@H](O)[C@H](O)[C@@H](N=C(N)N)[C@H](O)[C@H]3N=C(N)N	0	Training
diosmin	COc1ccc(cc1O)C2=CC(=O)c3c(O)cc(O[C@@H]4O[C@H](CO[C@@H]5O[C@@H](C)[C@H](O)[C@@H](O)[C@H]5O)[C@@H](O)[C@H](O)[C@H]4O)cc3O2	0	Training
dipivefrin	CNCC(O)c1ccc(OC(=O)C(C)(C)C)c(OC(=O)C(C)(C)C)c1	0	Training
diproleandomycin	CCC(=O)O[C@H]1[C@@H](C)[C@@H](C)OC(=O)C(C)[C@@H](O[C@H]2C[C@H](OC)[C@@H](OC(=O)CC)[C@H](C)O2)[C@H](C)[C@@H](O[C@@H]3O[C@H](C)C[C@@H]([C@H]3O)N(C)C)C(C)C[C@@]4(CO4)C(=O)[C@@H]1C	0	Test
dipyridamole	OCCN(CCO)c1nc(N2CCCCC2)c3nc(nc(N4CCCCC4)c3n1)N(CCO)CCO	0	Training
dirithromycin	CC[C@H]1OC(=O)[C@H](C)[C@@H](O[C@H]2C[C@@](C)(OC)[C@@H](O)[C@H](C)O2)[C@H](C)[C@@H](O[C@@H]3O[C@H](C)C[C@@H]([C@H]3O)N(C)C)[C@](C)(O)C[C@@H](C)[C@@H]4N[C@@H](COCCOC)O[C@H]([C@H]4C)[C@]1(C)O	0	Training
docetaxel	CC(=O)O[C@@]12CO[C@@H]1C[C@H](O)[C@]3(C)[C@@H]2[C@H](OC(=O)c4ccccc4)[C@]5(O)C[C@H](OC(=O)[C@H](O)[C@@H](NC(=O)OC(C)(C)C)c6ccccc6)C(=C([C@@H](O)C3=O)C5(C)C)C	0	Training
efrotomycin	CCC(C(=O)NC\C=C\C=C(/C)C(OC)C(C)C1OC(\C=C\C=C\C=C(/C)C(=O)C2=C(O)N(C)C=CC2=O)C(O)C1O)C3(O)OC(\C=C\C=C\C)C(C)(C)C(OC4OC(C)C(OC5OC(C)C(OC)C(O)C5OC)C(OC)C4O)C3O	0	Training
emetine	[Cl].CC[C@H]1CN2CCc3cc(OC)c(OC)cc3[C@@H]2C[C@@H]1C[C@H]4NCCc5cc(OC)c(OC)cc45	0	Test
epicillin	CC1(C)S[C@@H]2[C@H](NC(=O)[C@H](N)C3=CCC=CC3)C(=O)N2[C@H]1C(O)=O	0	Training
eqvalan	CCC(C)[C@H]1O[C@]2(CC[C@@H]1C)CC3C[C@@H](C\C=C(C)\[C@@H](O[C@H]4C[C@H](OC)[C@@H](OC5C[C@H](OC)[C@@H](O)[C@H](C)O5)[C@H](C)O4)[C@@H](C)/C=C/C=C/6CO[C@@H]7[C@H](O)C(=C[C@@H](C(=O)O3)[C@]67O)C)O2.CO[C@H]8CC(O[C@@H](C)[C@@H]8O)O[C@H]9[C@H](C)O[C@H](C[C@@H]9OC)O[C@H]/%10[C@@H](C)/C=C/C=C/%11CO[C@@H]%12[C@H](O)C(=C[C@@H](C(=O)OC%13C[C@@H](C\C=C%10C)O[C@@]%14(CC[C@H](C)[C@H](O%14)C(C)C)C%13)[C@]%11%12O)C	0	Training
esorubicin	COc1cccc2C(=O)c3c(O)c4C[C@@](O)(C[C@@H](OC5CC(N)CC(C)O5)c4c(O)c3C(=O)c12)C(=O)CO	0	Training
etamocycline	CN(C)[C@H]1[C@@H]2C[C@H]3C(=C(O)c4c(O)cccc4[C@@]3(C)O)C(=O)[C@]2(O)C(=O)\C(=C(/O)NCN(C)CCN(C)CNC(/O)=C/5C(=O)[C@H]([C@@H]6C[C@H]7C(=C(O)c8c(O)cccc8[C@@]7(C)O)C(=O)[C@]6(O)C5=O)N(C)C)C1=O	0	Training
etilefrine	CCNCC(O)c1cccc(O)c1	0	Test
felodipine	CCOC(=O)C1=C(C)NC(=C(C1c2cccc(Cl)c2Cl)C(=O)OC)C	0	Training
fenbenicillin	CC1(C)S[C@@H]2[C@H](NC(=O)C(Oc3ccccc3)c4ccccc4)C(=O)N2[C@H]1C(O)=O	0	Training
fenoxazoline	CC(C)c1ccccc1OCC2=NCCN2	0	Training
fexofenadine	CC(C)(C(O)=O)c1ccc(cc1)C(O)CCCN2CCC(CC2)C(O)(c3ccccc3)c4ccccc4	0	Training
fibracillin	CC1(C)S[C@@H]2[C@H](NC(=O)[C@H](NC(=O)C(C)(C)Oc3ccc(Cl)cc3)c4ccccc4)C(=O)N2[C@H]1C(O)=O	0	Test
flomoxef	[Na].CO[C@]1(NC(=O)CSC(F)(F)F)[C@H]2OCC(=C(N2C1=O)C(O)=O)CSc3nnnn3CCO	0	Training
flurithromycin	CC[C@H]1OC(=O)[C@H](C)[C@@H](O[C@H]2C[C@@](C)(OC)[C@@H](O)[C@H](C)O2)[C@H](C)[C@@H](O[C@@H]3O[C@H](C)C[C@@H]([C@H]3O)N(C)C)[C@](C)(O)C[C@](C)(F)C(=O)[C@H](C)[C@@H](O)[C@]1(C)O	0	Training
fropenem	C[C@@H](O)[C@@H]1[C@H]2SC(=C(N2C1=O)C(O)=O)[C@H]3CCCO3	0	Training
fumoxicillin	CC1(C)S[C@@H]2[C@H](NC(=O)[C@@H](N=Cc3occc3)c4ccc(O)cc4)C(=O)N2[C@H]1C(O)=O	0	Training
furbucillin	CC(C)CC(OC(=O)c1occc1)C(=O)N[C@H]2[C@H]3SC(C)(C)[C@@H](N3C2=O)C(O)=O	0	Test
fusidic-acid	C[C@@H]1[C@H](O)CC[C@@]2(C)[C@H]1CC[C@@]3(C)[C@H]2[C@H](O)C[C@H]4\C([C@H](C[C@]34C)OC(C)=O)=C(/CCC=C(C)C)C(O)=O	0	Training
gentamicin	CNC(C)C1CCC(N)C(O1)OC2C(N)CC(N)C(OC3OCC(C)(O)C(NC)C3O)C2O	0	Training
gloximonam	CO/N=C(C(=O)N[C@H]1[C@H](C)N(OCC(=O)OCC(=O)OC(C)(C)C)C1=O)/c2csc(N)n2	0	Training
gramicidin-s-2	CC(C)CC1C(=O)NC(C(=O)N2CCCC2C(=O)NC(C(=O)NC(C(=O)NC(C(=O)NC(C(=O)N3CCCC3C(=O)NC(C(=O)NC(C(=O)N1)CCCN)C(C)C)CC4=CC=CC=C4)CC(C)C)CCCN)C(C)C)CC5=CC=CC=C5	0	Training
grepafloxacin	CC1CN(CCN1)c2cc3N(C=C(C(O)=O)C(=O)c3c(C)c2F)C4CC4	0	Test
guamecycline	CN(C)C1C2CC3C(=C(O)c4c(O)cccc4C3(C)O)C(=O)C2(O)C(=O)\C(=C(/O)NCN5CCN(CC5)C(=N)N=C(N)N)C1=O	0	Training
hetacillin	CC1(C)N[C@@H](C(=O)N1[C@H]2[C@H]3SC(C)(C)[C@@H](N3C2=O)C(O)=O)c4ccccc4	0	Training
hydroxyamphetamine	CC(Cc1ccccc1)NO	0	Training
hydroxyephedrine	CNC(C)C(O)c1ccc(O)cc1	0	Training
hymecromone	CC1=CC(=O)Oc2cc(O)ccc12	0	Test
idarubicin	C[C@@H]1O[C@H](C[C@H](N)[C@@H]1O)O[C@H]2C[C@@](O)(Cc3c(O)c4C(=O)c5ccccc5C(=O)c4c(O)c23)C(C)=O	0	Training
imipenem	O.C[C@H](O)[C@@H]1[C@H]2CC(=C(N2C1=O)C(O)=O)SCCN=CN	0	Training
isepamicin	CNC1C(O)C(OCC1(C)O)OC2C(O)C(OC3OC(CN)C(O)C(O)C3O)C(N)CC2NC(=O)C(O)CN	0	Training
isopropicillin	CC1(C)S[C@@H]2[C@H](NC(=O)C(C)(C)Oc3ccccc3)C(=O)N2[C@H]1C(O)=O	0	Training
josamycin	CO[C@H]1[C@@H](CC(=O)O[C@H](C)C/C=C/C=C/[C@H](O)[C@H](C)C[C@H](CC=O)[C@@H]1O[C@@H]2O[C@H](C)[C@@H](O[C@H]3C[C@@](C)(O)[C@@H](OC(=O)CC(C)C)[C@H](C)O3)[C@@H]([C@H]2O)N(C)C)OC(C)=O	0	Test
lenampicillin	CC1=C(COC(=O)[C@@H]2N3[C@H](SC2(C)C)[C@H](NC(=O)[C@H](N)c4ccccc4)C3=O)OC(=O)O1	0	Training
lenapenem	CNCC[C@@H](O)[C@@H]1C[C@@H](CN1)SC2=C(N3[C@H]([C@H]2C)[C@@H]([C@@H](C)O)C3=O)C(O)=O	0	Training
leurubicin	COc1cccc2C(=O)c3c(O)c4C[C@](O)(C[C@H](O[C@H]5C[C@H](NC(=O)[C@@H](N)CC(C)C)[C@H](O)[C@H](C)O5)c4c(O)c3C(=O)c12)C(=O)CO	0	Training
lexithromycin	CC[C@H]1OC(=O)[C@H](C)[C@@H](OC2CC(C)(OC)C(O)C(C)O2)C(C)[C@@H](OC3OC(C)CC(C3O)N(C)C)[C@](C)(O)C[C@@H](C)\C(=N/OC)[C@H](C)[C@@H](O)[C@]1(C)O	0	Training
lincomycin	CCCC1CC(N(C)C1)C(=O)NC(C(C)O)C2OC(SC)C(O)C(O)C2O	0	Test
loracarbef	O.N[C@@H](C(=O)NC1C2CCC(=C(N2C1=O)C(O)=O)Cl)c3ccccc3	0	Training
losartan	CCCCc1nc(Cl)c(CO)n1Cc2ccc(cc2)c3ccccc3c4n[nH]nn4	0	Training
lymecycline	[Cl-].CN(C)[C@H]1[C@@H]2C[C@H]3C(=C(O)c4c(O)ccc(Cl)c4[C@@]3(C)O)C(=O)[C@]2(O)C(=O)\C(=C(N)\O)C1=O.[H+]	0	Training
mecillinam	CC1(C)S[C@@H]2[C@H](N=CN3CCCCCC3)C(=O)N2[C@H]1C(O)=O	0	Training
mecloxamine	CC(CN(C)C)OC(C)(c1ccccc1)c2ccc(Cl)cc2	0	Test
medorubicin	CC1OC(CC(N)C1O)OC2CC(O)(Cc3c(O)c4C(=O)c5ccccc5C(=O)c4c(O)c23)C(=O)CO	0	Training
meropenem	O.O.O.C[C@H](O)C1C2[C@@H](C)C(=C(N2C1=O)C(O)=O)S[C@@H]3CN[C@@H](C3)C(=O)N(C)C	0	Training
metampicillin	CC1(C)SC2C(NC(=O)C(N=C)c3ccccc3)C(=O)N2C1C(O)=O	0	Training
methacycline	CN(C)[C@H]1[C@@H]2[C@@H](O)[C@@H]3C(=C)c4cccc(O)c4C(=C3C(=O)[C@]2(O)C(=O)\C(=C(N)/O)C1=O)O	0	Training
methoxyphedrine	CNC(C)C(=O)c1ccc(OC)cc1	0	Test
meticillin	COc1cccc(OC)c1C(=O)N[C@H]2[C@H]3SC(C)(C)[C@@H](N3C2=O)C(O)=O	0	Training
mezlocillin	CC1(C)S[C@@H]2[C@H](NC(=O)[C@H](NC(=O)N3CCN(C3=O)[S](C)(=O)=O)c4ccccc4)C(=O)N2[C@H]1C(O)=O	0	Training
mibefradil	COCC(=O)O[C@]1(CCN(C)CCCc2[nH]c3ccccc3n2)CCc4cc(F)ccc4[C@@H]1C(C)C	0	Training
midecamycin	CCC(=O)OC1CC(=O)OC(C)C\C=C\C=C/C(O)C(C)CC(CC=O)C(O[C@@H]2O[C@H](C)[C@@H](O[C@H]3C[C@@](C)(O)[C@H](OC(=O)CC)[C@@H](C)O3)[C@@H]([C@H]2O)N(C)C)C1OC	0	Training
mikamycin	CCC1NC(=O)C(NC(=O)c2ncccc2O)C(C)OC(=O)C(NC(=O)C3CC(=O)CCN3C(=O)C(Cc4ccc(cc4)N(C)C)N(C)C(=O)C5CCCN5C1=O)c6ccccc6	0	Test
mirincamycin	CCCCCC1CNC(C1)C(=O)NC(C(C)Cl)C2OC(SC)C(O)C(O)C2O	0	Training
mitomycin	CO[C@@]12[C@H](COC(N)=O)C3=C(N1C[C@@H]4N[C@H]24)C(=O)C(=C(N)C3=O)C	0	Training
moxalactam	CO[C@]1(NC(=O)C(C(O)=O)c2ccc(O)cc2)[C@H]3OCC(=C(N3C1=O)C(O)=O)CSc4nnnn4C	0	Training
neamine	NC[C@H]1O[C@H](O[C@@H]2[C@@H](N)C[C@@H](N)[C@H](O)[C@H]2O)[C@H](N)[C@@H](O)[C@@H]1O	0	Training
netilmicin	CCN[C@@H]1C[C@H](N)[C@@H](O[C@H]2OC(=CC[C@H]2N)CN)[C@H](O)[C@H]1O[C@H]3OC[C@](C)(O)[C@H](NC)[C@H]3O	0	Test
nicardipine	COC(=O)C1=C(C)NC(=C(C1c2cccc(c2)[N+]([O-])=O)C(=O)OCCN(C)Cc3ccccc3)C	0	Training
nifedipine	COC(=O)C1=C(C)NC(=C(C1c2ccccc2[N+]([O-])=O)C(=O)OC)C	0	Training
nitrendipine	CCOC(=O)C1=C(C)NC(=C(C1c2cccc(c2)[N+]([O-])=O)C(=O)OC)C	0	Training
nitrocycline	CN(C)[C@H]1[C@@H]2C[C@@H]3Cc4c(ccc(O)c4C(=C3C(=O)[C@]2(O)C(=O)\C(=C(N)/O)C1=O)O)[N+]([O-])=O	0	Training
novobiocin	CO[C@@H]1[C@@H](OC(N)=O)[C@@H](O)[C@H](Oc2ccc3C(=O)C(=C(O)Oc3c2C)NC(=O)c4ccc(O)c(CC=C(C)C)c4)OC1(C)C	0	Test
oleandomycin	COC1CC(OC(C)C1O)O[C@H]2[C@H](C)[C@@H](OC3OC(C)CC(C3O)N(C)C)[C@@H](C)C[C@]4(CO4)C(=O)[C@H](C)[C@@H](O)[C@@H](C)[C@@H](C)OC(=O)[C@@H]2C	0	Training
oxetacillin	CC1(C)NC(C(=O)[NH+]1[C@H]2[C@H]3SC(C)(C)[C@@H](N3C2=O)C(O)=O)c4ccc(O)cc4	0	Training
oximonam	CO\N=C(C(=O)NC1[C@H](C)N(OCC(O)=O)C1=O)\c2csc(N)n2	0	Training
paclitaxel	CC(=O)O[C@H]1C(=O)[C@]2(C)[C@@H](O)C[C@H]3OC[C@@]3(OC(C)=O)C2[C@H](OC(=O)c4ccccc4)[C@]5(O)C[C@H](OC(=O)[C@H](O)[C@@H](NC(=O)c6ccccc6)c7ccccc7)C(=C1C5(C)C)C	0	Training
pecocycline	CN(C)[C@H]1[C@@H]2C[C@H]3C(=C(O)c4c(O)cccc4[C@@]3(C)O)C(=O)[C@]2(O)C(=O)\C(=C(/O)NCN5CCCC(C5)C(O)=O)C1=O	0	Test
penamecillin	CC(=O)OCOC(=O)C1N2C(SC1(C)C)C(NC(=O)Cc3ccccc3)C2=O	0	Training
penicillin	[Na].CC1(C)SC2C(NC(=O)Cc3ccccc3)C(=O)N2C1C(O)=O	0	Training
penimocycline	CN(C)[C@H]1[C@@H]2C[C@H]3C(=C(O)c4c(O)cccc4[C@@]3(C)O)C(=O)[C@]2(O)C(=O)\C(=C(/O)NCNC(C(=O)NC5C6SC(C)(C)C(N6C5=O)C(O)=O)c7ccccc7)C1=O	0	Training
phenethicillin	CC(Oc1ccccc1)C(=O)NC2C3SC(C)(C)C(N3C2=O)C(O)=O	0	Training
pipacycline	CN(C)C1C2CC3C(=C(O)c4c(O)cccc4C3(C)O)C(=O)C2(O)C(=O)\C(=C(/O)NCN5CCN(CCO)CC5)C1=O	0	Test
pirarubicin	COc1cccc2C(=O)c3c(O)c4C[C@](O)(C[C@H](O[C@H]5C[C@H](N)[C@H](O[C@H]6CCCCO6)[C@H](C)O5)c4c(O)c3C(=O)c12)C(=O)CO	0	Training
pirbenicillin	CC1(C)SC2C(N([C@H](C(=O)NC(=O)CN)c3ccccc3)C(=N)c4ccncc4)C(=O)N2C1C(O)=O	0	Training
piridicillin	[Na+].CC1(C)S[C@@H]2[C@H](NC(=O)[C@H](NC(=O)C3=CC=C(NC3=O)c4ccc(cc4)[S](=O)(=O)N(CCO)CCO)c5ccc(O)cc5)C(=O)N2[C@H]1C([O-])=O	0	Training
piroxicillin	CC1(C)S[C@@H]2[C@H](NC(=O)[C@H](NC(=O)NC3=CN=C(NC3=O)Nc4ccc(cc4)[S](N)(=O)=O)c5ccc(O)cc5)C(=O)N2[C@H]1C(O)=O	0	Training
pivampicillin	CC(C)(C)C(=O)OCOC(=O)[C@@H]1N2[C@H](SC1(C)C)[C@H](NC(=O)[C@H](N)c3ccccc3)C2=O	0	Test
pivenfrine	CNCC(O)c1cccc(OC(=O)C(C)(C)C)c1	0	Training
prazocillin	Cc1cnn(c1C(=O)N[C@H]2[C@H]3SC(C)(C)[C@@H](N3C2=O)C(O)=O)c4c(Cl)cccc4Cl	0	Training
pristinamycin-ic	CC1OC(=O)C(NC(=O)C2CC(=O)CCN2C(=O)C(Cc3ccc(cc3)N(C)C)N(C)C(=O)C4CCCN4C(=O)C(C)NC(=O)C1NC(=O)c5ncccc5O)c6ccccc6	0	Training
propafenone	CCCNCC(O)COc1ccccc1C(=O)CCc2ccccc2	0	Training
propicillin	CCC(Oc1ccccc1)C(=O)NC2C3SC(C)(C)C(N3C2=O)C(O)=O	0	Test
propikacin	NCC1OC(OC2C(N)CC(NC(CO)CO)C(OC3OC(CO)C(O)C(N)C3O)C2O)C(N)C(O)C1O	0	Training
quinacillin	CC1(C)S[C@@H]2[C@H](NC(=O)c3nc4ccccc4nc3C(O)=O)C(=O)N2[C@H]1C(O)=O	0	Training
rifabutin	CO[C@H]1/C=C/O[C@@]2(C)Oc3c(C)c(O)c4C(=O)C(=C5NC6(CCN(CC6)CC(C)C)N=C5c4c3C2=O)NC(=O)C(=C\C=C\[C@H](C)[C@H](O)[C@@H](C)[C@@H](O)[C@@H](C)[C@H](OC(C)=O)[C@@H]1C)/C	0	Training
rifametane	CCN(CC)C(C)=NN=Cc1c(O)c2c3C(=O)C4(C)OC=CC(OC)C(C)C(OC(C)=O)C(C)C(O)C(C)C(O)C(C)C=CC=C(C)C(=O)Nc1c(O)c2c(O)c(C)c3O4	0	Training
rifamexil	CCN(CC)c1sc2c3NC(=O)C(=C\C=C\[C@H](C)[C@H](O)[C@@H](C)[C@@H](O)[C@@H](C)[C@H](OC(C)=O)[C@H](C)[C@@H](OC)/C=C/O[C@@]4(C)Oc5c(C)c(O)c(c3O)c(c2n1)c5C4=O)/C	0	Test
rifamide	CCN(CC)C(=O)COc1cc2NC(=O)C(=C\C=C\[C@H](C)[C@H](O)[C@@H](C)[C@@H](O)[C@@H](C)[C@H](OC(C)=O)[C@H](C)[C@@H](OC)/C=C/O[C@@]3(C)Oc4c(C)c(O)c(c2O)c1c4C3=O)/C	0	Training
rifampin	COC1C=COC5(C)Oc4c(C)c(O)c3c(O)c(NC(=O)C(=CC=CC(C)C(O)C(C)C(O)C(C)C(OC(C)=O)C1C)C)c(C=NN2CCN(C)CC2)c(O)c3c4C5=O	0	Training
rifamycin	CO[C@H]1/C=C/O[C@@]2(C)Oc3c(C)c(O)c4c(O)c(NC(=O)C(=C\C=C\[C@H](C)[C@H](O)[C@@H](C)[C@@H](O)[C@@H](C)[C@H](OC(C)=O)[C@@H]1C)/C)cc(O)c4c3C2=O	0	Training
rifapentine	CO[C@H]1\C=C\O[C@@]2(C)Oc3c(C)c(O)c4C(=C(NC(=O)C(=C/C=C/[C@H](C)[C@H](O)[C@@H](C)[C@@H](O)[C@@H](C)[C@H](OC(C)=O)[C@@H]1C)\C)C(=C/NN5CCN(CC5)C6CCCC6)\C(=O)c4c3C2=O)O	0	Training
rifaximin	CO[C@H]1/C=C/O[C@@]2(C)Oc3c(C)c(O)c4c(O)c(NC(=O)C(=C\C=C\[C@H](C)[C@H](O)[C@@H](C)[C@@H](O)[C@@H](C)[C@H](OC(C)=O)[C@@H]1C)/C)c5n6ccc(C)cc6nc5c4c3C2=O	0	Test
ritipenem	[Na+].C[C@@H](O)[C@@H]1[C@H]2SC(=C(N2C1=O)C([O-])=O)COC(N)=O	0	Training
rodorubicin	CC[C@@]1(O)C[C@H](O[C@H]2C[C@@H]([C@H](O[C@H]3C[C@@H]4O[C@H]5CC(=O)[C@H](C)O[C@H]5O[C@@H]4[C@H](C)O3)[C@H](C)O2)N(C)C)c6c(O)c7C(=O)c8c(O)cccc8C(=O)c7c(O)c6[C@H]1O[C@H]9C[C@@H]([C@H](O)[C@H](C)O9)N(C)C	0	Training
rotamicillin	CC1(C)S[C@@H]2[C@H](NC(=O)[C@H](NC(=O)Cc3ccc(cc3)C4=NCCCN4)c5ccccc5)C(=O)N2[C@H]1C(O)=O	0	Training
roxithromycin	CC[C@H]1OC(=O)[C@H](C)[C@@H](O[C@H]2C[C@@](C)(OC)[C@@H](O)[C@H](C)O2)[C@H](C)[C@@H](O[C@@H]3O[C@H](C)C[C@@H]([C@H]3O)N(C)C)[C@](C)(O)C[C@@H](C)\C(=N\OCOCCOC)[C@H](C)[C@@H](O)[C@]1(C)O	0	Training
sanfetrinem	COC1CCCC2C3C(C(C)O)C(=O)N3C(=C12)C([O-])=O	0	Test
sarmoxicillin	COCOC(=O)C1N2C(SC1(C)C)C(N3C(=O)C(NC3(C)C)c4ccc(O)cc4)C2=O	0	Training
sarpicillin	COCOC(=O)[C@@H]1N2[C@H](SC1(C)C)[C@H](N3C(=O)C(NC3(C)C)c4ccccc4)C2=O	0	Training
sedecamycin	CC1C2CC(OC(C)=O)\C=C\C(=C\CC(O)/C=C/C(=C/C(NC(=O)C(C)=O)C(C)(C(=O)O2)C1=O)C)C	0	Training
sisomicin	CN[C@@H]1[C@@H](O)[C@H](OC[C@]1(C)O)O[C@H]2[C@H](N)C[C@H](N)[C@@H](O[C@H]3OC(=CC[C@H]3N)CN)[C@@H]2O	0	Training
spiramycin	COC1C(O)CC(=O)OC(C)C\C=C\C=C\C(OC2CCC(C(C)O2)N(C)C)C(C)CC(CC=O)C1OC3OC(C)C(OC4CC(C)(O)C(O)C(C)O4)C(C3O)N(C)C	0	Test
sulbenicillin	CC1(C)S[C@@H]2[C@H](NC(=O)C(c3ccccc3)[S](O)(=O)=O)C(=O)N2[C@H]1C(O)=O	0	Training
sulopenem	C[C@@H](O)[C@@H]1[C@H]2SC(=C(N2C1=O)C(O)=O)SC3CC[S](=O)C3	0	Training
sultamicillin	CC1(C)S[C@@H]2[C@H](NC(=O)[C@H](N)c3ccccc3)C(=O)N2[C@H]1C(O)=O.CC4(C)[C@@H](N5[C@@H](CC5=O)[S]4(=O)=O)C(O)=O	0	Training
suncillin	[Na+].[Na+].CC1(C)S[C@@H]2[C@H](NC(=O)[C@H](N[S]([O-])(=O)=O)c3ccccc3)C(=O)N2[C@H]1C([O-])=O	0	Training
tacrolimus	CO[C@@H]1C[C@@H](CC[C@H]1O)/C=C(C)/[C@H]2OC(=O)[C@@H]3CCCCN3C(=O)C(=O)[C@]4(O)O[C@H]([C@H](C[C@@H](C)CC(=C/[C@@H](CC=C)C(=O)C[C@H](O)[C@H]2C)/C)OC)[C@H](C[C@H]4C)OC	0	Test
talampicillin	CC1(C)S[C@@H]2[C@H](NC(=O)[C@H](N)c3ccccc3)C(=O)N2[C@H]1C(=O)OC4OC(=O)c5ccccc45	0	Training
tazobactam	C[C@]1(Cn2ccnn2)[C@@H](N3[C@@H](CC3=O)[S]1(=O)=O)C(O)=O	0	Training
teicoplanin	CCCCCCCCCC(=O)N[C@@H]1[C@@H](O)[C@H](O)[C@@H](CO)O[C@H]1Oc2c3Oc4ccc(C[C@H]5NC(=O)[C@H](N)c6ccc(O)c(Oc7cc(O)cc(c7)[C@H](NC5=O)C(=O)N[C@H]8C(=O)N[C@H]9C(=O)N[C@@H]([C@H](O[C@@H]%10O[C@H](CO)[C@@H](O)[C@H](O)[C@H]%10NC(C)=O)c%11ccc(Oc2cc8c3)c(Cl)c%11)C(=O)N[C@@H](C(O)=O)c%12cc(O)cc(O[C@H]%13O[C@H](CO)[C@@H](O)[C@H](O)[C@@H]%13O)c%12c%14cc9ccc%14O)c6)cc4Cl	0	Training
temocillin	CO[C@]1(NC(=O)C(C(O)=O)c2cscc2)[C@H]3SC(C)(C)[C@@H](N3C1=O)C(O)=O	0	Training
theodrenaline	CN1C(=O)N(C)c2ncn(CCNCC(O)c3ccc(O)c(O)c3)c2C1=O	0	Test
thiphencillin	CC1(C)SC2C(NC(=O)CSc3ccccc3)C(=O)N2C1C(O)=O	0	Training
tigemonam	CC1(C)[C@H](NC(=O)C(=N\OCC(O)=O)/c2csc(N)n2)C(=O)N1O[S](O)(=O)=O	0	Training
tobicillin	CC(C)C(=O)OCc1cccc(OC(=O)[C@@H]2N3[C@H](SC2(C)C)[C@H](NC(=O)Cc4ccccc4)C3=O)c1	0	Training
tobramycin	NC[C@H]1O[C@H](O[C@@H]2[C@@H](N)C[C@@H](N)[C@H](O[C@H]3O[C@H](CO)[C@@H](O)[C@H](N)[C@H]3O)[C@H]2O)[C@H](N)C[C@@H]1O	0	Training
tolcapone	Cc1ccc(cc1)C(=O)c2cc(O)c(O)c(c2)[N+]([O-])=O	0	Test
troleandomycin	CO[C@H]1C[C@@H](O[C@@H](C)[C@@H]1OC(C)=O)O[C@H]2[C@H](C)[C@@H](O[C@@H]3O[C@H](C)C[C@@H]([C@H]3OC(C)=O)N(C)C)[C@@H](C)C[C@@]4(CO4)C(=O)[C@H](C)[C@@H](OC(C)=O)[C@@H](C)[C@@H](C)OC(=O)[C@@H]2C	0	Training
trospectomycin	CCCC[C@@H]1CC(=O)[C@]2(O)O[C@@H]3[C@@H](NC)[C@@H](O)[C@@H](NC)[C@H](O)[C@H]3O[C@@H]2O1	0	Training
tymazoline	CC(C)c1ccc(C)cc1OCC2=NCCN2	0	Training
vindesine	CC[C@]1(O)C[C@H]2CN(CCc3c([nH]c4ccccc34)[C@@](C2)(C(=O)OC)c5cc6c(cc5OC)N(C)[C@H]7[C@](O)([C@H](O)[C@]8(CC)C=CCN9CC[C@]67[C@H]89)C(N)=O)C1	0	Training
virginiamycin-factor-m1	CC(C)C1OC(=O)C2=CCCN2C(=O)c3coc(CC(=O)CC(O)\C=C(C)/C=C\CNC(=O)\C=C/C1C)n3	0	Test
xantocillin	Oc1ccc(cc1)/C=C([N+]#[C-])/C(=C/c2ccc(O)cc2)[N+]#[C-]	0	Training
zorubicin	[Cl-].COc1cccc2C(=O)c3c(O)c4C[C@](O)(C[C@H](O[C@H]5C[C@H](N)[C@H](O)[C@H](C)O5)c4c(O)c3C(=O)c12)/C(C)=N/NC(=O)c6ccccc6.[H+]	0	Training
cryofluorane	ClC(C(F)(F)Cl)(F)F	1	Training
gacyclidine	[C@@]3(C1=CC=CS1)(N2CCCCC2)[C@H](CCCC3)C	1	Training
fenetylline	[H+].C1=NC3=C([N]1CCNC(CC2=CC=CC=C2)C)C(=O)N(C(=O)N3C)C.[Cl-]	1	Training
acaprazine	C1=C(Cl)C=CC(=C1N2CCN(CCCNC(C)=O)CC2)Cl	1	Test
acebrochol	[C@]34([C@H]([C@H]2[C@@H]([C@@]1(C([C@@H](C(CC1)OC(C)=O)Br)[C@@H](C2)Br)C)CC3)CC[C@@H]4[C@@H](CCCC(C)C)C)C	1	Training
acecarbromal	C(C(C(NC(NC(C)=O)=O)=O)(CC)Br)C	1	Training
acefurtiamine	C2=C(CN(C(=C(SC(=O)C1=CC=CO1)\CCOC(=O)COC(=O)C)/C)C=O)C(=NC(=N2)C)N	1	Training
aceglutamide	C(C(NC(C)=O)C(O)=O)CC(N)=O	1	Training
aceperone	C1=CC=CC=C1C3(CCN(CCCC(C2=CC=C(F)C=C2)=O)CC3)CNC(C)=O	1	Test
acetaminosalol	C2=C(C(OC1=CC=C(C=C1)NC(C)=O)=O)C(=CC=C2)O	1	Training
acetazolamide	CC(NC1=NN=C(S1)[S](N)(=O)=O)=O	1	Training
acetiamine	C1=NC(=NC(=C1CN(C(=C(\CCOC(C)=O)SC(C)=O)/C)C=O)N)C	1	Training
acetorphan/racecadotril/ecadotril	C2=C(CC(C(NCC(OCC1=CC=CC=C1)=O)=O)CSC(C)=O)C=CC=C2	1	Training
acetorphine	[C@H]23OC1=C(OC(=O)C)C=CC6=C1C25C4(C[C@@H](C3(OC)C=C4)[C@](O)(CCC)C)C(N(CC5)C)C6	1	Test
acetylmethadol/levacetylmethadol/alphacetylmethadol/betacetylmethadol	C2=C(C(C1=CC=CC=C1)(C(OC(=O)C)CC)CC(N(C)C)C)C=CC=C2	1	Training
acevaltrate	[C@]12(OC1)[C@@H]3C(=C[C@@H]2OC(=O)CC(OC(=O)C)(C)C)C(=CO[C@H]3OC(=O)CC(C)C)COC(=O)C	1	Training
acrocinonide	[C@]12(OC(O[C@@H]1CC3C2(CC(O)C4(F)C3CCC5=CC(=O)C=CC45C)C)C=C)C(=O)CO	1	Training
acyclovir/aciclovir	C1=NC2=C([N]1COCCO)NC(=NC2=O)N	1	Training
adafenoxate	C1=CC(=CC=C1OCC(OCCNC23CC4CC(C2)CC(C3)C4)=O)Cl	1	Test
adatanserin	C1=NC(=NC=C1)N5CCN(CCNC(C23CC4CC(C2)CC(C3)C4)=O)CC5	1	Training
alaproclate	C1=CC(=CC=C1CC(OC(C(C)N)=O)(C)C)Cl	1	Training
alclometasone-dipropionate	[C@@]4([C@@]3([C@H]([C@H]2[C@@H]([C@@]1(C(=CC(=O)C=C1)C[C@H]2Cl)C)[C@H](C3)O)C[C@H]4C)C)(C(COC(CC)=O)=O)OC(CC)=O	1	Training
alentemol	C1=C3C2=C(C=C1O)C=CC=C2CC(C3)N(CCC)CCC	1	Training
alfadolone	[C@@H]12C4([C@@H](CCC1[C@H]3C(CC2=O)(C(CC3)C(=O)CO)C)C[C@H](O)CC4)C	1	Test
alfaxalone/renanolone	[C@@H]23[C@H]([C@H]1[C@]([C@@H](C(C)=O)CC1)(C)CC2=O)CC[C@@H]4[C@@]3(CC[C@H](C4)O)C	1	Training
algestone-acetonide	CC14C5(C(CC1C3C(C2(C(=CC(=O)CC2)CC3)C)CC4)OC(O5)(C)C)C(C)=O	1	Training
aliflurane	COC1(C(F)(F)C1(F)Cl)F	1	Training
alletorphine	[C@@](O)(C5C6(OC)C2OC1=C(O)C=CC4=C1C23C(C(N(CC3)CC=C)C4)(C5)C=C6)(CCC)C	1	Training
allomethadione	C(N1C(C(C)OC1=O)=O)C=C	1	Test
almoxatone	[C@H]3(CN(C2=CC=C(OCC1=CC=CC(=C1)Cl)C=C2)C(O3)=O)CNC	1	Training
alnespirone	[H+].C4=C3OCC(N(CCCCN1C(=O)CC2(CC1=O)CCCC2)CCC)CC3=C(OC)C=C4.[Cl-]	1	Training
alonimid	C1=CC=CC3=C1C2(C(NC(=O)CC2)=O)CCC3=O	1	Training
aloracetam	C1=C([N](C(=C1C=O)C)CCNC(C)=O)C	1	Training
alozafone	C1=C(C(=CC=C1Cl)N(C(CN(C(CC#N)C)C)=O)C)C(C2=C(C=CC=C2)F)=O	1	Test
alphameprodine/betameprodine	[C@]2(C1=CC=CC=C1)([C@H](CN(C)CC2)CC)OC(CC)=O	1	Training
alphamethadol	[C@H](C(C1=CC=CC=C1)(C2=CC=CC=C2)C[C@H](N(C)C)C)(CC)O	1	Training
alpiropride	C1=C(C(=CC(=C1[S](NC)(=O)=O)N)OC)C(NCC2N(CCC2)CC=C)=O	1	Training
alrestatin	C1=CC=C3C2=C1C(N(CC(O)=O)C(C2=CC=C3)=O)=O	1	Training
amcinafal	[C@H]23C([C@@]1(OC(O[C@@H]1C2)(CC)CC)C(=O)CO)(C[C@H](O)[C@@]4(F)C3CCC5=CC(=O)C=CC45C)C	1	Test
amcinafide	[C@H]24C([C@@]1(O[C@@](O[C@@H]1C2)(C3=CC=CC=C3)C)C(=O)CO)(C[C@H](O)[C@@]5(F)C4CCC6=CC(=O)C=CC56C)C	1	Training
amcinonide	[C@@]45([C@@]3([C@H]([C@H]2[C@]([C@@]1(C(=CC(=O)C=C1)CC2)C)(F)[C@H](C3)O)C[C@H]4OC6(O5)CCCC6)C)C(COC(C)=O)=O	1	Training
amelometasone	[C@H]12[C@@]([C@](OC(=O)CC)([C@H](C1)C)C(=O)COC)(C[C@H](O)[C@@]3(F)[C@H]2CCC4=CC(=O)C=C[C@]34C)C	1	Training
ameltolide	C1=C(C(=C(C=C1)C)NC(C2=CC=C(N)C=C2)=O)C	1	Training
amesergide	[C@H]4(CC3C2=C1C(=C[N](C1=CC=C2)C(C)C)CC3N(C4)C)C(NC5CCCCC5)=O	1	Test
amfetaminil	C2=C(C(NC(CC1=CC=CC=C1)C)C#N)C=CC=C2	1	Training
amineptine	C3=C2C([NH2+]CCCCCCC(O)=O)C1=CC=CC=C1CCC2=CC=C3.[Cl-]	1	Training
amisulpride	C1=C([S](CC)(=O)=O)C(=CC(=C1C(NCC2N(CCC2)CC)=O)OC)N	1	Training
amitriptylinoxide	C1=CC=CC2=C1C(C3=C(CC2)C=CC=C3)=CCC[N+](C)(C)[O-]	1	Training
amixetrine	C1=CC=CC=C1C(CN2CCCC2)OCCC(C)C	1	Test
amperozide	C3=C(C(C1=CC=C(C=C1)F)CCCN2CCN(C(NCC)=O)CC2)C=CC(=C3)F	1	Training
amphenidone	C1=C(C=CC=C1N2C(C=CC=C2)=O)N	1	Training
ampyzine	CN(C)c1cnccn1	1	Training
amylene-hydrate	C(C(C)(C)O)C	1	Training
anileridine	C3=C(CCN1CCC(CC1)(C2=CC=CC=C2)C(OCC)=O)C=CC(=C3)N	1	Test
aniracetam	C1=CC(=CC=C1C(N2C(CCC2)=O)=O)OC	1	Training
anseculin	COc2cc1oc(=O)c(C)c(C)c1cc2OCCCN3CCN(CC3)c4ccccc4OC	1	Training
apadoline	[C@H](N1C3=C(SC2=C1C=CC=C2)C=CC(=C3)C(=O)NCCC)(CN4CCCC4)C	1	Training
aprobarbital	C(C1(C(NC(=O)NC1=O)=O)C(C)C)C=C	1	Training
aripiprazole	C1=C4C(=CC=C1OCCCCN3CCN(C2=CC=CC(=C2Cl)Cl)CC3)CCC(N4)=O	1	Test
ascorbic-acid	C(O)C(O)C1OC(=C(O)C1=O)O	1	Training
aspirin	C1=CC=CC(=C1C(O)=O)OC(C)=O	1	Training
atolide	C1=CC=CC(=C1C(NC2=C(C=C(N(CC)CC)C=C2)C)=O)N	1	Training
atromepine	C1=CC=CC=C1C(C(OC2CC3N(C)C(C2)CC3)=O)(CO)C	1	Training
atropine-oxide	C1=CC=CC=C1C(C(OC2CC3[N+](C(C2)CC3)(C)[O-])=O)CO	1	Test
avizafone	[C@@H](C(NCC(N(C1=CC=C(C=C1C(C2=CC=CC=C2)=O)Cl)C)=O)=O)(CCCCN)N	1	Training
axamozide	C1=CC(=CC5=C1N(C4CCN(CC3OC2=C(C=CC=C2)OC3)CC4)C(N5)=O)Cl	1	Training
azabon	C1=CC(=CC=C1[S](N2CC3CCC(C2)CC3)(=O)=O)N	1	Training
azabuperone	C1=CC(=CC=C1C(CCCN2CC3N(CC2)CCC3)=O)F	1	Training
azacyclonol	C3=C(C(O)(C1=CC=CC=C1)C2CCNCC2)C=CC=C3	1	Test
azaloxan	O=C1NCCN1C4CCN(CCC3COc2ccccc2O3)CC4	1	Training
azaquinzole	C1=CC=CC2=C1C3N(CC2)CCNC3	1	Training
azepindole	C1=CC=CC2=C1[N]3C(=C2)CNCCC3	1	Training
azipramine	CN(CCc2cc3cccc4CCc1ccccc1n2c34)Cc5ccccc5	1	Training
balaperidone	[C@H]13[C@H](C[C@@H]1C2=CC=C(F)C=C2)CN(C3)CCN4C(=O)C5=C(NC4=O)C=CC=C5	1	Test
bamifylline	C1=CC=CC=C1CC2=NC3=C([N]2CCN(CCO)CC)C(N(C)C(N3C)=O)=O	1	Training
barbital	C(C1(C(NC(=O)NC1=O)=O)CC)C	1	Training
batelapine	C1=CC=CC3=C1N=C([N]2C(=NC(=N2)C)C3)N4CCN(C)CC4	1	Training
beclamide	C1=CC=CC=C1CNC(CCCl)=O	1	Training
beclomethasone/beclometasone	[C@]23([C@H]([C@H]1[C@]([C@](C(CO)=O)(O)[C@H](C1)C)(C)C[C@@H]2O)CCC4=CC(=O)C=C[C@]34C)Cl	1	Test
befloxatone	[C@@H]2(CN(C1=CC=C(C=C1)OCC[C@H](C(F)(F)F)O)C(O2)=O)COC	1	Training
bemegride	C(C1(CC(NC(C1)=O)=O)C)C	1	Training
benfotiamine	C2=C(CN(C(=C(SC(=O)C1=CC=CC=C1)/CCO[P](=O)(O)O)/C)C=O)C(=NC(=N2)C)N	1	Training
benorilate	C1=CC=CC(=C1C(OC2=CC=C(NC(C)=O)C=C2)=O)OC(C)=O	1	Training
bentazepam	C4=C(C2=C1C3=C(SC1=NC(=O)CN2)CCCC3)C=CC=C4	1	Test
bentiamine	C3=C(C(SC(/CCOC(C1=CC=CC=C1)=O)=C(N(CC2=C(N=C(N=C2)C)N)C=O)/C)=O)C=CC=C3	1	Training
benzaprinoxide	C1=CC=C(Cl)C3=C1\C(C2=CC=CC=C2C=C3)=C/CC[N+]([O-])(C)C	1	Training
benzindopyrine	[Cl].C1=CC=CC2=C1[N](C=C2CCC3=CC=NC=C3)CC4=CC=CC=C4	1	Training
benzyl-alcohol	C(C1=CC=CC=C1)O	1	Training
berupipam	[C@@H]4(C1=C2C(=CC(=C1)Br)CCO2)C3=C(C=C(Cl)C(=C3)O)CCN(C4)C	1	Test
bervastatin	[C@H](O)(/C=C/C1=C(C3=C(OC12CCCC2)C=CC=C3)C4=CC=C(F)C=C4)C[C@H](O)CC(OCC)=O	1	Training
betamethasone-acibutate	[C@]4([C@@]3([C@H]([C@H]2[C@]([C@@]1(C(=CC(=O)C=C1)CC2)C)(F)[C@H](C3)O)C[C@@H]4C)C)(OC(C5=CC=CC=C5)=O)C(CO)=O	1	Training
betamethasone-benzoate	[C@]14([C@@]([C@@H](C)C[C@H]1[C@H]3[C@]([C@@]2(C(=CC(=O)C=C2)CC3)C)(F)[C@H](C4)O)(OC(CCCC)=O)C(CO)=O)C	1	Training
binospirone	O=C2CC1(CCCC1)CC(=O)N2CCNCC4COc3ccccc3O4	1	Training
biotin	C(C2C1C(NC(N1)=O)CS2)CCCC(O)=O	1	Test
bipenamol	S1[C@H]4N(CC1(C2CN3[C@H](S2)CC3=O)O)C(C4)=O	1	Training
biriperone	C1=CC=CC2=C1C4=C([NH]2)CN3CCN(CC3C4)CCCC(C5=CC=C(C=C5)F)=O	1	Training
bisbentiamine	C1=NC(=NC(=C1CN(C(=C(SSC(=C(\C)N(C=O)CC2=C(N)N=C(C)N=C2)/CCOC(=O)C3=CC=CC=C3)/CCOC(=O)C4=CC=CC=C4)\C)C=O)N)C	1	Training
bisorcic	[C@H](CCCNC(C)=O)(C(O)=O)NC(C)=O	1	Training
blonanserin	C1=C(C3=C(N=C1N2CCN(CC)CC2)CCCCCC3)C4=CC=C(F)C=C4	1	Test
bremazocine	[C@@]23(C([C@H](N(CC1(CC1)O)CC2)CC4=C3C=C(C=C4)O)(C)C)CC	1	Training
brofoxine	C1=CC(=CC2=C1NC(=O)OC2(C)C)Br	1	Training
bromisoval	CC(C(C(NC(N)=O)=O)Br)C	1	Training
bromoform	C(Br)(Br)Br	1	Training
brosotamide	C1=C(C(=C(C=C1Br)C)O)C(N)=O	1	Test
brosuximide	C2=C(C1C(NC(C1)=O)=O)C=CC=C2Br	1	Training
brotizolam	C1=C(Br)SC2=C1C(=NCC3=NN=C([N]23)C)C4=C(C=CC=C4)Cl	1	Training
buciclovir	[C@@H](CC[N]2C1=C(C(N=C(N1)N)=O)N=C2)(CO)O	1	Training
butacetin	C1=C(C=CC(=C1)NC(C)=O)OC(C)(C)C	1	Training
butaclamol	[C@]1(O)(C[C@@H]4N(CC1)C[C@@H]2C5=C(CCC3=CC=CC=C23)C=CC=C45)C(C)(C)C.[H+].[Cl-]	1	Test
butaperazine	C1=C(C(CCC)=O)C=CC3=C1N(C2=C(C=CC=C2)S3)CCCN4CCN(C)CC4	1	Training
butoctamide	C(C(CCCC)CC)NC(CC(C)O)=O	1	Training
butorphanol	[C@]235[C@]([C@H](N(CC1CCC1)CC2)CC4=C3C=C(O)C=C4)(CCCC5)O	1	Training
cabergoline	[C@@H]34C1=CC=CC2=C1C(=C[NH]2)C[C@H]3N(C[C@@H](C4)C(N(C(NCC)=O)CCCN(C)C)=O)CC=C	1	Training
cafedrine	C1=NC3=C([N]1CCNC(C(C2=CC=CC=C2)O)C)C(N(C)C(N3C)=O)=O	1	Test
camazepam	C1=C(Cl)C=CC2=C1C(=NC(OC(N(C)C)=O)C(N2C)=O)C3=CC=CC=C3	1	Training
camphor	CC12C(C(CC1=O)CC2)(C)C	1	Training
caproxamine	C1=C(C(=CC=C1C(/CCCCC)=N\OCCN)C)N	1	Training
captodiame	C1=CC(=CC=C1C(C2=CC=CC=C2)SCCN(C)C)SCCCC	1	Training
carbubarb	C(C1(C(NC(=O)NC1=O)=O)CCCC)COC(N)=O	1	Test
carburazepam	C1=C(Cl)C=CC2=C1C(N(CC(=O)N2C)C(N)=O)C3=CC=CC=C3	1	Training
carfimate	C1=C(C(OC(N)=O)C#C)C=CC=C1	1	Training
carmantadine	O=C(C4N(C12CC3CC(C1)CC(C2)C3)CC4)O	1	Training
caroxazone	C1=CC=CC2=C1CN(CC(N)=O)C(O2)=O	1	Training
carperone	C2=C(C(CCCN1CCC(OC(NC(C)C)=O)CC1)=O)C=CC(=C2)F	1	Test
carphenazine/carfenazine	C1=C(C=CC3=C1N(CCCN2CCN(CC2)CCO)C4=C(S3)C=CC=C4)C(CC)=O	1	Training
carzenide	C1=C(C=CC(=C1)[S](N)(=O)=O)C(O)=O	1	Training
cathinone	[C@@H](C(C1=CC=CC=C1)=O)(C)N	1	Training
cebaracetam	C1=CC(=CC=C1C3CN(CC(N2CC(NCC2)=O)=O)C(C3)=O)Cl	1	Training
celucloral	OC1OC(COCCOC(O)C(Cl)(Cl)Cl)C(OC2OC(COCCOCCOC(O)C(Cl)(Cl)Cl)CC(OC(O)C(Cl)(Cl)Cl)C2O)C(OCCOCCOC(O)C(Cl)(Cl)Cl)C1O	1	Test
cerivastatin	[C@@H](/C=C/C1=C(N=C(C(=C1C2=CC=C(C=C2)F)COC)C(C)C)C(C)C)(C[C@H](CC(O)=O)O)O	1	Training
cetohexazine	CC1=CC(=NNC1=O)C	1	Training
cetophenicol/cetofenicol	C1=C(C(O)C(CO)NC(C(Cl)Cl)=O)C=CC(=C1)C(=O)C	1	Training
cetotiamine	C1=C(CN(C(=C(SC(OCC)=O)/CCOC(OCC)=O)/C)C=O)C(=NC(=N1)C)N	1	Training
chloralose	[C@@H]2(OC1O[C@@H](O[C@@H]1[C@H]2O)C(Cl)(Cl)Cl)[C@H](O)CO	1	Test
chlorhexadol/chloralodol	C(C(OC(C(Cl)(Cl)Cl)O)C)C(C)(C)O	1	Training
chlormezanone	C1=CC(=CC=C1C2[S](CCC(N2C)=O)(=O)=O)Cl	1	Training
chloroform	C(Cl)(Cl)Cl	1	Training
chromocarb	C1=C2C(=CC=C1)C(C=C(O2)C(O)=O)=O	1	Training
ciclesonide	[C@@]45([C@@]3([C@H]([C@H]2[C@@H]([C@@]1(C(=CC(=O)C=C1)CC2)C)[C@H](C3)O)C[C@H]4O[C@H](O5)C6CCCCC6)C)C(COC(C(C)C)=O)=O	1	Test
ciclotizolam	C1=C(SC2=C1C(=NCC3=NN=C([N]23)C4CCCCC4)C5=CC=CC=C5Cl)Br	1	Training
cicortonide	[C@H]23C([C@@]1(OC(O[C@@H]1C2)(C)C)C(=O)COC(=O)C)(CC(O)[C@@]4(F)C3CC(=C5C4(CCC(=C5)OCCCl)C)C#N)C	1	Training
cilobamine	[C@@]1([C@H](C2CCC1CC2)NC(C)C)(C3=CC(=C(C=C3)Cl)Cl)O	1	Training
cimemoxin	C(C1CCCCC1)NN	1	Training
cimepanol	CC(C(C1CCCCC1)O)C	1	Test
cimoxatone	C1=CC(=CC=C1N2CC(COC)OC2=O)OCC3=CC(=CC=C3)C#N	1	Training
cinoctramide	C1=C(C(=C(C=C1\C=C\C(N2CCCCCCC2)=O)OC)OC)OC	1	Training
cinolazepam	C1=C(Cl)C=CC2=C1C(=NC(O)C(N2CCC#N)=O)C3=CC=CC=C3F	1	Training
ciprazafone	C1=C(Cl)C=CC(=C1C(C2=C(C=CC=C2)Cl)=O)N(C(CNC3CC3)=O)C	1	Training
ciprocinonide	[C@]34([C@H](C2[C@@](F)([C@@]1(C(=CC(=O)C=C1)[C@@H](F)C2)C)[C@@H](O)C3)C[C@H]5OC(O[C@@]45C(=O)COC(=O)C6CC6)(C)C)C	1	Test
citatepine	C1=C(C#N)C=CC3=C1C4=C(C2=C(C=CC=C2)S3)CCN(CC4)C	1	Training
clebopride	C1=C(C(=CC(=C1Cl)N)OC)C(NC3CCN(CC2=CC=CC=C2)CC3)=O	1	Training
clidafidine	C1=C(C(=C(C=C1)Cl)NC2=NCCO2)Cl	1	Training
clobetasone	[C@@]23(F)[C@H]([C@H]1[C@@]([C@@]([C@H](C1)C)(O)C(=O)CCl)(CC2=O)C)CCC4=CC(=O)C=C[C@]34C	1	Training
clobetasone-butyrate	[C@]4([C@@]3([C@H]([C@H]2[C@]([C@@]1(C(=CC(=O)C=C1)CC2)C)(F)C(C3)=O)C[C@@H]4C)C)(OC(CCC)=O)C(CCl)=O	1	Test
clocapramine	C1=C(Cl)C=CC4=C1N(CCCN3CCC(N2CCCCC2)(CC3)C(N)=O)C5=C(CC4)C=CC=C5	1	Training
clocortolone	[C@@]24(Cl)C1(C(=CC(=O)C=C1)[C@@H](F)CC2C3C(C([C@@H](C3)C)C(=O)CO)(CC4O)C)C	1	Training
clocortolone-acetate	[C@H]2(C1=CC(C=C[C@@]1(C4([C@@H](C2)[C@@H]3C[C@H]([C@H](C(COC(=O)C)=O)[C@@]3(C)C[C@@H]4O)C)Cl)C)=O)F	1	Training
clocortolone-pivalate	[C@@]24(Cl)C1(C(=CC(=O)C=C1)[C@@H](F)CC2C3C(C([C@@H](C3)C)C(=O)COC(=O)C(C)(C)C)(CC4O)C)C	1	Training
clodazon	C1=C(Cl)C=CC3=C1N(C2=CC=CC=C2)C(=O)N3CCCN(C)C	1	Test
clofenciclan	C2=C(C1(OCCN(CC)CC)CCCCC1)C=CC(=C2)Cl	1	Training
clofluperol	C1=C(C(=CC=C1C3(CCN(CCCC(C2=CC=C(F)C=C2)=O)CC3)O)Cl)C(F)(F)F	1	Training
clopenthixol/zuclopenthixol	C1=C(Cl)C=CC3=C1\C(C2=C(C=CC=C2)S3)=C/CCN4CCN(CCO)CC4	1	Training
cloperidone	C1=CC=CC4=C1C(N(CCCN3CCN(C2=CC(=CC=C2)Cl)CC3)C(N4)=O)=O	1	Training
cloprednol	[C@H]24[C@H]1[C@@]([C@](C(CO)=O)(O)CC1)(C[C@@H]([C@@H]2[C@@]3(C(=CC(=O)C=C3)C(=C4)Cl)C)O)C	1	Test
clorethate/cloretate	C(C(Cl)(Cl)Cl)OC(OCC(Cl)(Cl)Cl)=O	1	Training
clorgiline	C1=C(C(=CC(=C1)Cl)Cl)OCCCN(CC#C)C	1	Training
cloroperone	C3=C(C(C2CCN(CCCC(C1=CC=C(F)C=C1)=O)CC2)=O)C=CC(=C3)Cl	1	Training
clorotepine	C1=C(Cl)C=CC4=C1C(N2CCN(C)CC2)CC3=C(C=CC=C3)S4	1	Training
clotiazepam	C1=C(CC)SC2=C1C(=NCC(N2C)=O)C3=CC=CC=C3Cl	1	Test
cloticasone(cloticasone-propionate)	[C@]34([C@H](C2[C@@](F)([C@@]1(C(=CC(=O)C=C1)[C@@H](F)C2)C)[C@@H](O)C3)C[C@H]([C@]4(OC(=O)CC)C(SCCl)=O)C)C	1	Training
clotixamide(clotixamide)	CNC(=O)CCN1CCN(CCC=C2c3ccccc3Sc3ccc(cc23)Cl)CC1	1	Training
cogazocine	C1=C(O)C=CC4=C1C3(C(C(N(CC2CCC2)CC3)C4)(C)C)CC	1	Training
conorphone(conorfone)	[C@H]12C5CC4=C3[C@]1([C@H](C(C[C@@H]2CC)=O)OC3=C(C=C4)OC)CCN5CC6CC6	1	Training
cormetasone	CC1CC2C3CC(F)(F)C4=CC(=O)C=C[C@]4(C)C3(F)C(O)CC2(C)C1(O)C(=O)CO	1	Test
cortexolone(cortodoxonecortifen)	C(O)C(=O)C4(O)C3(C(C2C(C1(C(=CC(=O)CC1)CC2)C)CC3)CC4)C	1	Training
cortisone-acetate	[C@]34([C@H]([C@H]2[C@@H]([C@@]1(C(=CC(=O)CC1)CC2)C)C(C3)=O)CC[C@@]4(C(COC(C)=O)=O)O)C	1	Training
cortisuzol	[C@H]37[C@H]2[C@@]([C@](C(COC(C1=CC(=CC=C1)[S](O)(=O)=O)=O)=O)(O)[C@@H](C2)C)(C[C@@H]([C@@H]3[C@@]4(C(=CC5=C(C4)C=N[N]5C6=CC=CC=C6)C(=C7)C)C)O)C	1	Training
cortivazol	[C@H]26[C@H]1[C@@]([C@](C(COC(C)=O)=O)(O)[C@@H](C1)C)(C[C@@H]([C@@H]2[C@@]3(C(=CC4=C(C3)C=N[N]4C5=CC=CC=C5)C(=C6)C)C)O)C	1	Training
cotinine	C1=CC=NC=C1C2N(C(=O)CC2)C	1	Test
cotriptyline	C1=CC=CC2=C1C(C3=C(CC2)C=CC=C3)=CC(CN(C)C)=O	1	Training
crilvastatin	CC2(CC(OC(C1NC(=O)CC1)=O)CC(C2)C)C	1	Training
crotetamide	C(C(N(C(\C=C\C)=O)CC)C(N(C)C)=O)C	1	Training
cyclarbamate	C1=CC=CC=C1NC(OCC3(COC(NC2=CC=CC=C2)=O)CCCC3)=O	1	Training
cyclindole(ciclindole)	C1=CC=CC2=C1C3=C([NH]2)CCC(C3)N(C)C	1	Test
cyclobarbital	C(C2(C1=CCCCC1)C(NC(=O)NC2=O)=O)C	1	Training
cyclobenzaprine	C1=CC=CC2=C1C(C3=C(C=C2)C=CC=C3)=CCCN(C)C	1	Training
cyclopregnol	[C@]23(C1(C(C1)CC2)[C@H](O)C[C@@H]4[C@@H]3CC[C@]5([C@H]4CC[C@@H]5C(=O)C)C)C	1	Training
cycotiamine	C1=NC(=NC(=C1CN(C(/C)=C2\CCOC(=O)S2)C=O)N)C	1	Training
cyheptamide	C1=CC=CC3=C1C(C2=C(C=CC=C2)CC3)C(N)=O	1	Test
cyprenorphine	[C@@]135C67[C@@H](N(CC1)CC2CC2)CC4=CC=C(O)C(=C34)O[C@@H]5C(OC)(C(C6)C(O)(C)C)C=C7	1	Training
cyprodenate	C(C1CCCCC1)CC(OCCN(C)C)=O	1	Training
cyprolidol	C4=C(C(C2C(C1=CC=NC=C1)C2)(C3=CC=CC=C3)O)C=CC=C4	1	Training
cyproximide(ciproximide)	C1=CC(=CC=C1C23C(C(=O)NC2=O)C3)Cl	1	Training
dacemazine	C1=CC=CC3=C1N(C2=C(C=CC=C2)S3)C(CN(C)C)=O	1	Test
dazadrol	C1=CC(=CC=C1C(C2=NCCN2)(C3=NC=CC=C3)O)Cl	1	Training
decimemide	C1=C(C(N)=O)C=C(C(=C1OC)OCCCCCCCCCC)OC	1	Training
delfaprazine	C1=C(C(=CC=C1C)CC2=CC=CC=C2)N3CCNCC3	1	Training
demoxepam	C3=C(C1=C2C(=NC(=O)CN1O)C=CC(=C2)Cl)C=CC=C3	1	Training
denbufylline	C1=NC2=C([N]1CC(C)=O)C(N(CCCC)C(N2CCCC)=O)=O	1	Test
deprodone	CC(=O)C3(O)CCC4C2CCC1=CC(=O)C=CC1(C)C2C(O)CC34C	1	Training
desciclovir	C1=NC(=NC2=C1N=C[N]2COCCO)N	1	Training
descinolone(descinolone-acetonide)	[C@H]34[C@H]2[C@@](F)([C@@]1(C(=CC(=O)C=C1)CC2)C)[C@@H](O)C[C@@]3([C@](O)([C@H](O)C4)C(=O)C)C	1	Training
desonide	[C@]12(OC(O[C@@H]1C[C@@H]3C2(CC(O)[C@H]4C3CCC5=CC(=O)C=CC45C)C)(C)C)C(=O)CO	1	Training
desoximetasone	[C@H]23[C@@]([C@@]1(C(=CC(=O)C=C1)CC2)C)([C@H](C[C@]4([C@H]3C[C@@H](C)[C@@H]4C(CO)=O)C)O)F	1	Test
detomidine	C2=C(CC1=CN=C[NH]1)C(=C(C=C2)C)C	1	Training
dexamethasone-acefurate	[C@]4([C@@]3([C@H]([C@H]2[C@]([C@@]1(C(=CC(=O)C=C1)CC2)C)(F)[C@H](C3)O)C[C@H]4C)C)(OC(C5=CC=CO5)=O)C(COC(C)=O)=O	1	Training
dexamisole	[C@@H]3(C1=CC=CC=C1)CN2CCSC2=N3	1	Training
deximafen(imafen)	C3=C(C1N2C(=NC1)NCC2)C=CC=C3	1	Training
dexoxadrol(dioxadrolandlevoxadrol)	[C@@H]1(NCCCC1)[C@@H]2OC(OC2)(C3=CC=CC=C3)C4=CC=CC=C4	1	Test
dichlorisone	[C@@]23(Cl)C(C1C([C@](O)(CC1)C(=O)CO)(CC2Cl)C)CCC4=CC(=O)C=CC34C	1	Training
dichlorisone-acetate	[C@@]23(Cl)C(C1C([C@](O)(CC1)C(=O)COC(=O)C)(CC2Cl)C)CCC4=CC(=O)C=CC34C	1	Training
diclometide	C1=C(Cl)C=C(C(=C1C(NCCN(CC)CC)=O)OC)Cl	1	Training
didrovaltrate	[C@]23([C@@H]1[C@@H](C(=CO[C@H]1OC(=O)CC(C)C)COC(=O)CC(C)C)C[C@@H]2OC(=O)C)OC3	1	Training
difebarbamate	C2=C(C1(C(N(C(=O)N(C1=O)CC(COCCCC)OC(N)=O)CC(COCCCC)OC(N)=O)=O)CC)C=CC=C2	1	Test
difluanine(difluanazine)	C4=C(C(C1=CC=C(C=C1)F)CCCN3CCN(CCNC2=CC=CC=C2)CC3)C=CC(=C4)F	1	Training
diflucortolone	[C@@]24(F)C1(C(=CC(=O)C=C1)[C@@H](F)CC2C3C(C([C@@H](C3)C)C(=O)CO)(CC4O)C)C	1	Training
diflucortolone-pivalate	[C@H]23[C@@]([C@@]1(C(=CC(=O)C=C1)[C@H](C2)F)C)([C@H](C[C@]4([C@H]3C[C@@H](C)[C@@H]4C(COC(C(C)(C)C)=O)=O)C)O)F	1	Training
dimelazine	C1=CC=CC3=C1N(C2=C(C=CC=C2)S3)CC4(CN(C)CC4)C	1	Training
dimethadione	CC1(C(NC(O1)=O)=O)C	1	Test
dimethazan	C1=NC2=C([N]1CCN(C)C)C(N(C)C(N2C)=O)=O	1	Training
dimethylamphetamine(dimethamphetamine)	CN(C(C)CC1=CC=CC=C1)C	1	Training
dimiracetam	O=C2N1C(NC(=O)C1)CC2	1	Training
dioxamate	C(C1(OC(COC(N)=O)CO1)C)CCCCCCCC	1	Training
diphoxazide	C2=C(C(C1=CC=CC=C1)(CC(NNC(C)=O)=O)O)C=CC=C2	1	Test
diprenorphine	[C@]235[C@@]67[C@H](N(CC1CC1)CC2)CC4=C3C(=C(C=C4)O)O[C@H]5[C@](OC)([C@H](C6)C(C)(C)O)CC7	1	Training
divaplon	C1=C(N=C2[N]1C(=C(CC)C(=N2)OC)C)C(C3=CC=CC=C3)=O	1	Training
dizocilpine(MK-801)	C1=CC=CC2=C1C3(C4=C(CC2N3)C=CC=C4)C	1	Training
domoprednate	[C@]4([C@@]3([C@H]([C@H]2[C@@H]([C@@]1(C(=CC(=O)C=C1)CC2)C)[C@H](C3)O)CCC4)C)(OC(CCC)=O)C(C)=O	1	Training
donepezil	[H+].C1=C(OC)C(=CC2=C1C(=O)C(C2)CC3CCN(CC3)CC4=CC=CC=C4)OC.[Cl-]	1	Test
dopamantine	C4=C(CCNC(C12CC3CC(C1)CC(C2)C3)=O)C=CC(=C4O)O	1	Training
doxapram	C1=CC=CC=C1C2(C(CN(C2=O)CC)CCN3CCOCC3)C4=CC=CC=C4	1	Training
drotebanol	[C@@]123C4=C(C[C@H]([C@@]1(CC[C@H](C2)O)O)N(CC3)C)C=CC(=C4OC)OC	1	Training
duloxetine	C1=CC=C3C(=C1OC(C2=CC=CS2)CCNC)C=CC=C3	1	Training
duoperone	C1=C(C(F)(F)F)C=CC3=C1N(C2=C(C=CC=C2)S3)CCCN5CCC(C(C4=CC=C(F)C=C4)=O)CC5	1	Test
dupracetam	C(N1C(CCC1)=O)C(NNC(CN2C(CCC2)=O)=O)=O	1	Training
eclanamine	[C@H]2(N(C1=CC=C(C(=C1)Cl)Cl)C(CC)=O)[C@@H](CCC2)N(C)C	1	Training
edaravone	C2=C(N1N=C(C)CC1=O)C=CC=C2	1	Training
efetozole	C1=CC=CC=C1C(C)[N]2C=CN=C2C	1	Training
elanzepine	C1=CC(=CC3=C1\C(C2=CC=CC=C2N3)=C/CN(CC)CC)Cl	1	Test
elfazepam	C1=C(Cl)C=CC2=C1C(=NCC(N2CC[S](CC)(=O)=O)=O)C3=CC=CC=C3F	1	Training
elopiprazole	C1=C(C2=C(C=C1)C=CO2)N5CCN(CC3=CC=C([NH]3)C4=CC=C(C=C4)F)CC5	1	Training
eltoprazine	C1=C(C2=C(C=C1)OCCO2)N3CCNCC3	1	Training
embutramide	C1=C(C=CC=C1C(CNC(CCCO)=O)(CC)CC)OC	1	Training
enciprazine	C3=C(N2CCN(CC(COC1=CC(=C(OC)C(=C1)OC)OC)O)CC2)C(=CC=C3)OC	1	Test
encyprate	C1=CC=CC=C1CN(C2CC2)C(OCC)=O	1	Training
endixaprine	C3=C(C2=CC=C(N1CCC(O)CC1)N=N2)C(=CC(=C3)Cl)Cl	1	Training
endomide	[C@@H]1([C@@H]([C@H]2C=C[C@@H]1C2)C(N(CC)CC)=O)C(N(CC)CC)=O	1	Training
endrysone(endrisone)	CC3CC2C1CCC(C(C)=O)C1(C)CC(O)C2C4(C)C=CC(=O)C=C34	1	Training
enilospirone	C3=C(OC2C1(NC(=O)C(O1)C)CCCC2)C=CC=C3Cl	1	Test
eptastigmine	[C@@]12(C3=C(N(C)[C@H]1N(C)CC2)C=CC(=C3)OC(NCCCCCCC)=O)C	1	Training
erizepine	C1=CC=CC3=C1C4=C(C2=C(C=CC=C2)N3C)CCN(CC4)C	1	Training
etacepride	C1=C(C(C)=O)C=CC(=C1C(NCC2N(CCC2)CC)=O)OC	1	Training
etamiphyllin	C1=NC2=C([N]1CCN(CC)CC)C(N(C)C(N2C)=O)=O	1	Training
etasuline	C1=C(Cl)C=CC3=C1C(C2=CC=CC=C2)SC(=N3)NCC	1	Test
etazepine	C1=CC=CC2=C1C(C3=C(N(C)C2=O)C=CC=C3)OCC	1	Training
ethomoxane	[H+].C2=C1OCC(OC1=C(C=C2)OCC)CNCCCC.[Cl-]	1	Training
ethylene(ethene)	C(C)Cl	1	Training
ethyl-loflazepate	C=C	1	Training
ethypicone	C(C1(C(C(=CNC1=O)C)=O)CC)C	1	Test
eticyclidine	C2=C(C1(CCCCC1)NCC)C=CC=C2	1	Training
etifoxine	[H+].C2=C1C(OC(=NC1=CC=C2Cl)NCC)(C3=CC=CC=C3)C.[Cl-]	1	Training
etiracetam(levetiracetam)	C(C(N1C(CCC1)=O)C(N)=O)C	1	Training
etisulergine	[C@@H]34C1=CC=CC2=C1C(=C[NH]2)C[C@H]3N(C[C@H](C4)N[S](N(CC)CC)(=O)=O)C	1	Training
etodroxizine	C3=C(C(N1CCN(CC1)CCOCCOCCO)C2=CC=CC=C2)C=CC(=C3)Cl.O=C(O)\C=C\C(O)=O	1	Test
etoperidone	C1=C(C=CC=C1N3CCN(CCCN2C(N(C(=N2)CC)CC)=O)CC3)Cl	1	Training
etorphine	C2=CC(=C3OC5C14C6(C(N(CC1)C)CC2=C34)CC(C5(OC)C=C6)C(O)(CCC)C)O	1	Training
etoxadrol	C3=C(C2(OC(C1CCCCN1)CO2)CC)C=CC=C3	1	Training
famciclovir	C1=NC2=C([N]1CCC(COC(C)=O)COC(C)=O)N=C(N)N=C2	1	Training
fantridone	C1=CC=CC2=C1C3=C(C(=O)N2CCCN(C)C)C=CC=C3	1	Test
fasiplon	C1=C(N=C2[N]1C(=C(CC)C(=N2)OC)C)C3=NOC(=N3)C	1	Training
fasoracetam	[C@H]1(NC(=O)CC1)C(=O)N2CCCCC2	1	Training
febarbamate	C2=C(C1(C(N(CC(COCCCC)OC(N)=O)C(=O)NC1=O)=O)CC)C=CC=C2	1	Training
felbamate	C1=C(C(COC(N)=O)COC(N)=O)C=CC=C1	1	Training
femoxetine	C3=C(C2C(COC1=CC=C(OC)C=C1)CN(C)CC2)C=CC=C3	1	Test
fenaperone	C1=CC(=CC=C1C(CCCN3CCN(C(OC2CCCCC2)=O)CC3)=O)F	1	Training
fenbutrazate	C3=C(C1C(N(CCO1)CCOC(C(C2=CC=CC=C2)CC)=O)C)C=CC=C3	1	Training
fencamfamin	C3=C(C1C(NCC)C2CC1CC2)C=CC=C3	1	Training
fengabine	C2=C(\C(NCCCC)=C\1C=C(Cl)C=CC1=O)C(=CC=C2)Cl	1	Training
fenharmane	C4=C3[NH]C1=C(CCNC1CC2=CC=CC=C2)C3=CC=C4	1	Test
fenimide	C2=C(C1(C(C(=O)NC1=O)CC)C)C=CC=C2	1	Training
fenmetozole	C1=C(C(=CC=C1OCC2=NCCN2)Cl)Cl	1	Training
fenmetramide	C1=CC=CC=C1C2C(NC(=O)CO2)C	1	Training
fenobam	C1=C(C=CC=C1NC(NC2=NC(=O)CN2C)=O)Cl	1	Training
fenozolone	C1=CC=CC=C1C2C(N=C(O2)NCC)=O	1	Test
fenpentadiol	C1=CC(=CC=C1C(CC(C)(C)O)(C)O)Cl	1	Training
fepitrizol	C3=C(C1=NC(=N[N]1C)C2=CC=CN=C2)C(=CC=C3)CO	1	Training
fipexide	C1=C4C(=CC(=C1)CN3CCN(C(COC2=CC=C(Cl)C=C2)=O)CC3)OCO4	1	Training
flerobuterol	C1=C(C(CNC(C)(C)C)O)C(=CC=C1)F	1	Training
florfenicol	[C@@H](C1=CC=C(C=C1)[S](C)(=O)=O)([C@H](NC(C(Cl)Cl)=O)CF)O	1	Test
fluacizine	C1=C(C(F)(F)F)C=CC3=C1N(C2=C(C=CC=C2)S3)C(CCN(CC)CC)=O	1	Training
fluazacort	[C@@]34(F)C(C2C(C1(N=C(OC1C2)C)C(=O)COC(=O)C)(CC3O)C)CCC5=CC(=O)C=CC45C	1	Training
flubanilate	CCOC(=O)N(CCN(C)C)c1cccc(c1)C(F)(F)F	1	Training
flubepride	C1=C(C(=CC=C1[S](N)(=O)=O)OC)C(NCC3N(CC2=CC=C(F)C=C2)CCC3)=O	1	Training
flucloronide(fluclorolone-acetonide)	[C@@]23(Cl)C1(C(=CC(=O)C=C1)[C@@H](F)CC2C5C(CC3Cl)([C@]4(C(=O)CO)OC(O[C@@H]4C5)(C)C)C)C	1	Test
fludrocortisone	[C@H]23[C@@]([C@@]1(C(=CC(=O)CC1)CC2)C)([C@H](C[C@]4([C@H]3CC[C@@]4(C(CO)=O)O)C)O)F	1	Training
fludrocortisone-acetate	[C@H]23[C@@]([C@@]1(C(=CC(=O)CC1)CC2)C)([C@H](C[C@]4([C@H]3CC[C@@]4(C(COC(C)=O)=O)O)C)O)F	1	Training
flumezapine	C1=C(F)C=CC2=C1NC(=C3C(=N2)SC(=C3)C)N4CCN(CC4)C	1	Training
flumoxonide	[C@]12(OC(O[C@@H]1CC3C2(CC(O)[C@@]4(F)C3C[C@H](F)C5=CC(=O)C=CC45C)C)(C)C)C(=O)C(OC)OC	1	Training
fluocinonide	[C@@]45([C@@]3([C@H]([C@H]2[C@]([C@@]1(C(=CC(=O)C=C1)[C@H](C2)F)C)(F)[C@H](C3)O)C[C@H]4OC(O5)(C)C)C)C(COC(C)=O)=O	1	Test
fluocortin	CCCCOC(=O)C(=O)C3C(C)CC4C2CC(F)C1=CC(=O)C=CC1(C)C2C(O)CC34C	1	Training
fluocortolone-caproate	CCCCCC(=O)OCC(=O)C3C(C)CC4C2CC(F)C1=CC(=O)C=CC1(C)C2C(O)CC34C	1	Training
fluoresone	C1=CC(=CC=C1[S](CC)(=O)=O)F	1	Training
fluorometholone-acetate	[C@]23([C@H]([C@H]1[C@]([C@@](OC(C)=O)(C(C)=O)CC1)(C)C[C@@H]2O)C[C@H](C)C4=CC(=O)C=C[C@]34C)F	1	Training
fluotracen	[C@@H]1(C3=C([C@H](C2=C1C=CC=C2)C)C=CC(=C3)C(F)(F)F)CCCN(C)C	1	Test
fluoxetine	C2=C(C(OC1=CC=C(C=C1)C(F)(F)F)CCNC)C=CC=C2	1	Training
fluphenazine-enanthate	C1=C(C(F)(F)F)C=CC3=C1N(C2=C(C=CC=C2)S3)CCCN4CCN(CCOC(CCCCCC)=O)CC4	1	Training
flupimazine	C1=CC=CC3=C1N(CCCN2CCC(OCCO)CC2)C4=C(S3)C=CC(=C4)C(F)(F)F	1	Training
fluprazine	C1=C(C=CC=C1N2CCN(CCNC(N)=O)CC2)C(F)(F)F	1	Training
fluspirilene	C1=CC=CC=C1N2C5(C(NC2)=O)CCN(CCCC(C3=CC=C(C=C3)F)C4=CC=C(C=C4)F)CC5	1	Test
flutazolam	C1=C(Cl)C=CC2=C1C3(N(CC(=O)N2CCO)CCO3)C4=CC=CC=C4F	1	Training
flutemazepam	CN2C(=O)C(O)N=C(c1ccccc1F)c3cc(Cl)ccc23	1	Training
fluticasone	CC4CC3C2CC(F)C1=CC(=O)C=CC1(C)C2(F)C(O)CC3(C)C4(O)C(=O)SCF	1	Training
fluticasone-propionate	[C@]4([C@@]3([C@H]([C@H]2[C@]([C@@]1(C(=CC(=O)C=C1)[C@H](C2)F)C)(F)[C@H](C3)O)C[C@H]4C)C)(OC(CC)=O)C(SCF)=O	1	Training
flutizenol	C1=C(C(F)(F)F)C=CC3=C1N(C2=C(SC=C2)S3)CCCN4CCN(CCO)CC4	1	Test
flutomidate	C1=C(C(OCC)=O)[N](C=N1)C(C)C2=CC=C(C=C2)F	1	Training
flutroline	C1=CC(=CC2=C1[N](C4=C2CN(CCCC(C3=CC=C(C=C3)F)O)CC4)C5=CC=C(F)C=C5)F	1	Training
fluvastatin	[C@@H](O)(/C=C/C1=C(C2=C([N]1C(C)C)C=CC=C2)C3=CC=C(F)C=C3)C[C@H](O)CC(=O)O	1	Training
fluvoxamine	C1=C(C(F)(F)F)C=CC(=C1)C(=N/OCCN)/CCCCOC.O=C(O)\C=C/C(=O)O	1	Training
fluzinamide	C2=C(OC1CN(C(NC)=O)C1)C=CC=C2C(F)(F)F	1	Test
folic-acid	[C@H](NC(C3=CC=C(NCC1=NC2=C(N=C1)NC(=NC2=O)N)C=C3)=O)(CCC(O)=O)C(O)=O	1	Training
formocortal	[C@]12(OC(O[C@@H]1CC3C2(CC(O)[C@@]4(F)C3CC(=C5C4(CCC(=C5)OCCCl)C)C=O)C)(C)C)C(=O)COC(=O)C	1	Training
fosazepam	C1=CC(=CC2=C1N(C(CN=C2C3=CC=CC=C3)=O)C[P](C)(C)=O)Cl	1	Training
fosenazide	C1=CC=CC=C1[P](C2=CC=CC=C2)(CC(NN)=O)=O	1	Training
fosfomycin	[C@@H]1([P](O)(O)=O)[C@H](C)O1	1	Test
fosphenytoin	C1=CC=CC=C1C3(C2=CC=CC=C2)C(N(CO[P](O)(O)=O)C(N3)=O)=O	1	Training
ftormetazine	C1=C(C(F)(F)F)C=CC3=C1N(C2=C(C=CC=C2)S3)C(CCN4CCN(C)CC4)=O	1	Training
ftorpropazine	C1=C(C(F)(F)F)C=CC3=C1N(C2=C(C=CC=C2)S3)C(CCN4CCN(CCO)CC4)=O	1	Training
furomazine	C1=C(Cl)C=CC3=C1N(C2=C(C=CC=C2)S3)CCCN5CCC(C4C(OCC4)=O)(O)CC5	1	Training
fursultiamine	C1=NC(=NC(=C1CN(C(=C(SSCC2CCCO2)\CCO)/C)C=O)N)C	1	Test
gaboxadol	O=C2C1=C(CNCC1)ON2	1	Training
ganaxolone	[C@H]13[C@@H]([C@@]2([C@@H](CC1)C[C@](O)(CC2)C)C)CC[C@]4([C@H]3CC[C@@H]4C(=O)C)C	1	Training
gedocarnil	C1=NC(=C(C2=C1[NH]C3=C2C(=CC=C3)OC4=CC=C(C=C4)Cl)COC)C(OC(C)C)=O	1	Training
gemazocine	C1=C(O)C=CC4=C1C3(C(C(N(CC2CC2)CC3)C4)(C)C)CC	1	Training
gepirone	[H+].C1=CC=NC(=N1)N2CCN(CC2)CCCCN3C(=O)CC(CC3=O)(C)C.[Cl-]	1	Test
gevotroline	C1=C(F)C=CC2=C1C3=C([NH]2)CCN(C3)CCCC4=CN=CC=C4	1	Training
girisopam	C1=C(OC)C(=CC2=C1C(=NN=C(C2)C)C3=CC=CC(=C3)Cl)OC	1	Training
halcinonide	[C@@]45([C@@]3([C@H]([C@H]2[C@]([C@@]1(C(=CC(=O)CC1)CC2)C)(F)[C@H](C3)O)C[C@H]4OC(O5)(C)C)C)C(CCl)=O	1	Training
halocortolone	[C@H]23C(Cl)([C@@]1(C(=CC(=O)C=C1)[C@@H](F)C2)C)[C@@H](F)C[C@]4([C@H]3C[C@H]([C@@H]4C(=O)CO)C)C	1	Training
halopemide	C1=CC(=CC4=C1N(C3CCN(CCNC(C2=CC=C(F)C=C2)=O)CC3)C(N4)=O)Cl	1	Test
haloperidol-decanoate	C1=CC(=CC=C1C3(CCN(CCCC(C2=CC=C(C=C2)F)=O)CC3)OC(CCCCCCCCC)=O)Cl	1	Training
halopredone(halopredone-acetate)	[C@]34([C@H]([C@H]2C([C@@]1(C(=CC(C(=C1)Br)=O)[C@@H](C2)F)C)([C@H](C3)O)F)CCC4(C(=O)CO)O)C	1	Training
haloxazolam	C1=C(Br)C=CC3=C1C2(N(CCO2)CC(=O)N3)C4=C(C=CC=C4)F	1	Training
hexapradol	C2=C(C(C1=CC=CC=C1)(C(CCCCC)N)O)C=CC=C2	1	Training
homopipramol	C3=C2N(C1=CC=CC=C1C=CC2=CC=C3)CCCN4C=CN(CC=C4)CCO	1	Test
homprenorphine	C1=CC(=C5C2=C1CC6C34C2(C(C(OC)(C(C3)C(CC)(C)O)C=C4)O5)CCN6CC7CC7)OC	1	Training
hopantenic-acid	[C@H](C(NCCCC(O)=O)=O)(C(CO)(C)C)O	1	Training
hydrocortamate	[C@]34([C@H]([C@H]2[C@@H]([C@@]1(C(=CC(=O)CC1)CC2)C)[C@H](C3)O)CC[C@@]4(C(COC(CN(CC)CC)=O)=O)O)C	1	Training
hydrocortisone-aceponate	[C@@]4([C@@]3([C@H]([C@H]2[C@@H]([C@@]1(C(=CC(=O)CC1)CC2)C)[C@H](C3)O)CC4)C)(C(COC(C)=O)=O)OC(CC)=O	1	Training
hydrocortisonecypionate(hydrocortisone-cipionate)	[C@]34([C@H]([C@H]2[C@@H]([C@@]1(C(=CC(=O)CC1)CC2)C)[C@@H](O)C3)CC[C@]4(O)C(=O)COC(=O)CCC(O)=O)C.O	1	Test
hydrocortisone-hemisuccinate	[C@@]4(OC(=O)CCCC)(C3(C(C2C(C1(C(=CC(=O)CC1)CC2)C)C(O)C3)CC4)C)C(=O)CO	1	Training
hydrocortisone-valerate	CC14CCC(=O)C=C1CCC5C3CCC(O)(C(=O)COC(=O)CCC2CCCC2)C3(C)CC(O)C45	1	Training
hydromorphinol	[C@@]125C3=C4C[C@H]([C@@]1(CC[C@@H]([C@@H]2OC3=C(C=C4)O)O)O)N(C)CC5	1	Training
hydroxindasol	C1=C(O)C=CC2=C1C(=C(C)[N]2CC3=CC=C(OC)C=C3)CCN	1	Training
ibrotamide	C(C(C(C)C)(C(N)=O)Br)C	1	Test
iclazepam	C1=C(Cl)C=CC2=C1C(=NCC(N2CCOCC3CC3)=O)C4=CC=CC=C4	1	Training
ifoxetine	[C@@H]2(OC1=C(C(=CC=C1)C)C)[C@@H](CNCC2)O	1	Training
ilepcimide	C1=C3C(=CC=C1\C=C\C(N2CCCCC2)=O)OCO3	1	Training
iloperidone	C1=CC(=CC2=C1C(=NO2)C4CCN(CCCOC3=C(C=C(C(C)=O)C=C3)OC)CC4)F	1	Training
imiclopazine	C1=C(Cl)C=CC3=C1N(C2=C(C=CC=C2)S3)CCCN5CCN(CCN4C(N(C)CC4)=O)CC5	1	Test
imidoline	C2=C(N1C(N(CCN(C)C)CC1)=O)C=CC=C2Cl	1	Training
imipraminoxide	C1=CC=CC2=C1N(C3=C(CC2)C=CC=C3)CCC[N+](C)(C)[O-]	1	Training
indatraline	[C@@H]2(C1=CC=CC=C1[C@H](NC)C2)C3=CC=C(Cl)C(=C3)Cl.[H+].[Cl-]	1	Training
indeloxazine	C2=C(C1=C(C=CC1)C=C2)OCC3CNCCO3	1	Training
indomethacin(indometacin)	C1=CC(=CC2=C1[N](C(=C2CC(O)=O)C)C(C3=CC=C(Cl)C=C3)=O)OC	1	Test
indriline	C1=CC=CC3=C1C(C2=CC=CC=C2)(C=C3)CCN(C)C	1	Training
iproclozide	C1=CC(=CC=C1OCC(NNC(C)C)=O)Cl	1	Training
iprozilamine	CSC1=C(N=C(N=C1N2CCN(C)CC2)NC(C)C)Cl	1	Training
ipsapirone	[H+].C1=CC=CC2=C1[S](=O)(=O)N(C2=O)CCCCN4CCN(C3=NC=CC=N3)CC4.[Cl-]	1	Training
isocarboxazid	C1=C(C)ON=C1C(NNCC2=CC=CC=C2)=O	1	Test
isoflupredone	C(C(C1(CCC2C4C(C(CC12C)O)(F)C3(C=CC(C=C3CC4)=O)C)O)=O)O	1	Training
isoflupredone-acetate	[C@H]23[C@@]([C@@]1(C(=CC(=O)C=C1)CC2)C)([C@H](C[C@]4([C@H]3CC[C@@]4(C(COC(C)=O)=O)O)C)O)F	1	Training
itrocinonide	[C@]34([C@H]([C@H]2C(F)([C@@]1(C(=CC(=O)C=C1)[C@@H](F)C2)C)[C@@H](O)C3)C[C@H]5O[C@H](O[C@@]45C(O[C@@H](OC(OCC)=O)C)=O)CCC)C	1	Training
ivoqualine	[C@H]3(CCCC1=C2C(=NC=C1)C=CC(=C2)OC)[C@@H](CNCC3)C=C	1	Training
ketazocine	[C@H]12N(CC[C@](C1C)(C3=C(C2=O)C=CC(=C3)O)C)CC4CC4	1	Test
ketazolam	C1=C(Cl)C=CC2=C1C3(N(CC(=O)N2C)C(C=C(O3)C)=O)C4=CC=CC=C4	1	Training
ketobemidone	C1=C(C=CC=C1C2(CCN(C)CC2)C(CC)=O)O	1	Training
lesopitron	C1=CC=NC(=N1)N3CCN(CCCC[N]2C=C(Cl)C=N2)CC3	1	Training
levophenacylmorphan	C5=C(C(CN1C2C4C(CC1)(C3=C(C2)C=CC(=C3)O)CCCC4)=O)C=CC=C5	1	Training
linopirdine	C1=CC=CC2=C1C(C(N2C3=CC=CC=C3)=O)(CC4=CC=NC=C4)CC5=CC=NC=C5	1	Test
lisuride	[C@@H]14C(=C[C@H](NC(N(CC)CC)=O)CN1C)C2=CC=CC3=C2C(=C[NH]3)C4	1	Training
litracen	C1=CC=CC3=C1C(C2=C(C=CC=C2)C3(C)C)=CCCNC	1	Training
lofendazam	C1=C(Cl)C=CC3=C1N(C2=CC=CC=C2)C(CCN3)=O	1	Training
lofentanil	[C@]3(N(C1=CC=CC=C1)C(=O)CC)(C(=O)OC)[C@H](CN(CCC2=CC=CC=C2)CC3)C	1	Training
lofepramine	[H+].C1=CC=CC2=C1N(C3=C(CC2)C=CC=C3)CCCN(CC(=O)C4=CC=C(Cl)C=C4)C.[Cl-]	1	Test
lometraline	C1=C(C2=C(C(=C1)OC)CCCC2N(C)C)Cl	1	Training
lopirazepam	C3=C(C1=NC(C(=O)NC2=C1N=C(Cl)C=C2)O)C(=CC=C3)Cl	1	Training
loprazolam	C1=CC(=CC4=C1N2C(=NC(/C2=O)=C\N3CCN(C)CC3)CN=C4C5=C(C=CC=C5)Cl)[N+](=O)[O-]	1	Training
loratadine	C1=CC(=CC2=C1C(C3=C(CC2)C=CC=N3)=C4CCN(C(OCC)=O)CC4)Cl	1	Training
lormetazepam	C1=C(Cl)C=CC2=C1C(=NC(O)C(N2C)=O)C3=CC=CC=C3Cl	1	Test
lorpiprazole	[C@H]23C1=NN=C([N]1C[C@H]2CCC3)CCN4CCN(CC4)C5=CC=CC(=C5)C(F)(F)F	1	Training
lortalamine	[C@@]123OC4=C(C(C1CN(CC2)C)CC(=O)N3)C=C(Cl)C=C4	1	Training
lorzafone	C1=CC(=CC(=C1N(C(=O)CNC(=O)CN)C)C(=O)C2=CC=CC=C2Cl)Cl.O	1	Training
losigamone	C2=C(C(C1C(=CC(O1)=O)OC)O)C(=CC=C2)Cl	1	Training
loteprednol(loteprednol-etabonate)	CCOC(=O)OC3(CCC4C2CCC1=CC(=O)C=CC1(C)C2C(O)CC34C)C(=O)OCCl	1	Test
loxapine	C1=C(Cl)C=CC2=C1C(=NC3=C(O2)C=CC=C3)N4CCN(CC4)C	1	Training
lufuradom	C1=CC(=CC2=C1C(=NCC(N2C)CNC(C3=COC=C3)=O)C4=CC=CC=C4)F	1	Training
mazindol	C1=CC=CC2=C1C(N3C2=NCC3)(C4=CC=C(C=C4)Cl)O	1	Training
mazipredone	[C@]34([C@H]([C@H]2[C@@H]([C@@]1(C(=CC(=O)C=C1)CC2)C)[C@H](C3)O)CC[C@@]4(C(CN5CCN(C)CC5)=O)O)C	1	Training
mebanazine	C1=CC=CC=C1C(NN)C	1	Test
mebutamate	C(C(C(CC)C)(COC(N)=O)C)OC(N)=O	1	Training
meclonazepam	[C@H]2(N=C(C1=C(C=CC(=C1)[N+](=O)[O-])NC2=O)C3=CC=CC=C3Cl)C	1	Training
mecloralurea	CNC(NC(C(Cl)(Cl)Cl)O)=O	1	Training
meclorisone(meclorisone-dibutyrate)	[C@@]23(Cl)C(C1C([C@](O)([C@@H](C1)C)C(=O)CO)(CC2Cl)C)CCC4=CC(=O)C=CC34C	1	Training
medrysone	[C@@H]23[C@H]([C@H]1[C@]([C@@H](C(C)=O)CC1)(C)C[C@@H]2O)C[C@H](C)C4=CC(=O)CC[C@]34C	1	Test
mefexamide	[H+].C1=C(OCC(=O)NCCN(CC)CC)C=CC(=C1)OC.[Cl-]	1	Training
melitracen	C1=CC=CC3=C1C(C2=C(C=CC=C2)C3(C)C)=CCCN(C)C	1	Training
melperone	C1=CC(=CC=C1C(CCCN2CCC(C)CC2)=O)F	1	Training
memantine	CC12CC3(CC(C1)(CC(C2)C3)N)C	1	Training
mephenoxalone	C1=C(C(=CC=C1)OC)OCC2CNC(O2)=O	1	Test
meprotixol	C1=C(OC)C=CC3=C1C(C2=C(C=CC=C2)S3)(CCCN(C)C)O	1	Training
mequitazine	C1=CC=CC2=C1SC5=C(N2CC3C4CCN(C3)CC4)C=CC=C5	1	Training
mesulergine	[C@@H]34C1=CC=CC2=C1C(=C[N]2C)C[C@H]3N(C[C@H](C4)N[S](N(C)C)(=O)=O)C	1	Training
metacetamol	C1=C(C=CC=C1O)NC(C)=O	1	Training
metaglycodol	C1=C(C(C(C)(C)O)(C)O)C=CC=C1Cl	1	Test
methapyrilene	C2=C(N(CC1=CC=CS1)CCN(C)C)N=CC=C2	1	Training
metharbital	C(C1(C(NC(N(C1=O)C)=O)=O)CC)C	1	Training
methitural	C(C1(C(NC(=S)NC1=O)=O)C(CCC)C)CSC	1	Training
methyldesorphine	C5=C3C1=C(OC4C12C(C(N(CC2)C)C3)CC=C4C)C(=C5)O	1	Training
methyldihydromorphine	[C@@H]25CC1=CC=C(C4=C1[C@@]3([C@H]2CC[C@@H]([C@@H]3O4)OC)CCN5C)O	1	Test
methylprednisolone21hemisuccinate(methylprednisolone-hemisuccinate)	[C@@]4([C@@]3([C@H]([C@H]2[C@@H]([C@@]1(C(=CC(=O)C=C1)[C@H](C2)C)C)[C@H](C3)O)CC4)C)(C(COC(C)=O)=O)OC(CC)=O	1	Training
metiapine	C1=C(C)C=CC3=C1C(=NC2=C(C=CC=C2)S3)N4CCN(C)CC4	1	Training
metofenazate	C1=C(Cl)C=CC3=C1N(C2=C(C=CC=C2)S3)CCCN5CCN(CCOC(C4=CC(=C(OC)C(=C4)OC)OC)=O)CC5	1	Training
metopimazine	C1=C([S](C)(=O)=O)C=CC3=C1N(C2=C(C=CC=C2)S3)CCCN4CCC(C(N)=O)CC4	1	Training
metopon	[C@@]125C3=C4C[C@H]([C@@H]1CCC([C@@]2(OC3=C(C=C4)O)C)=O)N(C)CC5	1	Test
metoserpate	C5=C4C3=C(C2N(CC1CC(OC)C(C(C1C2)C(OC)=O)OC)CC3)[NH]C4=CC(=C5)OC	1	Training
metoxepin	C1=C(OC)C=CC3=C1C(=CC2=C(C=CC=C2)O3)N4CCN(C)CC4	1	Training
metralindole	C1=C(OC)C=CC2=C1C4=C3[N]2CCN(C3=NCC4)C	1	Training
mevastatin	[C@@H]23[C@@H](CC[C@@H]1C[C@H](CC(O1)=O)O)[C@H](C=CC2=CCC[C@@H]3OC([C@H](CC)C)=O)C	1	Training
mexazolam	C1=C(Cl)C=CC3=C1C2(N(C(C)CO2)CC(=O)N3)C4=CC=CC=C4Cl	1	Test
mezilamine	CSC2=C(N1CCN(C)CC1)N=C(NC)N=C2Cl	1	Training
miconazole	C1=C(C=CC(=C1Cl)COC(C[N]2C=NC=C2)C3=C(C=C(C=C3)Cl)Cl)Cl	1	Training
midaflur	C1(=NC(NC1(C(F)(F)F)C(F)(F)F)(C(F)(F)F)C(F)(F)F)N	1	Training
milacemide	C(NCC(N)=O)CCCC	1	Training
milameline	CN1CC(=CCC1)\C=N\OC	1	Test
minaprine	C1=C(C(=NN=C1C2=CC=CC=C2)NCCN3CCOCC3)C	1	Training
minaxolone	[C@@H]23[C@H]([C@H]1[C@]([C@@H](C(C)=O)CC1)(C)C[C@H]2N(C)C)CC[C@@H]4[C@@]3(C[C@H](OCC)[C@H](C4)O)C	1	Training
mirisetron	[C@@H]45N([C@@H](CC(NC(=O)C1=CN(C2=C(C1=O)C=CC=C2)C3CCCCC3)C4)CC5)C	1	Training
moclobemide	C2=C(C(NCCN1CCOCC1)=O)C=CC(=C2)Cl	1	Training
modafinil	C2=C(C(C1=CC=CC=C1)[S](CC(N)=O)=O)C=CC=C2	1	Test
mometasone(mometasone-furoate)	[C@H]34[C@H]2[C@@](Cl)([C@@]1(C(=CC(=O)C=C1)CC2)C)[C@@H](O)C[C@@]3([C@](O)([C@@H](C4)C)C(=O)CCl)C	1	Training
monometacrine	C1=CC=CC3=C1N(C2=C(C=CC=C2)C3(C)C)CCCNC	1	Training
morsuximide	C3=C(C2(C(N(CN1CCOCC1)C(C2)=O)=O)C)C=CC=C3	1	Training
mosapramine	C1=C(Cl)C=CC5=C1N(CCCN4CCC3(N2C(CCCC2)NC3=O)CC4)C6=C(CC5)C=CC=C6	1	Training
motrazepam	C1=C([N+](=O)[O-])C=CC2=C1C(=NCC(N2COC)=O)C3=CC=CC=C3	1	Test
moxadolen	[C@@H]13C=C[C@@H]([C@@]2([C@H]1[C@H](OC2=O)OC(NC)=O)C)C3	1	Training
moxiraprine	C(N1CCOCC1)CNC2=NNC(C=C2C)=C3C=CC(=O)C=C3	1	Training
myrophine	[C@@]126C3=C4C[C@H]([C@@H]1C=C[C@@H]([C@@H]2OC3=C(C=C4)OCC5=CC=CC=C5)OC(CCCCCCCCCCCCC)=O)N(CC6)C	1	Training
nabazenil	C1=C(C(C(CCCCC)C)C)C=C(C2=C1OC(C3=C2CC(C)CC3)(C)C)OC(CCCN4CCCCCC4)=O	1	Training
nabilone	[C@H]23C1=C(C=C(C(CCCCCC)(C)C)C=C1O)OC([C@@H]2CCC(C3)=O)(C)C	1	Test
nafimidone	C2=C(C(C[N]1C=CN=C1)=O)C=CC3=CC=CC=C23	1	Training
naflocort	[C@]14([C@H]([C@H]3[C@](F)([C@@H](O)C1)[C@@]2(C(=CC(=O)C=C2)CC3)C)C[C@@H]6[C@]4(CC5=CC=CC=C5C6)C(=O)CO)C.O	1	Training
nalbuphine	OC1CCC2(O)C3Cc5ccc(O)c6OC1C2(CCN3CC4CCC4)c56	1	Training
nalmefene	[C@@]126C3=C4C[C@H]([C@@]1(CCC([C@@H]2OC3=C(C=C4)O)=C)O)N(CC5CC5)CC6	1	Training
nalmexone	[C@@]125C3=C4C[C@H]([C@@]1(CCC([C@@H]2OC3=C(C=C4)O)=O)O)N(CC=C(C)C)CC5	1	Test
napactadine	C1=C(C=CC2=C1C=CC=C2)CC([NH2+]C)=NC.[Cl-]	1	Training
napamezole	C1=C2C(=CC=C1)CCC(=C2)CC3=NCNC3	1	Training
naprodoxime	C2=C1C(=CC=CC1=CC=C2)OC(\C(=N\O)N)C	1	Training
nefazodone	[H+].C4=C(N3CCN(CCCN1N=C(N(C1=O)CCOC2=CC=CC=C2)CC)CC3)C=CC=C4Cl.[Cl-]	1	Training
nefiracetam	C1=CC=C(C(=C1C)NC(CN2C(CCC2)=O)=O)C	1	Test
neflumozide	Fc5ccc4c(CCCN1CCC(CC1)n2c(=O)[nH]c3ccccc23)noc4c5	1	Training
nialamide	C1=CN=CC=C1C(NNCCC(NCC2=CC=CC=C2)=O)=O	1	Training
niaprazine	C1=CC(=CC=C1N3CCN(CCC(NC(C2=CC=CN=C2)=O)C)CC3)F	1	Training
nicocortonide	[C@]125OC(O[C@@]([C@]1(C[C@H](O)[C@H]3[C@H]2CCC4=CC(=O)CC[C@]34C)C)(CC5)C(=O)COC(=O)C6=CC=NC=C6)\C=C/C	1	Training
nicomorphine	[C@@]127C3=C4C[C@H]([C@@H]1C=C[C@@H]([C@@H]2OC3=C(C=C4)OC(C5=CN=CC=C5)=O)OC(C6=CN=CC=C6)=O)N(C)CC7	1	Test
nicopholine	C1=CC=NC=C1C(N2CCOCC2)=O	1	Training
nicotinamide	C(C1=CN=CC=C1)(=O)N	1	Training
nikethamide	C1=CC=NC=C1C(N(CC)CC)=O	1	Training
nimetazepam	C1=C([N+]([O-])=O)C=CC2=C1C(=NCC(=O)N2C)C3=CC=CC=C3	1	Training
nisobamate	C(C(COC(N)=O)(C(CC)C)C)OC(NC(C)C)=O	1	Test
nisoxetine	C1=CC=CC=C1C(OC2=CC=CC=C2OC)CCNC	1	Training
nitrafudam	NC(=N)c1ccc(o1)c2ccccc2N(=O)=O	1	Training
nivazol(nivacortol)	[C@H]12C([C@@](O)(CC1)C#C)(CC[C@H]3C2CCC4=CC5=C(CC34C)C=N[N]5C6=CC=C(F)C=C6)C	1	Training
nomelidine	C1=CC(=CC=C1\C(C2=CC=CN=C2)=C\CNC)Br	1	Training
nomifensine	C1=CC=C(C3=C1C(C2=CC=CC=C2)CN(C)C3)N	1	Test
nonapyrimine	C1=C[NH]C2=C1C(=NC=N2)NCCCCCCCCC	1	Training
norflurane	C(C(F)(F)F)F	1	Training
norlevorphanol	C1=C(O)C=CC3=C1C24C(C(NCC2)C3)CCCC4	1	Training
normorphine	C1=CC(=C3C2=C1CC5C4C2(C(O3)C(O)C=C4)CCN5)O	1	Training
nortetrazepam	C1=C(Cl)C=CC2=C1C(=NCC(=O)N2)C3=CCCCC3	1	Test
noscapine	[C@@H]3(C1=C(C=C2C(=C1OC)OCO2)CCN3C)[C@@H]5C4=C(C(=C(OC)C=C4)OC)C(O5)=O	1	Training
noxiptiline	C1=CC=CC2=C1C(C3=C(CC2)C=CC=C3)=NOCCN(C)C	1	Training
nuclotixene	C1=C(Cl)C=CC3=C1\C(C2=C(C=CC=C2)S3)=C\C4C5CCN(C4)CC5	1	Training
ocaperidone	C1=CC(=CC2=C1C(=NO2)C5CCN(CCC3=C(N=C4N(C3=O)C=CC=C4C)C)CC5)F	1	Training
ocinaplon	C1=N[N]3C(=C1C(C2=NC=CC=C2)=O)N=CC=C3C4=CC=NC=C4	1	Test
octamoxin	C(C(NN)C)CCCCC	1	Training
octriptyline	CNCCC=C3c1ccccc1C2CC2c4ccccc34	1	Training
omiloxetine	[C@H]2([C@H](CN(CC(C1=CC=C(F)C=C1)=O)CC2)COC4=CC3=C(OCO3)C=C4)C5=CC=C(F)C=C5	1	Training
oxaflozane	C2=C(C1CN(CCO1)C(C)C)C=CC(=C2)C(F)(F)F	1	Training
oxcarbazepine	C1=CC=CC3=C1N(C2=C(C=CC=C2)CC3=O)C(N)=O	1	Test
oxifentorex	C1=CC=CC=C1C[N+](C(CC2=CC=CC=C2)C)(C)[O-]	1	Training
oxiracetam	C(N1CC(O)CC1=O)C(N)=O	1	Training
oxisopred	[C@H]34C1[C@@H](C2(C(C(=O)CC1)C(=O)C=C2)C)C(O)CC3([C@](O)(CC4)C(OC)=O)C	1	Training
oxitriptan	C1=C(O)C=CC2=C1C(=C[NH]2)CC(C(O)=O)N	1	Training
oxitriptyline	CN(C)C(=O)COC2c1ccccc1CCc3ccccc23	1	Test
pagoclone	C4=C3C(N(C1=CC=C2C(=N1)N=C(Cl)C=C2)C(=O)C3=CC=C4)CC(CCC(C)C)=O	1	Training
panadiplon	C1=NC(=C3[N]1C2=C(C=CC=C2)N(C3=O)C(C)C)C4=NOC(=N4)C5CC5	1	Training
panamesine	[C@H]5(CN3CCC(C2=CC1=C(OCO1)C=C2)(CC3)O)CN(C4=CC=C(OC)C=C4)C(O5)=O	1	Training
pancopride	C3=C(C(NC1C2CCN(C1)CC2)=O)C(=CC(=C3Cl)N)OCC4CC4	1	Training
panuramine	C1=C4C(=CC=C1CN3CCC(NC(NC(C2=CC=CC=C2)=O)=O)CC3)C=CC=C4	1	Test
paraldehyde	CC1OC(C)OC(O1)C	1	Training
paramethasone-acetate	[C@]34([C@H]([C@H]2[C@@H]([C@@]1(C(=CC(=O)C=C1)[C@H](C2)F)C)[C@H](C3)O)C[C@H]([C@@]4(C(COC(C)=O)=O)O)C)C	1	Training
pargyline	C1=CC=CC=C1CN(CC#C)C	1	Training
paroxetine	[C@@H]3([C@H](COC1=CC=C2C(=C1)OCO2)CNCC3)C4=CC=C(C=C4)F	1	Training
pazinaclone	C1=CC=CC2=C1C(N(C2=O)C3=NC4=C(C=C3)C=CC(=N4)Cl)CC(=O)N6CCC5(OCCO5)CC6	1	Test
penfluridol	C4=C(C(CCCN1CCC(CC1)(C2=CC=C(C(=C2)C(F)(F)F)Cl)O)C3=CC=C(C=C3)F)C=CC(=C4)F	1	Training
pentabamate	CC(C(C(OC(N)=O)C)C)OC(N)=O	1	Training
pentamorphone	[C@]135[C@@]4([C@@H](CC2=C1C(=C(C=C2)O)O[C@H]3C(=O)C=C4)N(C)CC5)NCCCCC	1	Training
penthrichloral	C(C1(COC(C(Cl)(Cl)Cl)OC1)CO)O	1	Training
pentiapine	CN1CCN(CC1)C3=Nc2ccccc2Sc4nccn34	1	Test
perafensine	C2=C1C(=NC(=CC1=CC=C2)N3CCNCC3)C4=CC=CC=C4	1	Training
perospirone	[C@@H]45C(N(CCCCN3CCN(C1=NSC2=C1C=CC=C2)CC3)C([C@@H]4CCCC5)=O)=O	1	Training
perphenazine	C1=C(Cl)C=CC3=C1N(C2=C(C=CC=C2)S3)CCCN4CCN(CCO)CC4	1	Training
petrichloral	C(C(COC(C(Cl)(Cl)Cl)O)(COC(C(Cl)(Cl)Cl)O)COC(C(Cl)(Cl)Cl)O)OC(C(Cl)(Cl)Cl)O	1	Training
phenacemide	C1=CC=CC=C1CC(NC(N)=O)=O	1	Test
phenazocine	C1=C(C=CC2=C1C3(C)C(C)C(C2)N(CC3)CCC4=CC=CC=C4)O	1	Training
pheneturide	C1=CC=CC=C1C(C(NC(N)=O)=O)CC	1	Training
phenmetrazine	C2=C(C1C(C)NCCO1)C=CC=C2	1	Training
phenoxypropazine(fenoxypropazine)	C1=C(OCC(NN)C)C=CC=C1	1	Training
phensuximide	C1=CC=CC=C1C2C(N(C)C(C2)=O)=O	1	Test
phenyl-salicylate	C1(=CC=CC=C1)OC2=CC=CC=C2C(=O)[O-]	1	Training
phenytoin	C1=CC=CC=C1C3(C2=CC=CC=C2)NC(=O)NC3=O	1	Training
phetharbital	C1=CC=CC=C1N2C(C(C(NC2=O)=O)(CC)CC)=O	1	Training
piberaline	C3=C(C(N2CCN(CC1=CC=CC=C1)CC2)=O)N=CC=C3	1	Training
picenadol	[C@]2(C1=CC(=CC=C1)O)([C@H](CN(C)CC2)C)CCC	1	Test
pidolacetamol	[C@H]2(C(OC1=CC=C(NC(C)=O)C=C1)=O)NC(=O)CC2	1	Training
pipequaline	C2=C(C1=CC=CC=C1)N=C4C(=C2CCC3CCNCC3)C=CC=C4	1	Training
piperacetazine	C1=C(C(C)=O)C=CC3=C1N(C2=C(C=CC=C2)S3)CCCN4CCC(CCO)CC4	1	Training
piperilate(pipethanate)	C3=C(C(C1=CC=CC=C1)(C(OCCN2CCCCC2)=O)O)C=CC=C3	1	Training
pipofezine	C2=C(N1CCN(C)CC1)N=NC3=C2N(C4=C(O3)C=CC=C4)C	1	Test
pipotiazine-palmitate	C1=C([S](N(C)C)(=O)=O)C=CC3=C1N(C2=C(C=CC=C2)S3)CCCN4CCC(CCOC(CCCCCCCCCCCCCCC)=O)CC4	1	Training
piquindone	[C@H]12C(C3=C(C[C@@H]1CCN(C2)C)[NH]C(=C3CC)C)=O	1	Training
piracetam	C(N1C(CCC1)=O)C(N)=O	1	Training
pirandamine	C1=CC=CC2=C1C3=C(C2)CCOC3(CCN(C)C)C	1	Training
piriqualone	C1=CC=CC(=C1N2C(=NC3=C(C2=O)C=CC=C3)\C=C\C4=NC=CC=C4)C	1	Test
piritramide	C1=CC=CC=C1C(C2=CC=CC=C2)(CCN4CCC(N3CCCCC3)(C(N)=O)CC4)C#N	1	Training
pirlindole	[N]14C3=C(C2=C1C=CC(=C2)C)CCCC3NCC4.[H+].[Cl-]	1	Training
pivagabine	C(NC(C(C)(C)C)=O)CCC(O)=O	1	Training
pivoxazepam	C1=C(Cl)C=CC2=C1C(=NC(C(=O)N2)OC(C(C)(C)C)=O)C3=CC=CC=C3	1	Training
pramiracetam	C(N1C(CCC1)=O)C(NCCN(C(C)C)C(C)C)=O	1	Test
prazitone	C1=CC=CC=C1C3(CC2CCCCN2)C(NC(=O)NC3=O)=O	1	Training
prednicarbate	[C@@]4([C@@]3([C@H]([C@H]2[C@@H]([C@@]1(C(=CC(=O)C=C1)CC2)C)[C@H](C3)O)CC4)C)(C(COC(CC)=O)=O)OC(OCC)=O	1	Training
prednisolamate	C(C(C4(C3(C(C2C(C1(C(=CC(=O)C=C1)CC2)C)C(C3)O)CC4)C)O)=O)OC(CN(CC)CC)=O	1	Training
prednisolone-steaglate	[C@H]34[C@H]2[C@@H]([C@@]1(C(=CC(=O)C=C1)CC2)C)[C@@H](O)C[C@@]3([C@](C(COC(COC(CCCCCCCCCCCCCCCCC)=O)=O)=O)(O)CC4)C	1	Training
prednisolone-tebutate	[C@]34([C@H]([C@H]2[C@@H]([C@@]1(C(=CC(=O)C=C1)CC2)C)[C@H](C3)O)CC[C@@]4(C(COC(CC(C)(C)C)=O)=O)O)C	1	Test
prednylidene	C(C(C3(C(CC4C2CCC1=CC(C=CC1(C)C2C(CC34C)O)=O)=C)O)=O)O	1	Training
pregabalin	[C@@H](CC(=O)O)(CC(C)C)CN	1	Training
pregnenolone-succinate	C(C(OC4CC3=CCC2C1C(C(CC1)C(C)=O)(CCC2C3(CC4)C)C)=O)CC(O)=O	1	Training
pridefine	[H+].C3=C(C(=C1CCN(C1)CC)C2=CC=CC=C2)C=CC=C3.[Cl-]	1	Training
procarbazine	C1=CC(=CC=C1C(NC(C)C)=O)CNNC	1	Test
procymate	C(C(C1CCCCC1)OC(N)=O)C	1	Training
proflazepam	C1=C(Cl)C=CC2=C1C(=NCC(N2CC(CO)O)=O)C3=CC=CC=C3F	1	Training
progabide	C2=C(\C(NCCCC(=O)N)=C/1C=C(F)C=CC1=O)C=CC(=C2)Cl	1	Training
prolintane	C1=CC=CC=C1CC(N2CCCC2)CCC	1	Training
promoxolane	C(C1OC(C(C)C)(C(C)C)OC1)O	1	Test
propacetamol	C1=CC(=CC=C1OC(CN(CC)CC)=O)NC(C)=O	1	Training
propanidid	[CH2-][CH-]C	1	Training
propizepine	C1=CC=CC2=C1N(C(C3=C(N2)N=CC=C3)=O)CC(N(C)C)C	1	Training
propofol	C1=CC=C(C(=C1C(C)C)O)C(C)C	1	Training
propyperone	C1=CC(=CC=C1C(CCCN3CCC(N2CCCCC2)(CC3)C(CC)=O)=O)F	1	Test
prothixene	C1=CC=CC3=C1C(C2=C(C=CC=C2)S3)=CCCN(C)C	1	Training
proxibarbal	C(C1(C(NC(=O)NC1=O)=O)CC=C)C(C)O	1	Training
proxorphan	Oc5ccc4CC2C1CCOCC1(CCN2CC3CC3)c4c5	1	Training
proxyphylline	C1=NC2=C([N]1CC(C)O)C(N(C)C(N2C)=O)=O	1	Training
psilocybine	C1=CC=C(C2=C1[NH]C=C2CCN(C)C)O[P](O)(O)=O	1	Test
pyridarone	C2=C(C1=CC=NC=C1)OC3=C2C=CC=C3	1	Training
pyritinol	C1=C(C(=C(C(=N1)C)O)CO)CSSCC2=CN=C(C(=C2CO)O)C	1	Training
quetiapine	C1=CC=CC3=C1C(=NC2=CC=CC=C2S3)N4CCN(CCOCCO)CC4	1	Training
quilostigmine	[C@@]45(C1=C(C=CC(=C1)OC(N3CC2=CC=CC=C2CC3)=O)N([C@H]4N(C)CC5)C)C	1	Training
quinagolide	C1=CC=C(C2=C1CC3C(C2)CC(N[S](N(CC)CC)(=O)=O)CN3CCC)O	1	Test
ramciclane	C1=CC=CC=C1CC2(C3(C(C)(C)C(C2)CC3)C)OCCN(C)C	1	Training
rasagiline	[C@@H]1(C2=C(CC1)C=CC=C2)NCC#C	1	Training
reclazepam	C1=CC(=CC3=C1N(C2=NC(=O)CO2)CCN=C3C4=CC=CC=C4Cl)Cl	1	Training
remacemide	C1=CC=CC=C1C(CC2=CC=CC=C2)(NC(CN)=O)C	1	Training
remifentanil	C1=CC=CC=C1N(C2(CCN(CCC(OC)=O)CC2)C(OC)=O)C(CC)=O	1	Test
resocortol	CCC(=O)C1(O)CCC2C3CCC4=CC(=O)CCC4(C)C3C(O)CC21C	1	Training
retigabine	C1=CC(=CC(=C1NC(OCC)=O)N)NCC2=CC=C(C=C2)F	1	Training
ricasetron	C3(NC(N1C2=C(C(C)(C)C1)C=CC=C2)=O)C[C@@H]4N(C)[C@H](C3)CC4	1	Training
rilmazafone	C2=C([N]1C(=NC(=N1)C(N(C)C)=O)CNC(CN)=O)C(=CC(=C2)Cl)C(C3=C(C=CC=C3)Cl)=O	1	Training
rimcazole	CC4CN(CCCn2c1ccccc1c3ccccc23)CC(C)N4	1	Test
rimexolone	[C@H]12[C@@]([C@](C(CC)=O)(C)[C@@H](C1)C)(C[C@H](O)[C@H]3[C@H]2CCC4=CC(=O)C=C[C@]34C)C	1	Training
ripazepam	C1=CC=CC=C1C2=NCC(NC3=C2[N](N=C3C)CC)=O	1	Training
rivastigmine	[C@H](C1=CC(=CC=C1)OC(N(CC)C)=O)(N(C)C)C	1	Training
robalzotan	[C@@H]3(N(C1CCC1)C2CCC2)CC4=C(OC3)C(=CC=C4C(=O)N)F	1	Training
rociclovir	C1=NC2=C([N]1COC(COC(C)C)COC(C)C)N=C(N)N=C2	1	Test
rofelodine	C3=C(C2CN1C(CCN=C1C2)=O)C=CC=C3	1	Training
rofleponide	[C@H]23[C@@]([C@@]1(O[C@@H](O[C@@H]1C2)CCC)C(=O)CO)(C[C@H](O)[C@@]4(F)[C@H]3C[C@H](F)C5=CC(=O)CC[C@]45C)C	1	Training
rolicyprine	C3=C(C2C(NC(=O)C1NC(CC1)=O)C2)C=CC=C3	1	Training
rolipram	C1=C(C(=CC=C1C2CNC(C2)=O)OC)OC3CCCC3	1	Training
romergoline	[C@@H]25C(=C[C@@H](CN1CC(NC(C1)=O)=O)CN2C)C3=CC=CC4=C3C(=C[NH]4)C5	1	Test
romifidine	C1=C(C(=C(C=C1)Br)NC2=NCCN2)F	1	Training
ropinirole	C2=C(C1=C(NC(C1)=O)C=C2)CCN(CCC)CCC	1	Training
roxoperone	C1=CC(=CC=C1C(CCCN3CCC2(C(N(C)C(C2)=O)=O)CC3)=O)F	1	Training
sabcomeline	CON=C(C#N)C1CN2CCC1CC2	1	Training
salicin	[C@@H]2(OC1=C(C=CC=C1)CO)O[C@@H]([C@@H](O)[C@@H]([C@H]2O)O)CO	1	Test
salicylamide	C(C1=CC=CC=C1O)(=O)N	1	Training
salsalate(salsalic-acid)	C1=CC=CC(=C1OC(C2=C(C=CC=C2)O)=O)C(O)=O	1	Training
sameridine	C1=CC=CC=C1C2(C(N(CC)C)=O)CCN(CCCCCC)CC2	1	Training
saripidem	C3=C(C1=C([N]2C(=N1)C=CC=C2)CN(C(CCC)=O)C)C=CC(=C3)Cl	1	Training
savoxepin	N#Cc5ccc4Oc1ccccc1C2=C(CCN(CC2)CC3CCCC3)c4c5	1	Test
selegiline	[C@@H](CC1=CC=CC=C1)(N(CC#C)C)C	1	Training
semorphone	[C@@]125C3=C4C[C@H]([C@@]1(CCC([C@@H]2OC3=C(C=C4)O)=O)O)N(CCOC)CC5	1	Training
sertindole	C2=C(C1=C(C=CC(=C1)Cl)[N]2C3=CC=C(C=C3)F)C5CCN(CCN4C(NCC4)=O)CC5	1	Training
setiptiline	C1=CC=CC3=C1C4=C(C2=C(C=CC=C2)C3)CN(C)CC4	1	Training
sibopirdine	C1=CC=NC2=C1C(C3=C2N=CC=C3)(CC4=CC=NC=C4)CC5=CN=CC=C5.O	1	Test
sibutramine	C1=CC(=CC=C1C2(C(CC(C)C)N(C)C)CCC2)Cl	1	Training
sifaprazine	C1=CC=CC(=C1N2CCN(C)CC2)CC3=CC=CC=C3	1	Training
simvastatin	[C@H]12[C@@H](OC(C(CC)(C)C)=O)C[C@@H](C)C=C1C=C[C@@H]([C@@H]2CC[C@@H]3C[C@H](CC(O3)=O)O)C	1	Training
soretolide	C1=CC=C(C(=C1C)C(NC2=NOC(=C2)C)=O)C	1	Training
spiperone	C1=CC=CC=C1N2C4(C(NC2)=O)CCN(CCCC(C3=CC=C(F)C=C3)=O)CC4	1	Test
spiradoline	[C@]24(C[C@@H]([C@@H](N(C(CC1=CC(=C(Cl)C=C1)Cl)=O)C)CC2)N3CCCC3)CCCO4	1	Training
spiramide	C4=C(N1C3(C(NC1)=O)CCN(CCCOC2=CC=C(C=C2)F)CC3)C=CC=C4	1	Training
spirilene	C1=CC=CC=C1N2C4(C(NC2)=O)CCN(CC\C=C(C3=CC=C(F)C=C3)\C)CC4	1	Training
spiroxepin	C1=CC=CC2=C1C4(C3=C(OC2)C=CC=C3)OC(CN(C)C)CO4	1	Training
stacofylline	C(C1=NC2=C([N]1C)C(N(C)C(N2C)=O)=O)CCN3CCN(C(N(CC)CC)=O)CC3	1	Test
stiripentol	C1=C2C(=CC=C1\C=C\C(C(C)(C)C)O)OCO2	1	Training
suclofenide	C3=C(N2C(C(C1=CC=CC=C1)CC2=O)=O)C(=CC(=C3)[S](N)(=O)=O)Cl	1	Training
sulfamethoxazole(tiabendazole)	C1=CC(=CC=C1[S](NC2=NOC(=C2)C)(=O)=O)N	1	Training
sulfonmethane	C([S](C(C)(C)[S](=O)(=O)CC)(=O)=O)C	1	Training
sulmepride	C1=C(C(=CC=C1[S](N)(=O)=O)OC)C(NCC2N(CCC2)C)=O	1	Test
sulthiame(sultiame)	C1=CC(=CC=C1N2[S](CCCC2)(=O)=O)[S](N)(=O)=O	1	Training
sultopride	C1=C([S](CC)(=O)=O)C=CC(=C1C(NCC2N(CCC2)CC)=O)OC	1	Training
sumacetamol	[C@H](C(=O)OC1=CC=C(C=C1)NC(=O)C)(NC(=O)C)CCSC	1	Training
sunepitron	O=C1CCC(=O)N1CC1CCC2CN(CCN2C1)c1ncccn1	1	Training
suproclone	C4=C(N2C(C1=C(SCCS1)C2=O)OC(N3CCN(C(CC)=O)CC3)=O)N=C5C(=C4)C=CC(=N5)Cl	1	Test
suriclone	C4=C(N2C(C1=C(SCCS1)C2=O)OC(N3CCN(C)CC3)=O)N=C5C(=C4)C=CC(=N5)Cl	1	Training
suritozole	C1=C(C=CC=C1C2=NN(C)C(N2C)=S)F	1	Training
taglutimide(biglumide)	O=C3C1C(C2CCC1C2)C(=O)N3C4C(NC(=O)CC4)=O	1	Training
talopram	C1=CC=CC3=C1C(C2=CC=CC=C2)(OC3(C)C)CCCNC	1	Training
talsupram	C1=CC=CC3=C1C(C2=CC=CC=C2)(SC3(C)C)CCCNC	1	Test
taltrimide	C1=CC=CC2=C1C(N(CC[S](NC(C)C)(=O)=O)C2=O)=O	1	Training
tameridone	C1=NC5=C([N]1CCN4CCC(C2=C[NH]C3=C2C=CC=C3)CC4)C(N(C)C(N5C)=O)=O	1	Training
tametraline	CNC2CCC(c1ccccc1)c3ccccc23	1	Training
tamitinol	C1=C(C(=C(O)C(=N1)C)CNCC)CSC	1	Training
tamolarizine	C4=C(C(N2CCN(CC(C1=CC=C(C(=C1)OC)OC)O)CC2)C3=CC=CC=C3)C=CC=C4	1	Test
tampramine	CN(C)CCCN2c1ccccc1C(=Nc3cccnc23)c4ccccc4	1	Training
tandamine	C1=CC=CC2=C1C3=C([N]2CC)C(SCC3)(CCN(C)C)C	1	Training
tandospirone	[C@H]13[C@H]([C@H]2C[C@@H]1CC2)C(=O)N(C3=O)CCCCN4CCN(CC4)C5=NC=CC=N5.C(C(O)(C(=O)O)CC(=O)O)C(=O)O	1	Training
taniplon	C2=C(C1=NOC(=N1)C)N=C3[N]2C4=C(C(=N3)OC)CCCC4	1	Training
tasosartan	C3=C(CN2C1=NC(=NC(=C1CCC2=O)C)C)C=CC(=C3)C4=CC=CC=C4C5=N[NH]N=N5	1	Test
tazomeline	C(SC1=NSN=C1C2=CCCN(C2)C)CCCCC	1	Training
tefludazine	[C@@H]2(C3=C([C@H](C1=CC=C(C=C1)F)C2)C=CC(=C3)C(F)(F)F)N4CCN(CCO)CC4	1	Training
teflutixol	C1=C(C(F)(F)F)C=CC3=C1C(C2=C(C=C(F)C=C2)S3)CCCN4CCN(CCO)CC4	1	Training
tenilsetam	C2=C(C1C(NCCN1)=O)SC=C2	1	Training
tepirindole	C3=C(C1=CCN(CCC)CC1)C2=CC(=CC=C2[NH]3)Cl	1	Test
terguride	[C@@H]34C1=CC=CC2=C1C(=C[NH]2)C[C@H]3N(C[C@H](C4)NC(N(CC)CC)=O)C	1	Training
tetrabarbital	C(C1(C(CCC)CC)C(NC(=O)NC1=O)=O)C	1	Training
tetrabenazine(tetrabenzine)	C1=C(OC)C(=CC3=C1C2N(CC(CC(C)C)C(C2)=O)CC3)OC	1	Training
tetrantoin	C1=CC=CC2=C1CC3(CC2)NC(=O)NC3=O	1	Training
thalidomide	C1=CC=CC3=C1C(N(C2C(NC(=O)CC2)=O)C3=O)=O	1	Test
thebacon	C1=CC(=C4C2=C1CC5C3C2(C(C(=CC3)OC(C)=O)O4)CCN5C)OC	1	Training
thialbarbital	C(C2(C1CCCC=C1)C(NC(=S)NC2=O)=O)C=C	1	Training
thiamylal	C(C1(C(NC(=S)NC1=O)=O)C(CCC)C)C=C	1	Training
thiazesim(tiazesim)	C1=CC=CC2=C1N(C(CC(S2)C3=CC=CC=C3)=O)CCN(C)C	1	Training
thiopropazate	C1=C(Cl)C=CC3=C1N(C2=C(C=CC=C2)S3)CCCN4CCN(CCOC(C)=O)CC4	1	Test
thioproperazine	C1=CC=CC2=C1N(C3=C(S2)C=CC(=C3)[S](N(C)C)(=O)=O)CCCN4CCN(CC4)C	1	Training
thozalinone(tozalinone)	C1=CC=CC=C1C2OC(=NC2=O)N(C)C	1	Training
tiagabine	[C@@H]3(CN(CCC=C(C1=C(C=CS1)C)C2=C(C=CS2)C)CCC3)C(O)=O	1	Training
tianeptine	C1=CC(=CC2=C1C(C3=C(N(C)[S]2(=O)=O)C=CC=C3)NCCCCCCC(O)=O)Cl	1	Training
tienocarbine	C1=C4C(=C2C(=C1)SC=C2C)C3=C(CCN(C3)C)[NH]4	1	Test
tifemoxone	C2=C(OCC1OC(NCC1)=S)C=CC=C2	1	Training
tilidine	[H+].C2=C(C1(C(N(C)C)C=CCC1)C(OCC)=O)C=CC=C2.[Cl-]	1	Training
timelotem	C1=C(F)C=CC2=C1N4C(CN=C2C3=CC=CS3)CN(C)CC4	1	Training
timiperone	C1=CC=CC4=C1N(C3CCN(CCCC(C2=CC=C(F)C=C2)=O)CC3)C(N4)=S	1	Training
timirdine	C2=C(N1C(SCC1)=N)C(=CC(=C2)Cl)N	1	Test
timobesone-acetate	[C@H]12[C@@](C(OC(=O)C)([C@H](C1)C)C(SC)=O)(C[C@H](O)C3(F)[C@H]2CCC4=CC(=O)C=C[C@]34C)C	1	Training
tinidazole	C1=C([N](CC[S](CC)(=O)=O)C(=N1)C)[N+](=O)[O-]	1	Training
tiomergine	C5=C2C1=C([NH]C=C1CC4C2=CC(CSC3=NC=CC=C3)CN4C)C=C5	1	Training
tioperidone	C4=C(N3CCN(CCCCN2C(C1=C(C=CC=C1)NC2=O)=O)CC3)C(=CC=C4)SCCC	1	Training
tiospirone	C2=C1C(=NSC1=CC=C2)N5CCN(CCCCN3C(CC4(CC3=O)CCCC4)=O)CC5	1	Test
tipredane	[C@]23([C@H]([C@H]1[C@]([C@@](SCC)(SC)CC1)(C)C[C@@H]2O)CCC4=CC(=O)C=C[C@]34C)F	1	Training
tisocromide	C1=C(OC)C(=CC2=C1[S](OC(C2)C(NC(CC(N(C)C)(C)C)C)=O)(=O)=O)OC	1	Training
tixadil	C1=CC=CC=C1CC(C)NCCC3C2=C(C=CC=C2)SC4=C3C=CC=C4	1	Training
tixocortol	[C@H]34[C@H]2[C@@H]([C@@]1(C(=CC(=O)CC1)CC2)C)[C@@H](O)C[C@@]3([C@](C(CS)=O)(O)CC4)C	1	Training
tixocortol-pivalate	[C@@H]23[C@H]([C@H]1[C@]([C@](C(CSC(C(C)(C)C)=O)=O)(O)CC1)(C)C[C@@H]2O)CCC4=CC(=O)CC[C@]34C	1	Test
tofenacin	C2=C(C(C1=CC=CC=C1)OCCNC)C(=CC=C2)C	1	Training
tofisopam	C1=C(OC)C(=CC2=C1C(=NN=C(C2CC)C)C3=CC=C(C(=C3)OC)OC)OC	1	Training
toloxychlorinol	C1=CC=CC(=C1OCC(COC(C(Cl)(Cl)Cl)O)OC(C(Cl)(Cl)Cl)O)C	1	Training
tolpiprazole	C1=C(C=CC=C1N3CCN(CCC2=N[NH]C(=C2)C)CC3)C	1	Training
tolquinzole	C1=C(C)C=CC2=C1C3N(CC2)CCC(C3)(CC)O	1	Test
tolufazepam	C1=C(Cl)C=CC2=C1C(=NCC(N2CC[S](C3=CC=C(C)C=C3)(=O)=O)=O)C4=CC=CC=C4Cl	1	Training
tonazocine	[C@]1([C@]2(C3=C(C[C@@H]1N(CC2)C)C=CC(=C3)O)C)(CCC(=O)CCCCC)C	1	Training
topiramate	[C@@]23([C@H]([C@H]1[C@H](OC(O1)(C)C)CO2)OC(O3)(C)C)CO[S](N)(=O)=O	1	Training
tracazolate	C1=N[N](C2=C1C(=C(C(=N2)C)C(OCC)=O)NCCCC)CC	1	Training
tralonide	[C@]12(OC(O[C@@H]1CC3C2(C[C@H](Cl)[C@@]4(Cl)C3C[C@H](F)C5=CC(=O)C=CC45C)C)(C)C)C(=O)CF	1	Test
tramadol	[C@H]1([C@](O)(CCCC1)C2=CC(=CC=C2)OC)CN(C)C.[H+].[Cl-]	1	Training
trebenzomine	C1=CC=CC2=C1CC(N(C)C)C(O2)C	1	Training
trefentanil	[H+].C4=C(C2(N(C1=C(F)C=CC=C1)C(=O)CC)CCN(CC2)CCN3N=NN(C3=O)CC)C=CC=C4.[Cl-]	1	Training
triamcinolone-benetonide	[C@@]45([C@@]3([C@H]([C@H]2[C@]([C@@]1(C(=CC(=O)C=C1)CC2)C)(F)[C@H](C3)O)C[C@H]4OC(O5)(C)C)C)C(COC(C(CNC(C6=CC=CC=C6)=O)C)=O)=O	1	Training
triamcinolone-furetonide	[C@@]45([C@@]3([C@H]([C@H]2[C@]([C@@]1(C(=CC(=O)C=C1)CC2)C)(F)[C@H](C3)O)C[C@H]4OC(O5)(C)C)C)C(COC(C6=CC7=C(O6)C=CC=C7)=O)=O	1	Test
tribromoethanol	BrCC(O)(Br)Br	1	Training
tricetamide	C1=C(C(=C(C=C1C(NCC(N(CC)CC)=O)=O)OC)OC)OC	1	Training
triclodazol	C3=C(C2(C1=CC=CC=C1)C(N(C(C(Cl)(Cl)Cl)O)CN2)=O)C=CC=C3	1	Training
triclofos	O=[P](O)(OCC(Cl)(Cl)Cl)O	1	Training
triclonide	[C@H]23C([C@@]1(OC(O[C@@H]1C2)(C)C)C(=O)CCl)(C[C@H](Cl)[C@@]4(Cl)C3C[C@H](F)C5=CC(=O)C=CC45C)C	1	Test
trimetrexate	C1=C3C(=C(C(=C1)CNC2=CC(=C(C(=C2)OC)OC)OC)C)C(=NC(=N3)N)N	1	Training
trizoxime	C3=C2N(CC1=CC=CC=C1)C(=O)\C(NNC2=CC=C3)=C(\N)N=O	1	Training
trocimine	C2=C(C(N1CCCCCCC1)=O)C=C(OC)C(=C2OC)OC	1	Training
tryptophan(l-tryptophan)	N[C@@H](CC1=C[NH]C2=CC=CC=C12)C(=O)O	1	Training
uldazepam	C1=C(Cl)C=CC2=C1C(=NCC(=N2)NOCC=C)C3=CC=CC=C3Cl	1	Test
umespirone	C4=C(N3CCN(CCCCN1C(C2C(C(C1=O)C(=O)N(C2=O)CCCC)(C)C)=O)CC3)C(=CC=C4)OC	1	Training
urethane	NC(=O)OCC	1	Training
valaciclovir	[C@@H](N)(C(OCCOC[N]1C2=C(N=C1)C(=O)N=C(N2)N)=O)C(C)C	1	Training
valdipromide	C(C(C(N)=O)(CCC)CCC)CC	1	Training
valganciclovir(RS790702)	[C@@H](N)(C(OCC(OC[N]1C2=C(N=C1)C(=O)N=C(N2)N)CO)=O)C(C)C	1	Test
valproatepivoxil	C(C(C(OCOC(C(C)(C)C)=O)=O)CCC)CC	1	Training
valtrate	[C@@]13([C@@H]2C(=C[C@@H]1OC(CC(C)C)=O)C(=CO[C@H]2OC(CC(C)C)=O)COC(C)=O)CO3	1	Training
velnacrine	C1=CC=CC2=C1C(=C3C(=N2)CCCC3O)N	1	Training
venlafaxine	C1=CC(=CC=C1C(C2(CCCCC2)O)CN(C)C)OC	1	Training
veralipride	C1=C([S](N)(=O)=O)C=C(C(=C1C(NCC2N(CCC2)CC=C)=O)OC)OC	1	Test
vigabatrin	C(C(C=C)N)CC(O)=O	1	Training
viloxazine	C1=CC=CC(=C1OCC2CNCCO2)OCC	1	Training
vinyl-ether	C(=C)OC=C	1	Training
vitamine(alpha-tocopherol)	[C@]2(OC1=C(C(=C(C(=C1CC2)C)O)C)C)(CCC[C@@H](CCC[C@@H](CCCC(C)C)C)C)C	1	Training
xaliproden	C1=C(C(F)(F)F)C=CC=C1C2=CCN(CC2)CCC4=CC3=CC=CC=C3C=C4	1	Test
xanthiol	OCCCN4CCN(CCCC2c1ccccc1Sc3ccc(Cl)cc23)CC4	1	Training
xorphanol	[C@]135[C@H]([C@H](N(CC1)CC2CCC2)CC4=C3C=C(O)C=C4)[C@H](CC(C5)=C)C	1	Training
xylazine	C1=C(C(=C(C=C1)C)NC2=NCCCS2)C	1	Training
zafuleptine	C1=CC(=CC=C1CNC(C(C)C)CCCCCC(O)=O)F	1	Training
zalospirone	[C@H]14[C@H]([C@@H]2[C@@H]3[C@H]([C@H]1C=C2)C=C3)C(=O)N(C4=O)CCCCN6CCN(C5=NC=CC=N5)CC6	1	Test
zetidoline	C1=C(C=CC=C1N3C(N(CCN2CC(C)(C)C2)CC3)=O)Cl	1	Training
ziprasidone	C1=CC=CC2=C1C(=NS2)N5CCN(CCC4=CC3=C(NC(C3)=O)C=C4Cl)CC5	1	Training
zolazepam	C1=CC=CC(=C1C2=NCC(N(C3=C2C(=N[N]3C)C)C)=O)F	1	Training
zoloperone	C4=C(C3=C(CCN2CCN(C1=C(C=CC=C1)OC)CC2)OC(N3)=O)C=CC(=C4)F	1	Training
zoniclezole	C1=C(Cl)C=CC2=C1C(=NO2)C([N]3C=CN=C3)C	1	Test
zopiclone	C1=CC(=CN=C1N2C(C3=C(C2=O)N=CC=N3)OC(N4CCN(C)CC4)=O)Cl	1	Training
zotepine	C1=C(Cl)C=CC2=C1C(=CC3=C(S2)C=CC=C3)OCCN(C)C	1	Training
zylofuramine	[C@@H]1(CCCO1)[C@@H](CC2=CC=CC=C2)NCC	1	Training
aceprometazine	C1=CC2=C(C=C1)SC3=C(N2CC(C)N(C)C)C=C(C=C3)C(=O)C	1	Training
adinazolam	C1=CC(=CC3=C1[N]2C(=NN=C2CN(C)C)CN=C3C4=CC=CC=C4)Cl	1	Test
albutoin	C(N1C(C(CC(C)C)NC1=S)=O)C=C	1	Training
alclometasone	[C@H]24[C@H]1[C@@]([C@](O)([C@@H](C1)C)C(=O)CO)(C[C@H](O)[C@@H]2[C@@]3(C(=CC(=O)C=C3)C[C@H]4Cl)C)C	1	Training
aletamine(alfetamine)	C1=C(CC(CC=C)N)C=CC=C1	1	Training
algestone	[C@H]34[C@H]2[C@@H]([C@@]1(C(=CC(=O)CC1)CC2)C)CC[C@@]3([C@](O)([C@H](O)C4)C(=O)C)C	1	Training
alimemazine	C1=CC=CC3=C1N(C2=C(C=CC=C2)S3)CC(CN(C)C)C	1	Test
alpertine	C1=C(OC)C(=CC2=C1C(=C(C(OCC)=O)[NH]2)CCN4CCN(C3=CC=CC=C3)CC4)OC	1	Training
alphaprodine(betaprodine)	C2=C(C1(C(CN(C)CC1)C)OC(CC)=O)C=CC=C2	1	Training
alpidem	C3=C(C1=C([N]2C(=N1)C=CC(=C2)Cl)CC(N(CCC)CCC)=O)C=CC(=C3)Cl	1	Training
amebucort	[C@@]4([C@@]3([C@H]([C@H]2[C@@H]([C@@]1(C(=CC(=O)CC1)[C@H](C2)C)C)[C@H](C3)O)CC4)C)(C(COC(C)=O)=O)OC(CCC)=O	1	Training
amedalin	CNCCCC2(C)C(=O)N(c1ccccc1)c3ccccc23	1	Test
amfonelic-acid	C1=CC(=NC2=C1C(C(=CN2CC)C(O)=O)=O)CC3=CC=CC=C3	1	Training
amiflamine	[C@@H](O)([C@@H](O)C(=O)O)C(=O)O.[C@@H](N)(CC1=CC=C(N(C)C)C=C1C)C	1	Training
aminoglutethimide	C1=CC(=CC=C1C2(C(NC(=O)CC2)=O)CC)N	1	Training
aminopromazine	C1=CC=CC3=C1N(C2=C(C=CC=C2)S3)CC(CN(C)C)N(C)C	1	Training
amiperone	C1=CC(=CC=C1C3(CCN(CCCC(C2=CC=C(F)C=C2)=O)CC3)C(N(C)C)=O)Cl	1	Test
amoxapine	C1=C(Cl)C=CC2=C1C(=NC3=C(O2)C=CC=C3)N4CCNCC4	1	Training
anisopirol	C3=C(N2CCN(CCCC(C1=CC=C(F)C=C1)O)CC2)C(=CC=C3)OC	1	Training
aptazapine	[N]12C(=CC=C1)C4N(C3=C(C2)C=CC=C3)CCN(C4)C.O=C(O)\C=C/C(=O)O	1	Training
arfendazam	C1=C(Cl)C=CC3=C1N(C2=CC=CC=C2)C(CCN3C(OCC)=O)=O	1	Training
asimadoline	[C@H](N(C(C(C1=CC=CC=C1)C2=CC=CC=C2)=O)C)(C3=CC=CC=C3)CN4CC[C@@H](C4)O	1	Test
atibeprone	C2=C(OCC1=NN=C(S1)C(C)C)C=CC3=C2OC(=O)C(=C3C)C	1	Training
atropine(hyoscyamine)	C1=CC=CC=C1C(C(OC2CC3N(C)C(C2)CC3)=O)CO	1	Training
bazinaprine	C1=C(C(=NN=C1C2=CC=CC=C2)NCCN3CCOCC3)C#N	1	Training
beclomethasonedipropionate(beclometasone-dipropionate)	[C@@]4([C@@]3([C@H]([C@H]2[C@]([C@@]1(C(=CC(=O)C=C1)CC2)C)(Cl)[C@H](C3)O)C[C@@H]4C)C)(C(COC(CC)=O)=O)OC(CC)=O	1	Training
befuraline	C3=C(C(N2CCN(CC1=CC=CC=C1)CC2)=O)OC4=C3C=CC=C4	1	Test
beloxepin	[C@@H]24[C@@](C1=CC=CC=C1OC3=C(C=CC=C23)C)(CCN(C4)C)O	1	Training
benmoxin	C2=C(C(NNC(C1=CC=CC=C1)=O)C)C=CC=C2	1	Training
benzobarbital	C1=CC=CC=C1C3(C(N(C(C2=CC=CC=C2)=O)C(=O)NC3=O)=O)CC	1	Training
benzoclidine	C3=C(C(OC1C2CCN(C1)CC2)=O)C=CC=C3	1	Training
benzoctamine	C1=CC=C2C(=C1)C3C4=C(C2(CNC)CC3)C=CC=C4	1	Test
benzphetamine(benzfetamine)	C1=CC(=CC=C1)CC(N(C)CC2=CC=CC=C2)C	1	Training
besipirdine	[H+].C1=CC3=C([N]1N(C2=CC=NC=C2)CCC)C=CC=C3.[Cl-]	1	Training
betamethadol	C2=C(C(CC(N(C)C)C)(C(CC)O)C1=CC=CC=C1)C=CC=C2	1	Training
betamethasone-acetate(dexamethasone-acetate)	[C@@]4([C@@]3([C@H]([C@H]2[C@]([C@@]1(C(=CC(=O)C=C1)CC2)C)(F)[C@H](C3)O)C[C@@H]4C)C)(C(COC(C)=O)=O)OC(C(C)C)=O	1	Training
betamethasone-dipropionate(dexamethasone-dipropionate)	[C@H]34[C@H]2[C@@]([C@@]1(C(=CC(=O)C=C1)CC2)C)([C@@H](O)C[C@@]3([C@](C(COC(C)=O)=O)(O)[C@H](C4)C)C)F	1	Test
betamethasone-valerate	[C@@]4([C@@]3([C@H]([C@H]2[C@]([C@@]1(C(=CC(=O)C=C1)CC2)C)(F)[C@H](C3)O)C[C@@H]4C)C)(C(COC(CC)=O)=O)OC(CC)=O	1	Training
bifemelane	[H+].C2=C(CC1=CC=CC=C1)C(=CC=C2)OCCCCNC.[Cl-]	1	Training
binedaline	C2=C(C1=C(C=CC=C1)[N]2N(CCN(C)C)C)C3=CC=CC=C3	1	Training
brallobarbital	C(C1(C(NC(=O)NC1=O)=O)CC=C)C(=C)Br	1	Training
brifentanil	[C@@H]3(N(C1=C(C=CC=C1)F)C(COC)=O)[C@@H](CN(CCN2C(N(CC)N=N2)=O)CC3)C	1	Test
brofaromine	C2=C(C1CCNCC1)OC3=C2C=C(OC)C=C3Br	1	Training
bromamid	C1=CC(=CC=C1NCCC(N(C)C)=O)Br	1	Training
bromodiphenhydramine(bromazine)	C2=C(C(OCCN(C)C)C1=CC=CC=C1)C=CC(=C2)Br	1	Training
bromopride	C1=C(Br)C(=CC(=C1C(NCCN(CC)CC)=O)OC)N	1	Training
bromperidol-decanoate	C1=CC(=CC=C1C3(CCN(CCCC(C2=CC=C(C=C2)F)=O)CC3)OC(CCCCCCCCC)=O)Br	1	Test
budesonide	[C@@]45([C@@]3([C@H]([C@H]2[C@@H]([C@@]1(C(=CC(=O)C=C1)CC2)C)[C@H](C3)O)C[C@H]4OC(O5)CCC)C)C(CO)=O	1	Training
budipine	C1=CC=CC=C1C3(C2=CC=CC=C2)CCN(C(C)(C)C)CC3	1	Training
bufenadrine	C2=C(C(C1=CC=CC=C1)OCCN(C)C)C(=CC=C2)C(C)(C)C	1	Training
buspirone	C1=NC(=NC=C1)N4CCN(CCCCN2C(CC3(CC2=O)CCCC3)=O)CC4	1	Training
butalbital	C(C1(C(NC(=O)NC1=O)=O)CC=C)C(C)C	1	Test
butamoxane	C1=CC=CC2=C1OC(CNCCCC)CO2	1	Training
butriptyline	C1=CC=CC3=C1C(C2=CC=CC=C2CC3)CC(CN(C)C)C	1	Training
carbenzide	C1=CC=CC=C1C(NNC(OCC)=O)C	1	Training
carbocloral	C(OC(NC(C(Cl)(Cl)Cl)O)=O)C	1	Training
carbromal	C(C(C(NC(N)=O)=O)(CC)Br)C	1	Test
carfentanil	C1=CC=CC=C1N(C3(CCN(CCC2=CC=CC=C2)CC3)C(OC)=O)C(CC)=O	1	Training
carpipramine	C1=CC=CC4=C1N(CCCN3CCC(N2CCCCC2)(CC3)C(N)=O)C5=C(CC4)C=CC=C5	1	Training
carvotroline	C1=C(F)C=CC2=C1C3=C([NH]2)CCN(C3)CCC4=CC=NC=C4	1	Training
cericlamine	[H+].C1=C(CC(N(C)C)(CO)C)C=CC(=C1Cl)Cl.[Cl-]	1	Training
chlorcyclizine	C3=C(C(N1CCN(C)CC1)C2=CC=CC=C2)C=CC(=C3)Cl	1	Test
chlorobutanol	ClC(CCC)O	1	Training
chloroprednisone	[C@H]24[C@H]1[C@@]([C@](C(COC(C)=O)=O)(O)CC1)(CC([C@@H]2[C@@]3(C(=CC(=O)C=C3)[C@H](C4)Cl)C)=O)C	1	Training
chloroserpidine	[C@@H]36C2=C(C1=CC(=CC=C1[NH]2)Cl)CCN3C[C@H]5C[C@@H](OC(C4=CC(=C(C(=C4)OC)OC)OC)=O)[C@@H]([C@H]([C@H]5C6)C(OC)=O)OC	1	Training
chlorphenesin-carbamate	C1=CC(=CC=C1OCC(COC(N)=O)O)Cl	1	Training
chlorphenoxamine	C2=C(C(C1=CC=CC=C1)(OCCN(C)C)C)C=CC(=C2)Cl	1	Test
chlorthenoxazine	C1=C2C(=CC=C1)OC(CCCl)NC2=O	1	Training
cianopramine	C1=C(C#N)C=CC3=C1N(C2=C(C=CC=C2)CC3)CCCN(C)C	1	Training
ciclazindol	C1=CC=CC2=C1C(C3=NCCCN23)(C4=CC=CC(=C4)Cl)O	1	Training
ciclopramine	C4=C2C1=C(CCC3=C(N1CCC2NC)C=CC=C3)C=C4	1	Training
cidoxepin	CN(C)CCC=C2c1ccccc1COc3ccccc23	1	Test
ciladopa	[C@@H](CN2CCN(C1=CC=CC=CC1=O)CC2)(C3=CC(=C(OC)C=C3)OC)O	1	Training
cinfenine	C1=CC=CC=C1C(C2=CC=CC=C2)OCCN(C\C=C\C3=CC=CC=C3)C	1	Training
cinitapride	C1=C(C(=CC(=C1[N+](=O)[O-])N)OCC)C(NC3CCN(CC2CCC=CC2)CC3)=O	1	Training
cinperene	C1=CC=CC=C1C4(C3CCN(C\C=C\C2=CC=CC=C2)CC3)C(NC(=O)CC4)=O	1	Training
cinromide	C1=C(C=CC=C1Br)\C=C\C(NCC)=O	1	Test
cintriamide(cintramide)	C1=C(C(=C(C=C1\C=C\C(N)=O)OC)OC)OC	1	Training
cinuperone	C3=C(N2CCN(CCCC(C1=CC=C(F)C=C1)=O)CC2)N=CC4=CC=CC=C34	1	Training
citalopram	C1=CC(=CC3=C1C(C2=CC=C(F)C=C2)(OC3)CCCN(C)C)C#N	1	Training
citenamide	C1=CC=CC3=C1C(C2=C(C=CC=C2)C=C3)C(N)=O	1	Training
clazolam	C1=C(Cl)C=CC4=C1C3C2=CC=CC=C2CCN3CC(=O)N4C	1	Test
clemeprol	C1=CC=CC(=C1)C(C(CN(C)C)O)C2=CC=C(C=C2)Cl	1	Training
climazolam	C1=CC(=CC3=C1[N]2C(=CN=C2C)CN=C3C4=CC=CC=C4Cl)Cl	1	Training
clobetasol	[C@@]23(F)C(C1C([C@](O)(C(C1)C)C(=O)CCl)(CC2O)C)CCC4=CC(=O)C=CC34C	1	Training
clobetasol-propionate	[C@]4([C@@]3([C@H]([C@H]2[C@]([C@@]1(C(=CC(=O)C=C1)CC2)C)(F)[C@H](C3)O)C[C@@H]4C)C)(OC(CC)=O)C(CCl)=O	1	Training
clofexamide	C1=CC(=CC=C1OCC(NCCN(CC)CC)=O)Cl	1	Test
clomacran	C1=C(Cl)C=CC3=C1C(C2=C(C=CC=C2)N3)CCCN(C)C	1	Training
clopipazan	CN1CCC(CC1)=C3c2ccccc2Oc4ccc(Cl)cc34	1	Training
clothiapine(clotiapine)	C1=C(Cl)C=CC2=C1C(=NC3=C(S2)C=CC=C3)N4CCN(CC4)C	1	Training
clovoxamine	C1=C(C(=N/OCCN)/CCCCOC)C=CC(=C1)Cl	1	Training
cloxazolam	C1=C(Cl)C=CC3=C1C2(OCCN2CC(=O)N3)C4=C(Cl)C=CC=C4	1	Test
cloxypendyl	C1=C(Cl)C=NC2=C1SC4=C(N2CCCN3CCN(CCO)CC3)C=CC=C4	1	Training
cormethasoneacetate(cormetasone-acetate)	CC4CC3C2CC(F)(F)C1=CC(=O)C=CC1(C)C2(F)C(O)CC3(C)C4(O)C(=O)COC(C)=O	1	Training
cropropamide	C(C(N(C(\C=C\C)=O)CCC)C(N(C)C)=O)C	1	Training
cyamemazine	C1=C(C#N)C=CC3=C1N(C2=C(C=CC=C2)S3)CC(CN(C)C)C	1	Training
cyclazodone	C3=C(C1OC(=NC1=O)NC2CC2)C=CC=C3	1	Test
cypenamine	C2=C(C1C(CCC1)N)C=CC=C2	1	Training
cyprazepam	C4=C(C2=C3C(=NC(=NCC1CC1)CN2O)C=CC(=C3)Cl)C=CC=C4	1	Training
dabelotine	C1=CC=C3C(=C1OCC2CNCCO2)N(CCC3)C	1	Training
daledalin	C1=CC=CC3=C1N(C2=CC=CC=C2)CC3(CCCNC)C	1	Training
damotepine	C1=CC=CC3=C1SC2=C(C=CC=C2)C=C3CN(C)C	1	Test
danitracen	C1=CC=CC3=C1C(C2=C(C=CC=C2)C3O)=C4CCN(C)CC4	1	Training
dapoxetine	[C@H](CCOC1=CC=CC2=CC=CC=C12)(C3=CC=CC=C3)N(C)C	1	Training
darvon(dextropropoxypheneandlevopropoxyphene)	[C@](OC(=O)CC)([C@@H](CN(C)C)C)(CC1=CC=CC=C1)C2=CC=CC=C2.[H+].[Cl-]	1	Training
dazepinil	CN2C(Cc1ccccc1N=C2C)c3ccccc3	1	Training
declenperone	C1=CC=CC2=C1N(C(=O)N2)CCCN4CCC(C(C3=CC=C(F)C=C3)=O)CC4	1	Test
deflazacort	[C@@]45([C@@]3([C@H]([C@H]2[C@@H]([C@@]1(C(=CC(=O)C=C1)CC2)C)[C@H](C3)O)C[C@H]4OC(=N5)C)C)C(COC(C)=O)=O	1	Training
delergotrile	[C@@H]34CC1=C[NH]C2=CC=CC(=C12)C3C[C@@H](CN4C)CC#N	1	Training
delorazepam	C1=C(Cl)C=CC2=C1C(=NCC(N2)=O)C3=CC=CC=C3Cl	1	Training
demexiptiline	C1=CC=CC2=C1C(C3=C(C=C2)C=CC=C3)=NOCCNC	1	Training
denzimol	C1=CC(=CC=C1C(C[N]2C=CN=C2)O)CCC3=CC=CC=C3	1	Test
depramine	C1=CC=CC2=C1N(C3=C(C=C2)C=CC=C3)CCCN(C)C	1	Training
desflurane	O(C(C(F)(F)F)F)C(F)F	1	Training
desomorphine	C1=CC(=C3C2=C1CC5C4C2(C(O3)CCC4)CCN5C)O	1	Training
dexclamol	[C@H]15C3=C(CCC2=C1C=CC=C2)C=CC=C3[C@H]4C[C@](C(C)C)(O)CCN4C5	1	Training
dextromoramide(levomoramideandracemoramide)	C4=C(C(C(=O)N1CCCC1)(C2=CC=CC=C2)C(CN3CCOCC3)C)C=CC=C4	1	Test
dextrorphan	[C@]134[C@@H]([C@H](CC2=C1C=C(O)C=C2)N(C)CC3)CCCC4	1	Training
dezinamide	C1=C(C=CC=C1OC2CN(C(N)=O)C2)C(F)(F)F	1	Training
dezocine	CC13CCCCCC(Cc2ccc(O)cc12)C3N	1	Training
diacetylnalorphine	C1=CC(=C3C2=C1CC5C4C2(C(O3)C(C=C4)OC(C)=O)CCN5CC=C)OC(C)=O	1	Training
dibenzepin	C1=CC=CC2=C1N(C(C3=C(N2C)C=CC=C3)=O)CCN(C)C	1	Test
dicarbine	C1=C(C)C=CC3=C1C2C(CCN(C2)C)N3	1	Training
dichlormezanone	C2=C(C1[S](CCC(N1C)=O)(=O)=O)C=CC(=C2Cl)Cl	1	Training
diclofensine	C1=CC(=CC3=C1C(C2=CC(=C(Cl)C=C2)Cl)CN(C)C3)OC	1	Training
diethazine	C1=CC=CC3=C1N(C2=C(C=CC=C2)S3)CCN(CC)CC	1	Training
difencloxazine	Clc1ccc(cc1)C(OCCN2CCOCC2)c3ccccc3	1	Test
diflorasone-diacetate	[C@@]4([C@@]3([C@H]([C@H]2[C@]([C@@]1(C(=CC(=O)C=C1)[C@H](C2)F)C)(F)[C@H](C3)O)C[C@@H]4C)C)(C(COC(C)=O)=O)OC(C)=O	1	Training
difluprednate	[C@@]4([C@@]3([C@H]([C@H]2[C@]([C@@]1(C(=CC(=O)C=C1)[C@H](C2)F)C)(F)[C@H](C3)O)CC4)C)(C(COC(C)=O)=O)OC(CCC)=O	1	Training
dimemorfan	[C@]134[C@@H]([C@H](CC2=C1C=C(C)C=C2)N(C)CC3)CCCC4	1	Training
dimeprozan	C3=CC1=C(C(/C2=C(O1)C=CC=C2)=C/CCN(C)C)C=C3OC	1	Training
dimesone	[C@]23([C@H]([C@H]1[C@]([C@](C(CO)=O)(C)[C@@H](C1)C)(C)C[C@@H]2O)CCC4=CC(=O)C=C[C@]34C)F	1	Test
dimetacrine	C1=CC=CC3=C1N(C2=C(C=CC=C2)C3(C)C)CCCN(C)C	1	Training
dinazafone	C1=C(C(=CC=C1Cl)N(C(CNCC(C)=C)=O)C)C(C2=CC=CC=C2)=O	1	Training
doliracetam	C1=CC=CC2=C1C(C(N2CC(N)=O)=O)C3=CC=CC=C3	1	Training
dosulepin	[H+].C3=C2\C(C1=CC=CC=C1SCC2=CC=C3)=C\CCN(C)C.[Cl-]	1	Training
doxefazepam	C1=C(Cl)C=CC2=C1C(=NC(O)C(N2CCO)=O)C3=CC=CC=C3F	1	Test
doxenitoin	C3=C(C2(C1=CC=CC=C1)C(NCN2)=O)C=CC=C3	1	Training
doxibetasol	[C@H]34[C@H]2[C@@](F)([C@@]1(C(=CC(=O)C=C1)CC2)C)[C@@H](O)C[C@@]3([C@](O)([C@H](C4)C)C(=O)C)C	1	Training
drocinonide	[C@H]23C([C@@]1(OC(O[C@@H]1C2)(C)C)C(=O)CO)(C[C@H](O)[C@@]4(F)C3CCC5C4(CCC(=O)C5)C)C	1	Training
dulozafone	C1=C(C(=CC=C1Cl)N(C(CN(CCO)CCO)=O)C)C(C2=C(C=CC=C2)Cl)=O	1	Training
enpiprazole	C1=CC=CC(=C1N3CCN(CCC2=C[N](C)N=C2)CC3)Cl	1	Test
enprazepine	C1=CC=CC2=C1N(CC3=C(C2=C)C=CC=C3)CCCN(C)C	1	Training
eprobemide	C1=CC(=CC=C1C(NCCCN2CCOCC2)=O)Cl	1	Training
eptazocine	C1=C(O)C=CC3=C1C2(CC(CN(CC2)C)C3)C	1	Training
eterobarb	C2=C(C1(C(N(C(=O)N(C1=O)COC)COC)=O)CC)C=CC=C2	1	Training
ethotoin	C1=CC=CC=C1C2C(N(CC)C(N2)=O)=O	1	Test
ethyl-chloride	C1=C(Cl)C=CC2=C1C(=NC(C(=O)N2)C(OCC)=O)C3=CC=CC=C3F	1	Training
etizolam	C1=C(SC2=C1C(=NCC3=NN=C([N]23)C)C4=CC=CC=C4Cl)CC	1	Training
etrabamine	C2=NC1=C(CC(NC)CC1)S2	1	Training
etryptamine	C1=CC=CC2=C1C(=C[NH]2)CC(CC)N	1	Training
fenaclon	C1=CC=CC=C1CCNC(CCCl)=O	1	Test
fenadiazole	O=C2\C(=C1\OC=NN1)C=CC=C2	1	Training
fezolamine	C1=C(C(=N[N]1CCCN(C)C)C2=CC=CC=C2)C3=CC=CC=C3	1	Training
fletazepam	C1=C(Cl)C=CC2=C1C(=NCCN2CC(F)(F)F)C3=CC=CC=C3F	1	Training
fluanisone	C1=CC=CC(=C1N3CCN(CCCC(C2=CC=C(F)C=C2)=O)CC3)OC	1	Training
flucindol	CN(C)C3CCc2[nH]c1c(F)cc(F)cc1c2C3	1	Test
fluciprazine	C1=CC(=CC=C1N3CCN(CC(O)COC2(CCCCC2)C#C)CC3)F	1	Training
fludiazepam	C1=C(Cl)C=CC2=C1C(=NCC(=O)N2C)C3=CC=CC=C3F	1	Training
flumethasone(flumetasoneanddiflorasone)	[C@H]23[C@@]([C@@]1(C(=CC(=O)C=C1)[C@H](C2)F)C)([C@H](C[C@]4([C@H]3C[C@@H](C)[C@@]4(C(CO)=O)O)C)O)F	1	Training
flumethasone21pivalate(flumetasone-pivalate)	[C@]12(F)[C@H](CC4([C@H](C1C[C@@H](C3=CC(=O)C=CC23C)F)C[C@H]([C@]4(O)C(=O)COC(=O)C(C)(C)C)C)C)O	1	Training
flunisolide	[C@]14(C([C@H]3[C@H]([C@@H](O)C1)C2(C(=CC(=O)C=C2)[C@@H](F)C3)C)C[C@H]5OC(O[C@@]45C(=O)CO)(C)C)C.[C@]69(C([C@H]8[C@H]([C@@H](O)C6)C7(C(=CC(=O)C=C7)[C@@H](F)C8)C)C[C@H]%10OC(O[C@@]9%10C(=O)CO)(C)C)C.O	1	Test
flunisolide-acetate	[C@]12(OC(O[C@@H]1CC3C2(CC(O)[C@H]4C3C[C@H](F)C5=CC(=O)C=CC45C)C)(C)C)C(=O)COC(=O)C	1	Training
fluocinolone	[C@H]2(C1=CC(=O)C=C[C@@]1([C@@]4([C@@H](C2)[C@@H]3C[C@@H](O)[C@]([C@@]3(C)C[C@@H]4O)(O)C(=O)CO)F)C)F	1	Training
fluocinolone-acetonide	[C@@]45([C@@]3([C@H]([C@H]2[C@]([C@@]1(C(=CC(=O)C=C1)[C@H](C2)F)C)(F)[C@H](C3)O)C[C@H]4OC(O5)(C)C)C)C(CO)=O	1	Training
fluocortin-butyl	[C@H]24[C@H]1[C@@]([C@@H](C(C(OCCCC)=O)=O)[C@@H](C1)C)(C[C@@H]([C@@H]2[C@@]3(C(=CC(=O)C=C3)[C@H](C4)F)C)O)C	1	Training
fluocortolone	[C@H]24[C@H]1[C@@]([C@@H](C(CO)=O)[C@@H](C1)C)(C[C@@H]([C@@H]2[C@@]3(C(=CC(=O)C=C3)[C@H](C4)F)C)O)C	1	Test
fluorometholone	[C@]23([C@H]([C@H]1[C@]([C@](C(C)=O)(O)CC1)(C)C[C@@H]2O)C[C@H](C)C4=CC(=O)C=C[C@]34C)F	1	Training
fluperlapine	C1=CC=CC3=C1C(=NC2=C(C=CC(=C2)F)C3)N4CCN(C)CC4	1	Training
fluperolone(fluperolone-acetate)	[C@H]23[C@@]([C@@]1(C(=CC(=O)C=C1)CC2)C)([C@H](C[C@]4([C@H]3CC[C@@]4(C([C@@H](OC(C)=O)C)=O)O)C)O)F	1	Training
fluprednidene	[C@]34([C@H]([C@H]2[C@@]([C@@]1(C(=CC(C=C1)=O)CC2)C)(C(C3)O)F)CC([C@@]4(C(=O)CO)O)=C)C	1	Training
fluprednisolone	[C@H]24[C@H]1[C@@]([C@](C(CO)=O)(O)CC1)(C[C@@H]([C@@H]2[C@@]3(C(=CC(=O)C=C3)[C@H](C4)F)C)O)C	1	Test
fluprednisolone-valerate	[C@@]4(OC(=O)CCCC)(C3(C(C2C(C1(C(=CC(=O)C=C1)C(F)C2)C)C(O)C3)CC4)C)C(=O)CO	1	Training
fluradoline	C1=C(F)C=CC3=C1C=C(SCCNC)C2=CC=CC=C2O3	1	Training
flurandrenolide(fludroxycortide)	[C@@]45([C@@]3([C@H]([C@H]2[C@@H]([C@@]1(C(=CC(=O)CC1)[C@H](C2)F)C)[C@H](C3)O)C[C@H]4OC(O5)(C)C)C)C(CO)=O	1	Training
fluspiperone	C1=CC(=CC=C1N2C4(C(NC2)=O)CCN(CCCC(C3=CC=C(F)C=C3)=O)CC4)F	1	Training
flutoprazepam	C1=C(Cl)C=CC2=C1C(=NCC(N2CC3CC3)=O)C4=CC=CC=C4F	1	Test
furfenorex	C1=CC=CC=C1CC(N(CC2=CC=CO2)C)C	1	Training
galantamine	[C@]234C1=C(C=CC(=C1O[C@H]2C[C@@H](O)C=C3)OC)CN(CC4)C	1	Training
gamfexine	C2=C(C(C1CCCCC1)CCN(C)C)C=CC=C2	1	Training
guanoxyfen	NC(=N)NCCCOc1ccccc1	1	Training
halazepam	C1=C(Cl)C=CC2=C1C(=NCC(=O)N2CC(F)(F)F)C3=CC=CC=C3	1	Test
halometasone	[C@H]23[C@@]([C@@]1(C(=CC(C(=C1)Cl)=O)[C@H](C2)F)C)([C@H](C[C@]4(C3C[C@H]([C@@]4(C(CO)=O)O)C)C)O)F	1	Training
heptabarb	C(C2(C1=CCCCCC1)C(NC(=O)NC2=O)=O)C	1	Training
hepzidine	C1=CC=CC2=C1C(C3=C(CC2)C=CC=C3)OC4CCN(C)CC4	1	Training
homochlorcyclizine	C1=CC(=CC=C1C(N2CCN(C)CCC2)C3=CC=CC=C3)Cl	1	Training
homofenazine(homophenazine)	C1=C(C(F)(F)F)C=CC3=C1N(C2=C(C=CC=C2)S3)CCCN4CCN(CCO)CCC4	1	Test
hydrocortisone-acetate	[C@]34([C@H]([C@H]2[C@@H]([C@@]1(C(=CC(=O)CC1)CC2)C)[C@H](C3)O)CC[C@@]4(C(COC(C)=O)=O)O)C	1	Training
hydrocortisone-buteprate	[C@@]4([C@@]3([C@H]([C@H]2[C@@H]([C@@]1(C(=CC(=O)CC1)CC2)C)[C@H](C3)O)CC4)C)(C(COC(CC)=O)=O)OC(CCC)=O	1	Training
hydrocortisone-butyrate	[C@]4([C@@]3([C@H]([C@H]2[C@@H]([C@@]1(C(=CC(=O)CC1)CC2)C)[C@H](C3)O)CC4)C)(OC(CCC)=O)C(CO)=O	1	Training
hydromorphone	[C@@]125C3=C4C[C@H]([C@@H]1CCC([C@@H]2OC3=C(C=C4)O)=O)N(C)CC5	1	Training
hydroxypethidine	C2=C(C1(C(OCC)=O)CCN(C)CC1)C=CC=C2O	1	Test
icometasone-enbutate	[C@@]4([C@@]3([C@H]([C@H]2[C@]([C@@]1(C(=CC(=O)C=C1)CC2)C)(Cl)[C@H](C3)O)C[C@H]4C)C)(C(COC(C)=O)=O)OC(CCC)=O	1	Training
iminophenimide	C2=C(C1(C(NC(=O)CN1)=O)CC)C=CC=C2	1	Training
indalpine	C1=CC=CC2=C1C(=C[NH]2)CCC3CCNCC3	1	Training
intriptyline	CN(C)CC#CC=C2c1ccccc1C=Cc3ccccc23	1	Training
iprindole	C1=CC=CC3=C1C2=C(CCCCCC2)[N]3CCCN(C)C	1	Test
iproniazid	C1=CN=CC=C1C(NNC(C)C)=O	1	Training
isomethadone	C1=CC=CC=C1C(C2=CC=CC=C2)(C(CN(C)C)C)C(CC)=O	1	Training
isoprednidene	[C@@]4(O)(C3(C(C2C(C1(C(=CC(=O)CC1)C=C2)C)C(O)C3)CC4=C)C)C(=O)CO	1	Training
isothamine(profenamine)	C1=CC=CC3=C1N(C2=C(C=CC=C2)S3)CC(N(CC)CC)C	1	Training
ketipramine(ketimipramine)	C1=CC=CC2=C1N(C3=C(CC2=O)C=CC=C3)CCCN(C)C	1	Test
ketorfanol	[C@]235[C@H]([C@H](N(CC1CC1)CC2)CC4=C3C(=CC=C4)O)CCC(C5)=O	1	Training
levodopa	[C@H](CC1=CC(=C(C=C1)O)O)(C(O)=O)N	1	Training
levomepromazine	[C@H](CN1C3=C(SC2=C1C=CC=C2)C=CC(=C3)OC)(CN(C)C)C	1	Training
levoprotiline(oxaprotiline)	C13(C4=C(C(C2=C1C=CC=C2)CC3)C=CC=C4)C[C@H](CNC)O	1	Training
lirequinil	[C@H]5(CN(C(C3=C2C1=CC(=CC=C1CCN2C(=O)C(=C3)C4=CC=CC=C4)Cl)=O)CC5)OCC	1	Test
litoxetine	C2=C(COC1CCNCC1)C=CC3=C2C=CC=C3	1	Training
lobeline	C3=C(C(CC2N(C(CC(C1=CC=CC=C1)=O)CCC2)C)O)C=CC=C3	1	Training
lodaxaprine	C1=CC(=NN=C1C2=C(Cl)C=CC=C2)N3CCC(O)CC3	1	Training
lorcinadol	C3=C(N2CCN(C\C=C\C1=CC=CC=C1)CC2)N=NC(=C3)Cl	1	Training
loreclezole	C1=CC(=CC(=C1\C(=C\[N]2C=NC=N2)Cl)Cl)Cl	1	Test
losindole	[C@@H]1([C@H]3[C@@H](CC2=C1C=C(Cl)C=C2)CN(C3)C)C4=CC=CC=C4	1	Training
maroxepin	C1=CC=CC3=C1C4=C(C2=C(C=CC=C2)O3)CCN(CC4)C	1	Training
mazapertine	C3=C(CN2CCN(C1=C(OC(C)C)C=CC=C1)CC2)C=CC=C3C(=O)N4CCCCC4.C(C(=O)O)CC(=O)O	1	Training
medifoxamine	C2=C(OC(OC1=CC=CC=C1)CN(C)C)C=CC=C2	1	Training
mefeclorazine	C1=CC(=CC(=C1OC)OC)CCN2CCN(CC2)C3=CC(=CC=C3)Cl	1	Test
menitrazepam	C1=C([N+](=O)[O-])C=CC2=C1C(=NCC(N2C)=O)C3=CCCCC3	1	Training
mephenytoin	C2=C(C1(C(N(C)C(N1)=O)=O)CC)C=CC=C2	1	Training
mephobarbital(methylphenobarbital)	C2=C(C1(C(N(C(NC1=O)=O)C)=O)CC)C=CC=C2	1	Training
mepiprazole	C1=C(C=CC=C1N3CCN(CCC2=N[NH]C(=C2)C)CC3)Cl	1	Training
meprednisone	[C@H]12[C@@]([C@](C(CO)=O)(O)[C@H](C1)C)(CC(=O)[C@H]3[C@H]2CCC4=CC(=O)C=C[C@]34C)C	1	Test
metaclazepam	C1=C(Br)C=CC2=C1C(=NCC(N2C)COC)C3=CC=CC=C3Cl	1	Training
metamfepramone	C1=CC=CC(=C1)C(=O)C(C)N(C)C	1	Training
metapramine	C1=CC=CC2=C1C(CC3=C(N2C)C=CC=C3)NC	1	Training
metaxalone	C1=C(C=C(C=C1OCC2CNC(O2)=O)C)C	1	Training
metazocine	C1=CC(=CC2=C1CC3C(C2(CCN3C)C)C)O	1	Test
metetoin	C1=CC=CC=C1C2(N(C(=O)NC2=O)C)CC	1	Training
methadone(levomethadone)	C1=CC=CC=C1C(C2=CC=CC=C2)(C(CC)=O)CC(N(C)C)C	1	Training
methastyridone	C1=CC=CC=C1/C=C/C2C(NC(O2)(C)C)=O	1	Training
methiomeprazine(levometiomeprazine)	C1=C(SC)C=CC3=C1N(C2=C(C=CC=C2)S3)CC(CN(C)C)C	1	Training
methsuximide(mesuximide)	C2=C(C1(C(N(C)C(C1)=O)=O)C)C=CC=C2	1	Test
methylprednisolone	[C@H]24[C@H]1[C@@]([C@](C(CO)=O)(O)CC1)(C[C@@H]([C@@H]2[C@@]3(C(=CC(=O)C=C3)[C@H](C4)C)C)O)C	1	Training
methylprednisolone-aceponate	[C@H]24[C@H]1[C@@]([C@](C(COC(C)=O)=O)(O)CC1)(C[C@@H]([C@@H]2[C@@]3(C(=CC(=O)C=C3)[C@H](C4)C)C)O)C	1	Training
methylprednisolone-acetate	[C@H]24[C@H]1[C@@]([C@](C(COC(CCC(O)=O)=O)=O)(O)CC1)(C[C@@H]([C@@H]2[C@@]3(C(=CC(=O)C=C3)[C@H](C4)C)C)O)C	1	Training
metitepine(methiothepin)	C1=C(SC)C=CC4=C1C(N2CCN(C)CC2)CC3=C(C=CC=C3)S4	1	Training
metomidate	C1=NC=C([N]1C(C2=CC=CC=C2)C)C(=O)OC	1	Test
mezepine	C1=CC=CC2=C1N(CC3=C(C2)C=CC=C3)CCCNC	1	Training
midazolam(midazolammaleate)	C1=CC(=CC3=C1[N]2C(=CN=C2C)CN=C3C4=CC=CC=C4F)Cl	1	Training
milenperone	C1=CC(=CC2=C1N(C(=O)N2)CCCN4CCC(C(C3=CC=C(F)C=C3)=O)CC4)Cl	1	Training
milipertine	C1=C(OC)C(=CC2=C1C(=C(C)[NH]2)CCN4CCN(C3=CC=CC=C3OC)CC4)OC	1	Training
milnacipran	[C@]1([C@H](C1)CN)(C(=O)N(CC)CC)C2=CC=CC=C2.[H+].[Cl-]	1	Test
mindoperone	C1=CC(=CC2=C1C(=C([NH]2)C)C4CCN(CCCC(C3=CC=C(F)C=C3)=O)CC4)OC	1	Training
mirfentanil	C1=NC=CN=C1N(C3CCN(CCC2=CC=CC=C2)CC3)C(C4=CC=CO4)=O	1	Training
modaline	C1=CN=C(C(=N1)N2CCCCC2)C	1	Training
mofegiline	C1=C(CC\C(CN)=C/F)C=CC(=C1)F	1	Training
molindone	C(C1=C(C)[NH]C3=C1C(C(CN2CCOCC2)CC3)=O)C	1	Test
nafenodone(dexnafenodone)	[C@]3(C1=CC=CC=C1)(C(C2=C(C=CC=C2)CC3)=O)CCN(C)C	1	Training
napitane	C5CC(CN1CCC(C1)c2ccccc2)c4ccc3OCOc3c4C5	1	Training
naranol	C1=C4C(=C2C(=C1)C=CC=C2)CC3CN(C)CC(C3(O4)O)C	1	Training
nealbarbital	C(C1(C(NC(=O)NC1=O)=O)CC=C)C(C)(C)C	1	Training
nebracetam	C1=CC=CC=C1CN2C(CC(C2)CN)=O	1	Test
nefopam	C1=CC=CC3=C1C(C2=CC=CC=C2)OCCN(C3)C	1	Training
nemonapride	[C@H]2(NC(=O)C1=C(OC)C=C(NC)C(=C1)Cl)[C@H](N(CC2)CC3=CC=CC=C3)C	1	Training
nerisopam	C2=C1C(=NN=C(CC1=CC(=C2OC)OC)C)C3=CC=C(N)C=C3	1	Training
nicodicodine	C1=CC(=C3C2=C1CC6C4C2(C(O3)C(CC4)OC(C5=CN=CC=C5)=O)CCN6C)OC	1	Training
nonaperone	C1=CC(=CC=C1C(CCCN2CC3CCC(C2)CC3)=O)F	1	Test
norcodeine	C1=CC(=C3C2=C1CC5C4C2(C(O3)C(O)C=C4)CCN5)OC	1	Training
normethadone	C2=C(C(C1=CC=CC=C1)(CCN(C)C)C(CC)=O)C=CC=C2	1	Training
ocfentanil	C3=C(N(C2CCN(CCC1=CC=CC=C1)CC2)C(COC)=O)C(=CC=C3)F	1	Training
odapipam	[C@@H]4(C1=CC=CC2=C1OCC2)C3=CC(=C(Cl)C=C3CCN(C4)C)O.CC(=O)O	1	Training
olanzapine	C1=C3C(=CC=C1)N=C2SC(=CC2=C(N3)N4CCN(CC4)C)C	1	Test
opipramol	C1=CC=CC2=C1N(C3=C(C=C2)C=CC=C3)CCCN4CCN(CCO)CC4	1	Training
oxanamide	O1CCCCC1C(=O)N	1	Training
oxazolam	[C@@]12(C3=C(NC(CN1C[C@H](O2)C)=O)C=CC(=C3)Cl)C4=CC=CC=C4	1	Training
oxilorphan	[C@]235[C@]([C@H](N(CC1CC1)CC2)CC4=C3C=C(O)C=C4)(CCCC5)O	1	Training
oxomemazine	C1=CC=CC3=C1N(C2=C(C=CC=C2)[S]3(=O)=O)CC(CN(C)C)C	1	Test
oxypertine	C1=C(OC)C(=CC2=C1C(=C(C)[NH]2)CCN4CCN(C3=CC=CC=C3)CC4)OC	1	Training
oxyridazine	C1=C(OC)C=CC3=C1N(C2=C(C=CC=C2)S3)CCC4N(CCCC4)C	1	Training
paracetamol(acetaminophen)	N(C(=O)C)C1=CC=C(O)C=C1	1	Training
paramethadione	C(C)C1(C)C(=O)N(C(O1)=O)C	1	Training
paramethasone	[C@]12(C(=CC(C=C1)=O)[C@H](C[C@H]3[C@H]4[C@](C[C@@H]([C@H]23)O)([C@](C(=O)CO)(O)[C@@H](C4)C)C)F)C	1	Test
parapropamol	C1=C(NC(CC)=O)C=CC(=C1)O	1	Training
paraxazone	C1=CC=CC2=C1N(C(CO2)=O)CC(N)=O	1	Training
penciclovir	C1=NC2=C([N]1CCC(CO)CO)NC(=NC2=O)N	1	Training
pentamoxane	CC(C)CCNCC2COc1ccccc1O2	1	Training
pentylenetetrazole(pentetrazol)	C2C1=NN=N[N]1CCCC2	1	Test
periciazine	C1=C(C=CC3=C1N(CCCN2CCC(CC2)O)C4=C(S3)C=CC=C4)C#N	1	Training
perimetazine	C1=C(OC)C=CC3=C1N(C2=C(C=CC=C2)S3)CC(CN4CCC(O)CC4)C	1	Training
perisoxal	C2=C(C1=CC=CC=C1)ON=C2C(CN3CCCCC3)O	1	Training
phacetoperane	CC(=O)OC(C1CCCCN1)c2ccccc2	1	Training
phenaglycodol	C1=C(C(C(C)(C)O)(C)O)C=CC(=C1)Cl	1	Test
phendimetrazine	[C@H]2(C1=CC=CC=C1)[C@@H](N(CCO2)C)C	1	Training
phenelzine	[Cl].C1=CC=CC=C1CCNN	1	Training
pheniprazine	C1=CC=CC=C1CC(NN)C	1	Training
phenomorphan	C1=C(O)C=CC4=C1C35C(C(N(CCC2=CC=CC=C2)CC3)C4)CCCC5	1	Training
pimethixene	C1=CC=CC3=C1C(C2=C(C=CC=C2)S3)=C4CCN(C)CC4	1	Test
piminodine	C3=C(C1(C(OCC)=O)CCN(CC1)CCCNC2=CC=CC=C2)C=CC=C3	1	Training
pinazepam	C1=C(Cl)C=CC2=C1C(=NCC(N2CC#C)=O)C3=CC=CC=C3	1	Training
pipotiazine	C1=C([S](N(C)C)(=O)=O)C=CC3=C1N(C2=C(C=CC=C2)S3)CCCN4CCC(CCO)CC4	1	Training
pipradrol	C1=C(C=CC=C1)C(C2=CC=CC=C2)(C3NCCCC3)O	1	Training
piribedil	C4Oc3ccc(CN1CCN(CC1)c2ncccn2)cc3O4	1	Test
pizotifen	C1=CSC2=C1C(C3=C(CC2)C=CC=C3)=C4CCN(CC4)C	1	Training
prazepine	C1=CC=CC2=C1N(C3=C(CC2)C=CC=C3)CCCN(C)C	1	Training
prednisolone-acetate	[C@]34([C@H]([C@H]2[C@@H]([C@@]1(C(=CC(=O)C=C1)CC2)C)[C@H](C3)O)CC[C@@]4(C(COC(C)=O)=O)O)C	1	Training
prednisolone-hemisuccinate	[C@]14([C@@](C(=O)COC(CCC(=O)[O-])=O)(CC[C@H]1[C@@H]3CCC2=CC(C=C[C@@]2([C@H]3[C@H](C4)O)C)=O)O)C.[Na+]	1	Training
prednival	C(C)CCC(=O)OC3(CCC4C2CCC1=CC(=O)C=CC1(C)C2C(O)CC34C)C(=O)CO	1	Test
premazepam	C1=C2C(=C([N]1C)C)C(=NCC(N2)=O)C3=CC=CC=C3	1	Training
prideperone	C1=C(C(=CC=C1C#N)OC)C(NCCN3CCC(C(C2=CC=C(F)C=C2)=O)CC3)=O	1	Training
procinonide	[C@@]23(F)C1(C(=CC(=O)C=C1)[C@@H](F)CC2C5C(CC3O)([C@]4(C(=O)COC(=O)CC)OC(O[C@@H]4C5)(C)C)C)C	1	Training
profexalone	C1=CC=CC=C1C2CN(C(NCCC)=O)C(O2)=O	1	Training
promethazine	C1=CC=CC2=C1N(C3=C(S2)C=CC=C3)CC(C)N(C)C	1	Test
propoxate	C1=NC=C([N]1C(C2=CC=CC=C2)C)C(OCCC)=O	1	Training
prosulpride	C1=C([S](N)(=O)=O)C=CC(=C1C(NCC2N(CCC2)CCC)=O)OC	1	Training
prothipendyl	C1=CC=CC2=C1N(C3=C(S2)C=CC=N3)CCCN(C)C	1	Training
pyrithyldione	C(C1(C(C=CNC1=O)=O)CC)C	1	Training
pyrovalerone	C2=C(C(C(N1CCCC1)CCC)=O)C=CC(=C2)C	1	Test
quinupramine	C1=CC=CC4=C1N(C2C3CCN(C2)CC3)C5=C(CC4)C=CC=C5	1	Training
ralitoline	C1=C(Cl)C(=C(C=C1)C)NC(=O)/C=C/2SCC(=O)N2C	1	Training
razobazam	C3=C(N2C1=C([NH]N=C1N(C(=O)CC2=O)C)C)C=CC=C3	1	Training
reboxetine	[C@H](C1=CC=CC=C1)([C@@H]2CNCCO2)OC3=CC=CC=C3OCC	1	Training
remoxipride	[C@H]2(CNC(C1=C(C=CC(=C1OC)Br)OC)=O)N(CCC2)CC	1	Test
revospirone	C1=CC=CC4=C1C(N(CCCN3CCN(C2=NC=CC=N2)CC3)[S]4(=O)=O)=O	1	Training
rilapine	C1=C(Cl)C=CC\3=C1C=C(N2CCN(C)CC2)C4=C(C3=C/C#N)C=CC=C4	1	Training
riluzole	[H+].C1=C(OC(F)(F)F)C=CC2=C1SC(=N2)N.[Cl-]	1	Training
roflurane	COC(C(F)Br)(F)F	1	Training
roletamide	C1=C(C(=C(C=C1C(\C=C\N2CC=CC2)=O)OC)OC)OC	1	Test
rolziracetam	O=C1N2C(CC1)CCC2=O	1	Training
ropizine	C4=C(C(N2CCN(\N=C\C1=NC(=CC=C1)C)CC2)C3=CC=CC=C3)C=CC=C4	1	Training
rufinamide	C1=C(C(N)=O)N=N[N]1CC2=C(C=CC=C2F)F	1	Training
sabeluzole	C1=CC=CC2=C1N=C(S2)N(C4CCN(CC(COC3=CC=C(C=C3)F)O)CC4)C	1	Training
seproxetine	NCCC(Oc1ccc(cc1)C(F)(F)F)c2ccccc2	1	Test
setoperone	C4=C(C(C3CCN(CCC1=C(N=C2N(C1=O)CCS2)C)CC3)=O)C=CC(=C4)F	1	Training
sipatrigine	C3=C(C2=C(N=C(N1CCN(C)CC1)N=C2)N)C(=C(C=C3Cl)Cl)Cl	1	Training
spiclamine	[C@@H]3(C1=CC=C(Cl)C=C1)[C@H]2CC[C@@H](C2)C34CCC(=N4)N5CCOCC5	1	Training
[truncated: 51 more rows]

[truncated: 1 more sheets: Table S11. ]
